# Supplementary material for: Sjögren’s patient subgroups identified through whole genome DNA methylation profiling
Source: Arthritis Res Ther. 2026 Feb 4;28:41. doi: 10.1186/s13075-026-03744-7 (PMC12896019; doi:10.1186/s13075-026-03744-7)
Supplement: Supplementary file 1 — Supplementary Material 1. [file 13075_2026_3744_MOESM1_ESM.xlsx]

## Sheet: b_dmps
Supplementary Table 1: Significant B-cell DMPs
CpG	beta	p	adjP
cg18614734	-1	2.31862e-23	1.71499e-17
cg26691477	-1	2.13245e-19	1.57729e-13
cg02212339	1	4.86533e-19	3.59868e-13
cg15773678	1	7.25175e-19	5.36382e-13
cg01635405	-1	1.33693e-18	9.88872e-13
cg08941107	1	1.62877e-18	1.20473e-12
cg23844018	1	2.36428e-18	1.74876e-12
cg17973164	-1	2.77464e-18	2.05229e-12
cg11985220	-1	3.21318e-18	2.37666e-12
cg21867359	1	3.67134e-18	2.71554e-12
cg01501208	-1	4.2017e-18	3.10782e-12
cg16272981	1	4.80702e-18	3.55555e-12
cg20392201	1	8.78734e-18	6.49964e-12
cg05042705	-1	9.54931e-18	7.06323e-12
cg25225705	1	1.37438e-17	1.01657e-11
cg09950449	1	1.59903e-17	1.18273e-11
cg01581561	1	1.76403e-17	1.30478e-11
cg07916833	1	2.99163e-17	2.21278e-11
cg04906629	1	3.04784e-17	2.25436e-11
cg26540765	1	4.25862e-17	3.14992e-11
cg04838847	1	4.59342e-17	3.39756e-11
cg20914464	-1	5.00591e-17	3.70266e-11
cg15780078	1	5.18237e-17	3.83319e-11
cg02432280	-1	5.44408e-17	4.02676e-11
cg00900735	1	6.13351e-17	4.53671e-11
cg14733637	1	6.60311e-17	4.88405e-11
cg08436481	1	7.64767e-17	5.65667e-11
cg02519751	-1	8.99594e-17	6.65393e-11
cg01235968	-1	9.66913e-17	7.15186e-11
cg11963452	-1	1.0167e-16	7.52011e-11
cg23349798	1	1.07055e-16	7.91842e-11
cg12866180	1	1.1143e-16	8.24202e-11
cg21848117	1	1.59722e-16	1.1814e-10
cg02847804	1	2.23193e-16	1.65087e-10
cg23231456	1	2.3919e-16	1.76919e-10
cg15609237	1	4.56087e-16	3.37349e-10
cg09794131	-1	4.57787e-16	3.38606e-10
cg10067737	1	4.83063e-16	3.57302e-10
cg02681173	-1	5.10513e-16	3.77605e-10
cg17558655	1	6.04126e-16	4.46847e-10
cg04356090	1	6.19667e-16	4.58342e-10
cg10816993	-1	7.89915e-16	5.84267e-10
cg14120571	1	8.68908e-16	6.42695e-10
cg21194933	1	1.12533e-15	8.32361e-10
cg26703153	1	1.18147e-15	8.73885e-10
cg12495368	1	1.19832e-15	8.86349e-10
cg11006995	-1	1.31071e-15	9.69482e-10
cg26312071	1	1.35174e-15	9.99829e-10
cg00791024	-1	1.43658e-15	1.06258e-09
cg08770004	1	1.44739e-15	1.07057e-09
cg23047669	1	1.46377e-15	1.08269e-09
cg12034383	-1	1.80017e-15	1.33151e-09
cg09542111	-1	1.80309e-15	1.33367e-09
cg19846040	1	1.84436e-15	1.3642e-09
cg09832443	1	1.90155e-15	1.4065e-09
cg10938446	-0.972088	2.08339e-15	1.541e-09
cg10727316	-1	2.17265e-15	1.60702e-09
cg10868817	-1	2.55445e-15	1.88942e-09
cg19274711	1	2.68717e-15	1.98759e-09
cg16854275	1	2.79612e-15	2.06817e-09
cg12439899	-1	2.97362e-15	2.19946e-09
cg02238407	-1	3.06359e-15	2.26601e-09
cg11927504	-1	3.28867e-15	2.4325e-09
cg08330826	1	3.36792e-15	2.49111e-09
cg06365161	-1	3.58971e-15	2.65516e-09
cg04117826	1	3.59571e-15	2.6596e-09
cg14416248	-1	3.85821e-15	2.85376e-09
cg27043769	1	3.99696e-15	2.95639e-09
cg19277389	1	4.30871e-15	3.18698e-09
cg18970679	1	4.37017e-15	3.23243e-09
cg07332724	1	4.74099e-15	3.50672e-09
cg17277529	-1	4.85015e-15	3.58746e-09
cg06873452	-1	4.93531e-15	3.65044e-09
cg25934581	-1	4.94026e-15	3.65411e-09
cg21265419	1	5.18561e-15	3.83558e-09
cg18986305	1	6.50723e-15	4.81313e-09
cg07721612	1	6.73454e-15	4.98127e-09
cg00669776	1	6.85226e-15	5.06833e-09
cg03547665	1	6.86458e-15	5.07745e-09
cg21146224	1	7.48938e-15	5.53958e-09
cg07891518	1	7.81063e-15	5.77721e-09
cg24517899	1	7.92709e-15	5.86334e-09
cg12736003	1	8.12879e-15	6.01254e-09
cg12408363	1	8.51936e-15	6.30142e-09
cg07880956	1	8.90204e-15	6.58447e-09
cg20168106	1	9.37026e-15	6.9308e-09
cg15048810	1	9.37636e-15	6.93531e-09
cg00795503	-1	9.52381e-15	7.04437e-09
cg17164161	1	9.91966e-15	7.33717e-09
cg02441747	-1	1.00341e-14	7.42182e-09
cg09524179	1	1.01419e-14	7.50157e-09
cg13133883	1	1.02473e-14	7.57951e-09
cg18145594	1	1.02978e-14	7.61688e-09
cg07201620	-1	1.14591e-14	8.47585e-09
cg14842480	1	1.14842e-14	8.49442e-09
cg24571755	1	1.17882e-14	8.71922e-09
cg11342331	1	1.24269e-14	9.19165e-09
cg04820773	1	1.28786e-14	9.52579e-09
cg12311705	1	1.39356e-14	1.03076e-08
cg03431555	1	1.50049e-14	1.10985e-08
cg02393092	1	1.54889e-14	1.14565e-08
cg06951564	1	1.55362e-14	1.14915e-08
cg19889669	1	1.55585e-14	1.1508e-08
cg02105856	1	1.58862e-14	1.17504e-08
cg14600885	1	1.61899e-14	1.1975e-08
cg12146889	1	1.71135e-14	1.26581e-08
cg15410236	1	1.72403e-14	1.27519e-08
cg17845070	1	1.78429e-14	1.31977e-08
cg12788400	1	1.82554e-14	1.35028e-08
cg10751207	1	1.8529e-14	1.37051e-08
cg27104836	1	1.88819e-14	1.39662e-08
cg11672710	1	1.94447e-14	1.43824e-08
cg07629149	1	1.95525e-14	1.44621e-08
cg09604788	1	1.96929e-14	1.4566e-08
cg04916611	1	2.00536e-14	1.48328e-08
cg21419180	-1	2.16286e-14	1.59978e-08
cg00946683	1	2.27132e-14	1.68e-08
cg01816304	-1	2.43928e-14	1.80424e-08
cg18132256	1	2.45541e-14	1.81617e-08
cg24960964	1	2.57627e-14	1.90556e-08
cg21723837	1	2.59635e-14	1.92041e-08
cg12691004	-1	2.60908e-14	1.92983e-08
cg16219829	1	2.74424e-14	2.0298e-08
cg04839881	1	2.76191e-14	2.04287e-08
cg16782719	1	2.90582e-14	2.14932e-08
cg25817701	1	3.0239e-14	2.23666e-08
cg14283140	1	3.2414e-14	2.39753e-08
cg07293406	1	3.42944e-14	2.53661e-08
cg08124624	1	3.59616e-14	2.65993e-08
cg23125506	1	3.73388e-14	2.7618e-08
cg25159184	1	3.81917e-14	2.82488e-08
cg26297809	1	3.83509e-14	2.83666e-08
cg16033864	1	3.87426e-14	2.86563e-08
cg20378505	1	3.97502e-14	2.94016e-08
cg15269045	1	4.03296e-14	2.98302e-08
cg21524538	1	4.07294e-14	3.01259e-08
cg01408654	-1	4.13063e-14	3.05526e-08
cg12310765	-0.947543	4.21229e-14	3.11566e-08
cg15207925	1	4.22119e-14	3.12224e-08
cg02713599	0.904344	4.3399e-14	3.21005e-08
cg19471856	1	4.5926e-14	3.39695e-08
cg17348893	1	4.93061e-14	3.64697e-08
cg14340912	-1	5.08776e-14	3.7632e-08
cg25000543	1	5.12086e-14	3.78769e-08
cg03812561	1	5.13918e-14	3.80124e-08
cg24647253	1	5.18276e-14	3.83347e-08
cg06986734	1	5.18639e-14	3.83616e-08
cg21144009	1	5.2958e-14	3.91709e-08
cg19786648	1	5.30355e-14	3.92282e-08
cg13960694	1	5.49338e-14	4.06323e-08
cg18842353	1	5.59904e-14	4.14138e-08
cg22370766	1	5.82541e-14	4.30882e-08
cg10592592	1	6.1695e-14	4.56333e-08
cg14088313	1	6.29761e-14	4.65808e-08
cg11534154	1	6.42808e-14	4.75458e-08
cg08747377	-1	6.4569e-14	4.77591e-08
cg24709000	1	6.48018e-14	4.79312e-08
cg22572489	-1	6.5229e-14	4.82472e-08
cg01980817	1	6.54499e-14	4.84106e-08
cg27062038	-1	6.5988e-14	4.88087e-08
cg16255175	1	6.85559e-14	5.0708e-08
cg16396223	1	6.89728e-14	5.10164e-08
cg16141959	1	7.14265e-14	5.28312e-08
cg22210751	1	7.15116e-14	5.28942e-08
cg14898005	-1	7.73536e-14	5.72153e-08
cg14009588	-1	7.87566e-14	5.82531e-08
cg26963356	-1	8.18907e-14	6.05712e-08
cg16822468	1	8.42694e-14	6.23306e-08
cg21179433	1	8.63104e-14	6.38403e-08
cg24789272	-1	8.65844e-14	6.40429e-08
cg22691776	1	8.94435e-14	6.61577e-08
cg11631342	-1	9.0544e-14	6.69717e-08
cg05486097	-1	9.1341e-14	6.75612e-08
cg25718322	-1	9.22982e-14	6.82692e-08
cg00622618	1	9.47453e-14	7.00792e-08
cg06575692	-1	9.48684e-14	7.01703e-08
cg16831623	-1	9.59874e-14	7.09979e-08
cg07277892	1	9.80906e-14	7.25536e-08
cg13759533	1	9.90088e-14	7.32327e-08
cg23859635	1	9.93103e-14	7.34557e-08
cg00364074	1	1.00626e-13	7.44286e-08
cg00176835	-1	1.01174e-13	7.48344e-08
cg15599902	1	1.02282e-13	7.5654e-08
cg27193519	-1	1.04942e-13	7.76212e-08
cg03969079	1	1.05771e-13	7.82348e-08
cg18095506	-1	1.07787e-13	7.97254e-08
cg18385299	1	1.14809e-13	8.49194e-08
cg06330208	1	1.15834e-13	8.56779e-08
cg19704805	-1	1.16062e-13	8.58463e-08
cg23003783	-1	1.18749e-13	8.78338e-08
cg16246882	1	1.24712e-13	9.22442e-08
cg09519972	1	1.24892e-13	9.23776e-08
cg23459212	1	1.31767e-13	9.74628e-08
cg17278864	-1	1.33714e-13	9.89029e-08
cg25885402	1	1.36309e-13	1.00822e-07
cg23348679	1	1.37554e-13	1.01743e-07
cg21408139	1	1.38685e-13	1.02579e-07
cg13492724	1	1.42276e-13	1.05236e-07
cg25514677	-1	1.42851e-13	1.05661e-07
cg20832559	1	1.45879e-13	1.07901e-07
cg06216849	-1	1.49304e-13	1.10434e-07
cg20916505	1	1.49398e-13	1.10503e-07
cg12150022	-1	1.50151e-13	1.1106e-07
cg20836388	-1	1.52432e-13	1.12748e-07
cg08874747	-1	1.53671e-13	1.13664e-07
cg11414268	1	1.54878e-13	1.14557e-07
cg09106999	1	1.55188e-13	1.14786e-07
cg26426437	1	1.55342e-13	1.149e-07
cg16132619	1	1.58718e-13	1.17397e-07
cg03965649	1	1.60124e-13	1.18437e-07
cg04832566	-1	1.60373e-13	1.18621e-07
cg21102611	1	1.61489e-13	1.19447e-07
cg04931708	-1	1.66628e-13	1.23248e-07
cg00415971	1	1.68301e-13	1.24485e-07
cg23969274	1	1.6983e-13	1.25616e-07
cg09423021	1	1.72942e-13	1.27918e-07
cg03365437	-1	1.73592e-13	1.28399e-07
cg15870556	1	1.73992e-13	1.28695e-07
cg11118428	1	1.74794e-13	1.29288e-07
cg03425101	1	1.81641e-13	1.34352e-07
cg16112969	-1	1.81991e-13	1.34612e-07
cg11857310	1	1.86668e-13	1.38071e-07
cg27508452	1	1.88169e-13	1.39181e-07
cg26615224	1	1.91608e-13	1.41725e-07
cg13468799	1	1.92436e-13	1.42337e-07
cg12933553	1	1.96288e-13	1.45186e-07
cg05446659	1	1.96499e-13	1.45342e-07
cg00603110	1	1.99388e-13	1.47479e-07
cg09215287	-1	2.00902e-13	1.48599e-07
cg10748355	-1	2.01352e-13	1.48932e-07
cg15595466	1	2.03515e-13	1.50532e-07
cg19384531	-1	2.12702e-13	1.57327e-07
cg25882471	-1	2.1442e-13	1.58598e-07
cg03985228	1	2.20092e-13	1.62793e-07
cg26827725	1	2.20878e-13	1.63375e-07
cg17050011	1	2.21088e-13	1.6353e-07
cg01507442	1	2.22271e-13	1.64404e-07
cg10032132	1	2.23572e-13	1.65367e-07
cg17653942	1	2.27859e-13	1.68538e-07
cg16673367	1	2.28403e-13	1.6894e-07
cg12154193	1	2.29288e-13	1.69595e-07
cg06045655	1	2.32688e-13	1.7211e-07
cg03861572	1	2.38283e-13	1.76248e-07
cg07397033	1	2.38991e-13	1.76772e-07
cg24310851	0.811284	2.4445e-13	1.8081e-07
cg04739647	-1	2.46807e-13	1.82553e-07
cg01302136	1	2.48987e-13	1.84165e-07
cg01773127	1	2.59594e-13	1.92011e-07
cg14932468	-1	2.61116e-13	1.93137e-07
cg25617835	1	2.62168e-13	1.93915e-07
cg12554655	-1	2.6267e-13	1.94286e-07
cg03389720	1	2.68594e-13	1.98668e-07
cg12650265	1	2.731e-13	2.02001e-07
cg20560869	1	2.79419e-13	2.06675e-07
cg10634257	-1	2.79647e-13	2.06843e-07
cg25194918	-1	2.8858e-13	2.13451e-07
cg07724816	-0.970218	2.92545e-13	2.16384e-07
cg07911944	-0.953725	2.94982e-13	2.18186e-07
cg14942542	-1	3.36308e-13	2.48753e-07
cg11326860	1	3.4035e-13	2.51743e-07
cg27294813	1	3.54028e-13	2.6186e-07
cg17229371	1	3.59656e-13	2.66023e-07
cg13083813	1	3.6079e-13	2.66862e-07
cg03763616	1	3.61629e-13	2.67482e-07
cg25806190	-1	3.63935e-13	2.69188e-07
cg22706883	-1	3.68772e-13	2.72765e-07
cg15241519	1	3.76635e-13	2.78582e-07
cg19016062	1	3.82597e-13	2.82992e-07
cg02759869	1	3.82629e-13	2.83015e-07
cg14442421	-0.995347	3.8582e-13	2.85375e-07
cg17191639	-1	3.91569e-13	2.89628e-07
cg27187909	-1	3.92249e-13	2.90131e-07
cg06569725	1	3.93808e-13	2.91284e-07
cg21489111	1	3.99993e-13	2.95858e-07
cg14564076	-1	4.01185e-13	2.9674e-07
cg26073885	1	4.0435e-13	2.99081e-07
cg15675740	1	4.11002e-13	3.04002e-07
cg10878307	1	4.13394e-13	3.05771e-07
cg12564437	1	4.1788e-13	3.09089e-07
cg08687834	1	4.19881e-13	3.10569e-07
cg08274926	1	4.22003e-13	3.12138e-07
cg12687767	1	4.27134e-13	3.15933e-07
cg24064300	1	4.27444e-13	3.16163e-07
cg06567596	1	4.29369e-13	3.17587e-07
cg01248078	1	4.31866e-13	3.19433e-07
cg10630111	1	4.32251e-13	3.19718e-07
cg00169061	1	4.3617e-13	3.22617e-07
cg15393490	1	4.39398e-13	3.25005e-07
cg17252489	1	4.4445e-13	3.28742e-07
cg25778446	1	4.58578e-13	3.39191e-07
cg06323893	1	4.75229e-13	3.51507e-07
cg21939364	1	4.77244e-13	3.52998e-07
cg10989328	1	4.79384e-13	3.54581e-07
cg20910931	1	4.81205e-13	3.55928e-07
cg08609054	-1	4.86687e-13	3.59982e-07
cg04705080	1	4.87362e-13	3.60482e-07
cg24291087	-1	4.9341e-13	3.64955e-07
cg04750536	1	5.00162e-13	3.69949e-07
cg09222033	1	5.19337e-13	3.84132e-07
cg07994696	1	5.2397e-13	3.87559e-07
cg24518693	1	5.27307e-13	3.90027e-07
cg01442421	1	5.31294e-13	3.92976e-07
cg06479607	1	5.42159e-13	4.01013e-07
cg01777388	1	5.42784e-13	4.01475e-07
cg23525680	1	5.44233e-13	4.02547e-07
cg21496029	1	5.52149e-13	4.08402e-07
cg08234504	1	5.54985e-13	4.105e-07
cg05934015	1	5.55899e-13	4.11176e-07
cg04117886	1	5.60006e-13	4.14213e-07
cg05648022	1	5.61059e-13	4.14992e-07
cg08789486	1	5.63095e-13	4.16498e-07
cg17124829	-1	5.72853e-13	4.23716e-07
cg13496019	-1	5.78829e-13	4.28136e-07
cg23791626	1	5.87555e-13	4.3459e-07
cg24667758	1	5.91642e-13	4.37614e-07
cg14530834	-1	5.95299e-13	4.40318e-07
cg02363409	1	5.97045e-13	4.4161e-07
cg09370413	1	5.97723e-13	4.42111e-07
cg19691546	-1	6.06257e-13	4.48423e-07
cg10972574	-1	6.23747e-13	4.6136e-07
cg26865263	1	6.26287e-13	4.63239e-07
cg18504013	1	6.3472e-13	4.69477e-07
cg27287823	-1	6.62232e-13	4.89826e-07
cg00770158	1	6.64727e-13	4.91671e-07
cg06871732	-1	6.67057e-13	4.93395e-07
cg13574858	-1	6.67668e-13	4.93847e-07
cg22685009	1	6.7508e-13	4.99329e-07
cg15617639	1	6.82224e-13	5.04613e-07
cg20194314	-1	6.82947e-13	5.05148e-07
cg04345034	1	7.07034e-13	5.22964e-07
cg04591319	1	7.16168e-13	5.2972e-07
cg22111239	1	7.25672e-13	5.3675e-07
cg08867471	1	7.31002e-13	5.40692e-07
cg07500885	-1	7.39798e-13	5.47199e-07
cg17256029	1	7.48228e-13	5.53434e-07
cg03838156	1	7.50898e-13	5.55408e-07
cg08166214	1	7.52265e-13	5.5642e-07
cg03733371	1	7.63386e-13	5.64645e-07
cg02008095	1	7.63871e-13	5.65004e-07
cg22945824	-1	7.68226e-13	5.68225e-07
cg27289770	1	7.69583e-13	5.69229e-07
cg23465764	1	7.97883e-13	5.90161e-07
cg19161192	-1	7.97898e-13	5.90173e-07
cg18929335	1	8.0229e-13	5.93421e-07
cg11934695	-1	8.10713e-13	5.99651e-07
cg08691235	1	8.12902e-13	6.0127e-07
cg16338280	1	8.13857e-13	6.01976e-07
cg20680290	1	8.22086e-13	6.08063e-07
cg14592034	1	8.22188e-13	6.08139e-07
cg14817655	-1	8.2261e-13	6.08451e-07
cg10836450	1	8.23227e-13	6.08907e-07
cg18710784	-1	8.31096e-13	6.14728e-07
cg06135160	1	8.36537e-13	6.18752e-07
cg02592133	1	8.4359e-13	6.23969e-07
cg00539174	1	8.57011e-13	6.33896e-07
cg24654264	-1	8.73884e-13	6.46376e-07
cg00159243	-1	8.75024e-13	6.47219e-07
cg09516971	-1	8.82725e-13	6.52915e-07
cg04045079	-1	8.94877e-13	6.61904e-07
cg14301468	1	8.95432e-13	6.62314e-07
cg19272986	-1	9.03526e-13	6.68301e-07
cg24417337	1	9.16014e-13	6.77538e-07
cg18351805	1	9.16747e-13	6.7808e-07
cg11875995	1	9.36959e-13	6.9303e-07
cg02950878	-1	9.44428e-13	6.98555e-07
cg18766691	1	9.55058e-13	7.06417e-07
cg16596566	1	9.64246e-13	7.13214e-07
cg04068159	-0.531279	9.84291e-13	7.2804e-07
cg03168721	1	9.9031e-13	7.32492e-07
cg08661643	1	9.93849e-13	7.35109e-07
cg19285129	-1	9.94661e-13	7.3571e-07
cg01610632	-1	9.97465e-13	7.37784e-07
cg27058221	1	1.00213e-12	7.41236e-07
cg11189837	-1	1.00269e-12	7.4165e-07
cg19834134	-1	1.00553e-12	7.43751e-07
cg04075973	-1	1.02084e-12	7.55073e-07
cg14363714	1	1.02805e-12	7.60403e-07
cg17011173	1	1.03253e-12	7.63722e-07
cg01560676	1	1.03322e-12	7.64232e-07
cg05461494	1	1.0461e-12	7.7376e-07
cg25206687	-1	1.04947e-12	7.76251e-07
cg07873745	-0.710634	1.05444e-12	7.79925e-07
cg14034882	1	1.07043e-12	7.91754e-07
cg27169728	1	1.07215e-12	7.93028e-07
cg14344261	-1	1.0732e-12	7.93802e-07
cg09187356	1	1.09436e-12	8.09453e-07
cg26099778	0.991963	1.11537e-12	8.24993e-07
cg01770632	1	1.12359e-12	8.31075e-07
cg10909101	1	1.12368e-12	8.3114e-07
cg12627844	-1	1.13476e-12	8.39333e-07
cg08450163	1	1.1354e-12	8.39805e-07
cg13666358	1	1.13648e-12	8.4061e-07
cg05480110	1	1.15063e-12	8.51073e-07
cg24673600	1	1.15223e-12	8.52256e-07
cg14205632	1	1.15515e-12	8.54415e-07
cg04561571	1	1.1552e-12	8.54456e-07
cg15512166	1	1.16964e-12	8.65138e-07
cg11231249	-0.907375	1.19629e-12	8.84848e-07
cg01359757	1	1.20581e-12	8.91885e-07
cg16910830	-1	1.20785e-12	8.93394e-07
cg11249931	1	1.20924e-12	8.94427e-07
cg06671450	-1	1.21633e-12	8.99673e-07
cg23587915	-1	1.23723e-12	9.1513e-07
cg10368842	1	1.23877e-12	9.16271e-07
cg08209849	-1	1.24283e-12	9.19268e-07
cg26034219	1	1.24652e-12	9.22003e-07
cg08406402	1	1.25293e-12	9.26742e-07
cg15228341	1	1.25293e-12	9.26743e-07
cg14735825	1	1.25421e-12	9.27687e-07
cg09459869	1	1.25681e-12	9.29612e-07
cg07006818	1	1.27294e-12	9.41544e-07
cg04397987	1	1.2996e-12	9.61257e-07
cg21233180	1	1.30932e-12	9.68454e-07
cg10089656	1	1.31477e-12	9.72483e-07
cg20928238	1	1.36117e-12	1.0068e-06
cg06909228	-0.838938	1.36837e-12	1.01212e-06
cg04701897	1	1.37854e-12	1.01965e-06
cg10644072	-0.984392	1.38277e-12	1.02278e-06
cg26968258	1	1.39188e-12	1.02951e-06
cg20589770	-1	1.41286e-12	1.04503e-06
cg09437994	1	1.43392e-12	1.06061e-06
cg22457886	1	1.43944e-12	1.06469e-06
cg14162361	1	1.45507e-12	1.07626e-06
cg14858469	-1	1.47876e-12	1.09378e-06
cg14860871	1	1.48161e-12	1.09589e-06
cg20009323	1	1.48336e-12	1.09718e-06
cg08317058	-0.804888	1.48687e-12	1.09978e-06
cg13068674	1	1.50566e-12	1.11367e-06
cg18856581	-1	1.50817e-12	1.11553e-06
cg10676084	-1	1.55934e-12	1.15338e-06
cg03763570	-1	1.55972e-12	1.15366e-06
cg09698826	1	1.56478e-12	1.1574e-06
cg19528338	-1	1.57909e-12	1.16799e-06
cg11861507	1	1.59949e-12	1.18308e-06
cg01441041	1	1.6283e-12	1.20438e-06
cg09446583	-1	1.63071e-12	1.20617e-06
cg16154313	1	1.65493e-12	1.22409e-06
cg07633435	1	1.65608e-12	1.22494e-06
cg20897820	1	1.68913e-12	1.24938e-06
cg24041541	-1	1.69233e-12	1.25175e-06
cg05348816	-1	1.69341e-12	1.25255e-06
cg04897749	1	1.70154e-12	1.25856e-06
cg14981637	1	1.70558e-12	1.26155e-06
cg24785060	1	1.74124e-12	1.28792e-06
cg26286198	1	1.74762e-12	1.29265e-06
cg02912371	1	1.74873e-12	1.29347e-06
cg26349016	1	1.75854e-12	1.30072e-06
cg27296293	-0.878354	1.76851e-12	1.30809e-06
cg09120934	1	1.77926e-12	1.31604e-06
cg21822514	1	1.79907e-12	1.3307e-06
cg03149128	-1	1.81495e-12	1.34244e-06
cg08225642	-1	1.82712e-12	1.35145e-06
cg13142279	-1	1.85311e-12	1.37067e-06
cg26894079	-1	1.86432e-12	1.37896e-06
cg23418201	1	1.86443e-12	1.37904e-06
cg23877018	-1	1.87003e-12	1.38318e-06
cg07396047	1	1.88191e-12	1.39197e-06
cg16666891	-1	1.90065e-12	1.40584e-06
cg11154070	-1	1.92008e-12	1.4202e-06
cg22598432	1	1.92873e-12	1.42661e-06
cg09044013	1	1.93736e-12	1.43299e-06
cg06610944	1	1.94122e-12	1.43584e-06
cg03224259	1	1.948e-12	1.44086e-06
cg08034077	-1	1.95737e-12	1.44778e-06
cg00036408	-1	1.96872e-12	1.45618e-06
cg06753513	1	2.02528e-12	1.49802e-06
cg18183073	-1	2.0345e-12	1.50484e-06
cg07215675	1	2.03746e-12	1.50703e-06
cg21145449	1	2.04011e-12	1.50899e-06
cg13904936	-1	2.05732e-12	1.52171e-06
cg19720260	1	2.06514e-12	1.5275e-06
cg14718754	1	2.07482e-12	1.53466e-06
cg21392341	-1	2.09426e-12	1.54904e-06
cg05406868	-1	2.09838e-12	1.55209e-06
cg15373239	-1	2.10459e-12	1.55668e-06
cg20195319	1	2.11974e-12	1.56789e-06
cg15612947	-1	2.12055e-12	1.56848e-06
cg10112407	-1	2.13253e-12	1.57734e-06
cg25243243	1	2.14904e-12	1.58956e-06
cg00291213	-0.973606	2.16351e-12	1.60026e-06
cg27225224	1	2.17156e-12	1.60621e-06
cg07012402	1	2.17195e-12	1.6065e-06
cg00042654	1	2.1951e-12	1.62363e-06
cg01339512	-1	2.19999e-12	1.62724e-06
cg09424308	1	2.20347e-12	1.62981e-06
cg13285377	1	2.20807e-12	1.63322e-06
cg17881548	1	2.20887e-12	1.63381e-06
cg09585333	1	2.21807e-12	1.64061e-06
cg16479923	1	2.21884e-12	1.64118e-06
cg08393317	-1	2.22799e-12	1.64795e-06
cg05756220	-1	2.23358e-12	1.65208e-06
cg02331724	0.991936	2.23441e-12	1.6527e-06
cg14968445	1	2.24415e-12	1.65991e-06
cg10539507	-1	2.26943e-12	1.6786e-06
cg11586086	-1	2.29914e-12	1.70058e-06
cg16506910	1	2.31492e-12	1.71225e-06
cg23621335	1	2.33753e-12	1.72898e-06
cg12136754	1	2.35565e-12	1.74238e-06
cg26542254	-1	2.36387e-12	1.74846e-06
cg07898135	1	2.36984e-12	1.75288e-06
cg15530821	-1	2.38689e-12	1.76548e-06
cg16413763	1	2.40446e-12	1.77848e-06
cg20140110	-1	2.40881e-12	1.7817e-06
cg09661940	-0.618926	2.42111e-12	1.79079e-06
cg09509080	-1	2.43791e-12	1.80322e-06
cg19968403	-1	2.44504e-12	1.80849e-06
cg14510812	-1	2.46754e-12	1.82514e-06
cg08489732	-1	2.49207e-12	1.84329e-06
cg16429915	1	2.50254e-12	1.85103e-06
cg04274445	1	2.50576e-12	1.85341e-06
cg01373718	1	2.51078e-12	1.85712e-06
cg27525033	1	2.5311e-12	1.87215e-06
cg22695339	-1	2.53859e-12	1.87769e-06
cg25995016	1	2.58049e-12	1.90868e-06
cg19670733	1	2.5829e-12	1.91046e-06
cg11702997	1	2.58698e-12	1.91348e-06
cg05303053	1	2.61288e-12	1.93264e-06
cg26731073	1	2.62465e-12	1.94135e-06
cg13948082	-1	2.63544e-12	1.94932e-06
cg14778946	-1	2.63735e-12	1.95074e-06
cg00961325	1	2.68073e-12	1.98283e-06
cg21072795	1	2.68074e-12	1.98283e-06
cg04363282	1	2.68952e-12	1.98933e-06
cg05600412	-1	2.69621e-12	1.99427e-06
cg26242583	-1	2.70214e-12	1.99866e-06
cg04322653	1	2.72336e-12	2.01436e-06
cg19292432	1	2.73315e-12	2.0216e-06
cg26584991	1	2.73346e-12	2.02183e-06
cg04690482	-0.832223	2.74632e-12	2.03134e-06
cg25487404	-1	2.76383e-12	2.04429e-06
cg25706235	1	2.79034e-12	2.0639e-06
cg09749332	1	2.79288e-12	2.06578e-06
cg27390172	1	2.81742e-12	2.08393e-06
cg23412299	1	2.83003e-12	2.09326e-06
cg13060749	1	2.84069e-12	2.10114e-06
cg24892524	1	2.85713e-12	2.1133e-06
cg04225243	-1	2.86402e-12	2.1184e-06
cg13503476	1	2.87458e-12	2.12621e-06
cg17636749	1	2.90974e-12	2.15221e-06
cg11668923	-1	2.94096e-12	2.17531e-06
cg09575238	-1	2.94524e-12	2.17847e-06
cg01479232	1	2.96594e-12	2.19378e-06
cg24027058	1	2.99723e-12	2.21693e-06
cg15448631	-1	3.0006e-12	2.21942e-06
cg07956058	1	3.00539e-12	2.22296e-06
cg22942584	1	3.00713e-12	2.22425e-06
cg15014602	1	3.01778e-12	2.23213e-06
cg14638272	-1	3.03854e-12	2.24749e-06
cg10538538	-1	3.05553e-12	2.26005e-06
cg21186966	1	3.05719e-12	2.26128e-06
cg22213142	1	3.10823e-12	2.29903e-06
cg24228819	-1	3.11474e-12	2.30384e-06
cg04658405	1	3.17056e-12	2.34513e-06
cg10219816	1	3.17179e-12	2.34604e-06
cg18890248	0.850315	3.18288e-12	2.35425e-06
cg22437479	1	3.19899e-12	2.36616e-06
cg08469491	-1	3.20437e-12	2.37014e-06
cg15175589	1	3.21979e-12	2.38155e-06
cg06000816	1	3.22222e-12	2.38334e-06
cg16378063	-1	3.22833e-12	2.38786e-06
cg12938556	1	3.24232e-12	2.39821e-06
cg10770046	-1	3.26493e-12	2.41494e-06
cg24988625	-1	3.29544e-12	2.4375e-06
cg27260616	-1	3.29959e-12	2.44057e-06
cg18669381	1	3.32388e-12	2.45854e-06
cg02354452	-1	3.35564e-12	2.48203e-06
cg16055026	-1	3.3678e-12	2.49102e-06
cg19509675	1	3.38197e-12	2.5015e-06
cg17478614	1	3.38222e-12	2.50169e-06
cg13344587	1	3.39544e-12	2.51147e-06
cg07589202	1	3.42133e-12	2.53061e-06
cg24464397	-1	3.4274e-12	2.53511e-06
cg21587001	1	3.45904e-12	2.55851e-06
cg01252136	-1	3.46652e-12	2.56405e-06
cg21208040	1	3.48358e-12	2.57666e-06
cg25289171	1	3.48508e-12	2.57777e-06
cg23198568	-0.918266	3.48812e-12	2.58002e-06
cg01435344	-1	3.48871e-12	2.58045e-06
cg14483237	-1	3.49145e-12	2.58248e-06
cg16218705	1	3.53576e-12	2.61526e-06
cg09992184	1	3.54394e-12	2.62131e-06
cg13045959	-1	3.54918e-12	2.62518e-06
cg08795515	1	3.55973e-12	2.63299e-06
cg09646329	1	3.57827e-12	2.6467e-06
cg22379463	1	3.5916e-12	2.65656e-06
cg09591830	1	3.59647e-12	2.66016e-06
cg24267752	1	3.60083e-12	2.66339e-06
cg15257596	-0.913448	3.6091e-12	2.66951e-06
cg05596126	-1	3.63493e-12	2.68861e-06
cg14285539	1	3.6565e-12	2.70457e-06
cg13251913	1	3.66616e-12	2.71171e-06
cg13691209	1	3.68129e-12	2.7229e-06
cg13175254	1	3.68276e-12	2.72399e-06
cg20257878	1	3.68785e-12	2.72775e-06
cg13924996	-1	3.69616e-12	2.7339e-06
cg25303556	-1	3.71235e-12	2.74587e-06
cg00259636	1	3.728e-12	2.75745e-06
cg14009912	1	3.72977e-12	2.75876e-06
cg05017001	1	3.77413e-12	2.79157e-06
cg17972995	1	3.81171e-12	2.81936e-06
cg23030026	1	3.81427e-12	2.82126e-06
cg13112562	-1	3.83527e-12	2.83679e-06
cg27600205	-1	3.84051e-12	2.84067e-06
cg07966783	1	3.85475e-12	2.8512e-06
cg15348033	1	3.86707e-12	2.86032e-06
cg06149971	1	3.89721e-12	2.88261e-06
cg26043485	1	3.90684e-12	2.88973e-06
cg13567169	1	3.91497e-12	2.89574e-06
cg22599305	-1	3.91647e-12	2.89685e-06
cg21197922	1	3.92916e-12	2.90624e-06
cg12210890	-1	3.94555e-12	2.91836e-06
cg13823617	-1	3.95804e-12	2.9276e-06
cg08550283	1	3.98057e-12	2.94427e-06
cg22789618	1	4.00353e-12	2.96125e-06
cg24095374	-1	4.01326e-12	2.96844e-06
cg00985817	1	4.04224e-12	2.98988e-06
cg04365604	1	4.06209e-12	3.00456e-06
cg21605283	-1	4.07987e-12	3.01771e-06
cg01470666	1	4.1646e-12	3.08039e-06
cg16600142	1	4.18284e-12	3.09387e-06
cg04359129	-1	4.32961e-12	3.20243e-06
cg11746684	1	4.38594e-12	3.2441e-06
cg10901905	1	4.40596e-12	3.25891e-06
cg04491766	-1	4.40688e-12	3.25959e-06
cg01052941	1	4.40814e-12	3.26052e-06
cg02973178	1	4.43522e-12	3.28055e-06
cg06703710	1	4.44128e-12	3.28503e-06
cg26296928	1	4.44963e-12	3.29121e-06
cg15565575	1	4.4944e-12	3.32432e-06
cg25914478	1	4.50552e-12	3.33255e-06
cg25308381	1	4.51587e-12	3.3402e-06
cg07837433	1	4.59358e-12	3.39769e-06
cg20680265	1	4.60836e-12	3.40861e-06
cg26717206	1	4.62593e-12	3.42161e-06
cg20654300	1	4.66207e-12	3.44834e-06
cg04682977	1	4.67179e-12	3.45553e-06
cg14992524	-1	4.69164e-12	3.47021e-06
cg14647379	-0.778051	4.70936e-12	3.48332e-06
cg05665990	1	4.71355e-12	3.48642e-06
cg22992161	1	4.73977e-12	3.50582e-06
cg18184053	1	4.7414e-12	3.50702e-06
cg24555980	1	4.74832e-12	3.51214e-06
cg16603087	1	4.75913e-12	3.52013e-06
cg19235180	1	4.77339e-12	3.53068e-06
cg21021972	1	4.77575e-12	3.53243e-06
cg01612883	-1	4.79493e-12	3.54661e-06
cg11788263	1	4.8222e-12	3.56679e-06
cg25463470	-1	4.83286e-12	3.57467e-06
cg16108558	-1	4.84853e-12	3.58626e-06
cg18698332	1	4.8603e-12	3.59496e-06
cg05266403	1	4.92298e-12	3.64133e-06
cg13399816	-1	4.9302e-12	3.64667e-06
cg05215739	1	4.94708e-12	3.65915e-06
cg23630250	-0.723725	4.97513e-12	3.6799e-06
cg25567280	1	4.97857e-12	3.68245e-06
cg02465264	-0.62038	4.98135e-12	3.6845e-06
cg05331246	1	4.98587e-12	3.68785e-06
cg23518740	1	5.03317e-12	3.72283e-06
cg09623010	1	5.03586e-12	3.72482e-06
cg10108372	-1	5.03823e-12	3.72657e-06
cg13653144	-1	5.06015e-12	3.74279e-06
cg07174121	1	5.08866e-12	3.76387e-06
cg09462575	1	5.11902e-12	3.78633e-06
cg03997113	1	5.16612e-12	3.82116e-06
cg04750316	1	5.17552e-12	3.82812e-06
cg20396072	1	5.18943e-12	3.83841e-06
cg04903450	1	5.23719e-12	3.87373e-06
cg12592691	1	5.25427e-12	3.88637e-06
cg16578613	1	5.27638e-12	3.90272e-06
cg08564661	-1	5.27909e-12	3.90472e-06
cg11093123	1	5.30956e-12	3.92726e-06
cg13913332	-1	5.3685e-12	3.97086e-06
cg11350799	1	5.37783e-12	3.97776e-06
cg03510223	-1	5.3986e-12	3.99312e-06
cg02051806	1	5.42758e-12	4.01456e-06
cg19159964	1	5.43455e-12	4.01971e-06
cg21885872	1	5.45893e-12	4.03775e-06
cg04864179	1	5.50294e-12	4.0703e-06
cg00593172	-1	5.53718e-12	4.09562e-06
cg27360326	-1	5.53796e-12	4.0962e-06
cg18011364	-1	5.56089e-12	4.11316e-06
cg01416657	1	5.58571e-12	4.13152e-06
cg20005760	1	5.60169e-12	4.14334e-06
cg21379733	1	5.65201e-12	4.18056e-06
cg13274254	-1	5.65501e-12	4.18278e-06
cg06602054	1	5.69044e-12	4.20898e-06
cg26477488	-1	5.71631e-12	4.22812e-06
cg05691979	1	5.74231e-12	4.24735e-06
cg27160007	1	5.77206e-12	4.26936e-06
cg11997486	-1	5.78021e-12	4.27538e-06
cg07216436	1	5.84346e-12	4.32217e-06
cg04539834	1	5.88112e-12	4.35002e-06
cg17227156	-0.99871	5.9148e-12	4.37494e-06
cg20779367	-1	5.92986e-12	4.38608e-06
cg21675569	1	6.0051e-12	4.44173e-06
cg15946988	-1	6.07879e-12	4.49623e-06
cg12437013	-0.673403	6.16933e-12	4.5632e-06
cg13339632	1	6.18391e-12	4.57398e-06
cg03348397	-1	6.22876e-12	4.60716e-06
cg22768226	1	6.24374e-12	4.61824e-06
cg07146912	1	6.26152e-12	4.63139e-06
cg17400925	1	6.26476e-12	4.63378e-06
cg03968911	1	6.26781e-12	4.63604e-06
cg17826310	1	6.26948e-12	4.63728e-06
cg02063944	1	6.38331e-12	4.72148e-06
cg13446573	1	6.39344e-12	4.72896e-06
cg07493874	1	6.40595e-12	4.73822e-06
cg00285174	1	6.48195e-12	4.79444e-06
cg13797079	1	6.49897e-12	4.80702e-06
cg18130328	1	6.52965e-12	4.82971e-06
cg19360426	1	6.52977e-12	4.8298e-06
cg03017005	-1	6.56879e-12	4.85867e-06
cg26876215	1	6.57821e-12	4.86563e-06
cg21585126	-1	6.70365e-12	4.95841e-06
cg08547937	1	6.73273e-12	4.97992e-06
cg03185919	1	6.79427e-12	5.02544e-06
cg03285383	-1	6.82635e-12	5.04917e-06
cg22665692	-1	6.83697e-12	5.05703e-06
cg17710566	1	6.83741e-12	5.05735e-06
cg06459477	1	6.83848e-12	5.05814e-06
cg24751056	1	6.85788e-12	5.07249e-06
cg14396105	1	6.94003e-12	5.13325e-06
cg08321111	1	6.9577e-12	5.14633e-06
cg20262857	1	6.98445e-12	5.16611e-06
cg14833952	-1	7.00323e-12	5.18e-06
cg14473924	-1	7.19356e-12	5.32078e-06
cg25450929	1	7.19729e-12	5.32354e-06
cg00637837	1	7.20514e-12	5.32934e-06
cg21004982	1	7.25021e-12	5.36268e-06
cg10392572	1	7.26409e-12	5.37295e-06
cg26191024	1	7.27776e-12	5.38306e-06
cg12663490	1	7.28358e-12	5.38737e-06
cg24326223	-0.724423	7.28423e-12	5.38784e-06
cg01582980	-1	7.2926e-12	5.39404e-06
cg19609640	1	7.30674e-12	5.4045e-06
cg13467459	-1	7.31195e-12	5.40835e-06
cg21081460	1	7.35684e-12	5.44155e-06
cg27062243	1	7.35946e-12	5.44349e-06
cg23572908	-1	7.38842e-12	5.46491e-06
cg02447451	1	7.44647e-12	5.50785e-06
cg07352208	1	7.45904e-12	5.51714e-06
cg12834086	-1	7.51103e-12	5.5556e-06
cg17607298	-1	7.54053e-12	5.57742e-06
cg13043696	1	7.55325e-12	5.58683e-06
cg12772028	1	7.60663e-12	5.62631e-06
cg16480347	-0.846631	7.60874e-12	5.62787e-06
cg00709979	1	7.62281e-12	5.63828e-06
cg08008809	1	7.62897e-12	5.64283e-06
cg10299521	1	7.66161e-12	5.66698e-06
cg05891759	1	7.68911e-12	5.68732e-06
cg22362073	1	7.71235e-12	5.70451e-06
cg23913421	-1	7.73484e-12	5.72115e-06
cg06742101	-1	7.75085e-12	5.73299e-06
cg24838825	-1	7.77799e-12	5.75306e-06
cg25503153	-1	7.81089e-12	5.7774e-06
cg05814100	-1	7.90729e-12	5.8487e-06
cg16016020	1	7.95976e-12	5.88751e-06
cg02726752	-1	7.96672e-12	5.89266e-06
cg24177174	-0.678696	7.97001e-12	5.89509e-06
cg24678938	1	8.004e-12	5.92023e-06
cg13982195	1	8.02113e-12	5.9329e-06
cg14975905	-1	8.09596e-12	5.98825e-06
cg05624858	1	8.1289e-12	6.01262e-06
cg10331829	1	8.13814e-12	6.01945e-06
cg09531219	1	8.21155e-12	6.07375e-06
cg24727290	1	8.21824e-12	6.07869e-06
cg07773060	-1	8.24183e-12	6.09614e-06
cg14407166	1	8.31222e-12	6.14821e-06
cg25593294	1	8.41189e-12	6.22193e-06
cg24937644	-1	8.42801e-12	6.23385e-06
cg24961583	-0.938634	8.46008e-12	6.25757e-06
cg26066951	1	8.47064e-12	6.26539e-06
cg20288271	-0.828445	8.48809e-12	6.27829e-06
cg12219334	1	8.49066e-12	6.28019e-06
cg13110988	1	8.52959e-12	6.30898e-06
cg16882804	-1	8.55714e-12	6.32937e-06
cg17775133	1	8.57869e-12	6.3453e-06
cg03474702	-1	8.5918e-12	6.355e-06
cg01392351	1	8.59582e-12	6.35797e-06
cg08675869	-1	8.62407e-12	6.37887e-06
cg08370996	-1	8.7374e-12	6.46269e-06
cg26896762	-1	8.77208e-12	6.48835e-06
cg19988449	-0.967053	8.78961e-12	6.50131e-06
cg07357210	1	8.8099e-12	6.51632e-06
cg12651309	-1	8.8373e-12	6.53659e-06
cg18633154	1	8.87521e-12	6.56463e-06
cg21702311	1	8.96864e-12	6.63373e-06
cg08983214	1	8.99281e-12	6.65161e-06
cg25010508	1	9.01678e-12	6.66935e-06
cg12507840	-1	9.19938e-12	6.8044e-06
cg01754219	-1	9.21695e-12	6.8174e-06
cg07293732	1	9.23527e-12	6.83095e-06
cg00980649	-1	9.26717e-12	6.85455e-06
cg08510849	1	9.43038e-12	6.97526e-06
cg11227157	1	9.50396e-12	7.02969e-06
cg24791025	-1	9.53295e-12	7.05114e-06
cg15957394	-1	9.53477e-12	7.05248e-06
cg06650250	1	9.54317e-12	7.05869e-06
cg11920765	1	9.545e-12	7.06005e-06
cg10547843	1	9.55907e-12	7.07046e-06
cg21892560	1	9.62231e-12	7.11723e-06
cg25697538	1	9.64e-12	7.13031e-06
cg00885461	1	9.68314e-12	7.16222e-06
cg03039243	1	9.70913e-12	7.18145e-06
cg16478236	-1	9.81423e-12	7.25918e-06
cg11375297	1	9.85468e-12	7.2891e-06
cg16438525	-1	9.90208e-12	7.32416e-06
cg06577508	1	9.94008e-12	7.35227e-06
cg05999592	-1	9.98679e-12	7.38682e-06
cg23036148	1	1.00564e-11	7.43827e-06
cg04458219	-1	1.00666e-11	7.44589e-06
cg13848703	1	1.00743e-11	7.45152e-06
cg05378303	1	1.01529e-11	7.50971e-06
cg27006650	-1	1.02019e-11	7.54591e-06
cg02715883	1	1.02563e-11	7.58618e-06
cg01333468	1	1.03335e-11	7.64325e-06
cg03389926	1	1.03453e-11	7.652e-06
cg15877090	-1	1.04198e-11	7.70709e-06
cg12044919	1	1.04287e-11	7.71367e-06
cg25154427	-1	1.04394e-11	7.72159e-06
cg13794673	1	1.04702e-11	7.74436e-06
cg02304429	1	1.05018e-11	7.76776e-06
cg06659338	-1	1.05215e-11	7.78232e-06
cg13070581	1	1.05352e-11	7.79248e-06
cg24364343	-1	1.05419e-11	7.79739e-06
cg07880727	-1	1.06035e-11	7.84299e-06
cg24531396	1	1.06143e-11	7.85099e-06
cg17683427	-1	1.06619e-11	7.88614e-06
cg10926413	1	1.06996e-11	7.91403e-06
cg01792524	-1	1.07364e-11	7.94124e-06
cg17720880	1	1.07962e-11	7.98549e-06
cg14805347	-1	1.08225e-11	8.00495e-06
cg18760496	0.996753	1.09038e-11	8.06513e-06
cg11213471	1	1.0909e-11	8.06897e-06
cg14572039	1	1.09925e-11	8.13072e-06
cg05382075	1	1.10235e-11	8.15364e-06
cg12967579	-1	1.10478e-11	8.17161e-06
cg22665696	-0.86515	1.10695e-11	8.18766e-06
cg09022943	-1	1.11153e-11	8.22154e-06
cg07339137	-0.698211	1.12021e-11	8.28571e-06
cg10545234	1	1.12257e-11	8.30322e-06
cg09790539	1	1.12273e-11	8.30436e-06
cg12963453	-1	1.12809e-11	8.34399e-06
cg00528521	1	1.13069e-11	8.36322e-06
cg01440687	1	1.13278e-11	8.37869e-06
cg06213323	1	1.13619e-11	8.4039e-06
cg04619806	-1	1.14936e-11	8.50137e-06
cg03576086	-1	1.15239e-11	8.52374e-06
cg08235864	-1	1.15368e-11	8.53329e-06
cg21571160	1	1.15601e-11	8.55052e-06
cg08317046	-1	1.15983e-11	8.57882e-06
cg23333072	-1	1.17335e-11	8.67878e-06
cg15919105	-0.987601	1.17424e-11	8.68541e-06
cg22669687	1	1.17592e-11	8.69778e-06
cg05511980	1	1.19556e-11	8.84306e-06
cg24800373	1	1.19616e-11	8.84754e-06
cg05162721	1	1.19656e-11	8.85047e-06
cg10086720	1	1.1972e-11	8.85517e-06
cg17335290	1	1.2044e-11	8.90847e-06
cg01373667	1	1.22091e-11	9.03057e-06
cg02725292	1	1.22299e-11	9.04597e-06
cg12307787	-1	1.22344e-11	9.0493e-06
cg09324304	1	1.22673e-11	9.07361e-06
cg24674635	-0.897069	1.22823e-11	9.08469e-06
cg06817737	-1	1.22956e-11	9.09457e-06
cg10239376	1	1.23056e-11	9.10197e-06
cg17746861	1	1.23772e-11	9.15489e-06
cg14554507	1	1.24207e-11	9.18709e-06
cg11640883	1	1.25296e-11	9.26763e-06
cg03935956	-1	1.27414e-11	9.42427e-06
cg25928100	1	1.27496e-11	9.43034e-06
cg08793358	1	1.27677e-11	9.44376e-06
cg17706274	1	1.27845e-11	9.45618e-06
cg19375710	1	1.28566e-11	9.50947e-06
cg26275360	1	1.29456e-11	9.57529e-06
cg01594740	-1	1.30435e-11	9.64778e-06
cg11399975	1	1.30859e-11	9.6791e-06
cg03032690	1	1.30866e-11	9.67959e-06
cg16476048	1	1.31529e-11	9.72869e-06
cg10453606	1	1.32933e-11	9.83252e-06
cg13487983	-1	1.33373e-11	9.86507e-06
cg11021744	-1	1.34508e-11	9.94904e-06
cg04992127	-1	1.35269e-11	1.00053e-05
cg26554385	1	1.35735e-11	1.00398e-05
cg26851107	-1	1.36638e-11	1.01066e-05
cg25190347	1	1.37691e-11	1.01844e-05
cg21741530	1	1.37755e-11	1.01892e-05
cg06652632	1	1.3829e-11	1.02288e-05
cg16329304	1	1.38388e-11	1.0236e-05
cg15615312	-1	1.38549e-11	1.02479e-05
cg15701047	-1	1.38617e-11	1.0253e-05
cg15020109	-0.994684	1.39598e-11	1.03255e-05
cg26465837	1	1.41933e-11	1.04982e-05
cg02262195	1	1.44494e-11	1.06876e-05
cg06499487	1	1.44608e-11	1.06961e-05
cg13087903	-1	1.44634e-11	1.0698e-05
cg02580045	1	1.45618e-11	1.07707e-05
cg01730666	1	1.45886e-11	1.07906e-05
cg16261097	1	1.46803e-11	1.08584e-05
cg10741308	1	1.46982e-11	1.08717e-05
cg26158133	1	1.47906e-11	1.094e-05
cg00634318	1	1.48125e-11	1.09562e-05
cg02739364	-1	1.4837e-11	1.09743e-05
cg23792934	1	1.48749e-11	1.10024e-05
cg26489354	-1	1.48815e-11	1.10072e-05
cg17412805	-1	1.49544e-11	1.10612e-05
cg11258065	1	1.5211e-11	1.1251e-05
cg00701772	-1	1.52694e-11	1.12941e-05
cg10883303	-1	1.53252e-11	1.13354e-05
cg19118014	-0.819699	1.53365e-11	1.13438e-05
cg04476028	-1	1.55358e-11	1.14912e-05
cg15357365	1	1.55434e-11	1.14968e-05
cg25182785	1	1.55852e-11	1.15277e-05
cg25801428	1	1.56095e-11	1.15457e-05
cg13959426	1	1.57121e-11	1.16216e-05
cg10550166	1	1.57136e-11	1.16227e-05
cg08262530	-1	1.57328e-11	1.16369e-05
cg06783011	1	1.57357e-11	1.16391e-05
cg15545878	1	1.59825e-11	1.18216e-05
cg08490305	-1	1.5989e-11	1.18264e-05
cg17011165	1	1.61127e-11	1.19179e-05
cg07035704	1	1.6117e-11	1.19211e-05
cg02293437	-1	1.6137e-11	1.19359e-05
cg07489890	-1	1.61473e-11	1.19435e-05
cg05264786	-1	1.6295e-11	1.20527e-05
cg09364316	-1	1.63671e-11	1.21061e-05
cg15104291	1	1.63891e-11	1.21223e-05
cg04925129	-0.917552	1.64074e-11	1.21359e-05
cg11120172	1	1.64528e-11	1.21695e-05
cg03405781	1	1.65745e-11	1.22595e-05
cg04480116	1	1.67617e-11	1.2398e-05
cg10149808	1	1.67626e-11	1.23986e-05
cg05653018	1	1.67793e-11	1.24109e-05
cg11827101	-1	1.68149e-11	1.24373e-05
cg07442479	-1	1.68595e-11	1.24703e-05
cg00506389	1	1.70134e-11	1.25841e-05
cg14424450	-1	1.72187e-11	1.2736e-05
cg26121234	1	1.72522e-11	1.27608e-05
cg24954221	1	1.72669e-11	1.27716e-05
cg00333512	-1	1.73488e-11	1.28322e-05
cg25990556	1	1.75126e-11	1.29534e-05
cg10253458	1	1.7561e-11	1.29891e-05
cg13800921	-1	1.76088e-11	1.30245e-05
cg18284319	1	1.76557e-11	1.30592e-05
cg19650573	1	1.76648e-11	1.30659e-05
cg08744125	1	1.78188e-11	1.31798e-05
cg12629325	-1	1.78522e-11	1.32046e-05
cg14557853	1	1.78711e-11	1.32185e-05
cg20660120	1	1.79589e-11	1.32834e-05
cg16194131	1	1.79646e-11	1.32876e-05
cg23557854	1	1.80921e-11	1.3382e-05
cg02066682	-0.954075	1.81142e-11	1.33983e-05
cg24936781	1	1.81367e-11	1.3415e-05
cg27025738	-1	1.81431e-11	1.34197e-05
cg18371471	1	1.81536e-11	1.34275e-05
cg19376240	-1	1.8168e-11	1.34381e-05
cg16355382	1	1.82289e-11	1.34832e-05
cg16200799	1	1.83611e-11	1.35809e-05
cg23363196	1	1.83801e-11	1.3595e-05
cg08048567	1	1.84347e-11	1.36354e-05
cg13890949	1	1.84359e-11	1.36363e-05
cg09249657	1	1.84499e-11	1.36466e-05
cg14266770	-1	1.84833e-11	1.36714e-05
cg17929065	1	1.8538e-11	1.37118e-05
cg22875148	-1	1.85574e-11	1.37262e-05
cg02095895	1	1.85862e-11	1.37475e-05
cg21821214	-1	1.86885e-11	1.38232e-05
cg09781650	1	1.87565e-11	1.38734e-05
cg00525973	1	1.88712e-11	1.39582e-05
cg01890568	1	1.88957e-11	1.39764e-05
cg06096805	1	1.90165e-11	1.40657e-05
cg02217786	-1	1.91335e-11	1.41523e-05
cg23064082	1	1.91384e-11	1.41559e-05
cg03510732	1	1.91747e-11	1.41827e-05
cg04427990	-1	1.94031e-11	1.43517e-05
cg09331863	-1	1.95443e-11	1.44561e-05
cg17185889	-1	1.96169e-11	1.45098e-05
cg12386151	1	1.96593e-11	1.45412e-05
cg19678828	-1	1.97854e-11	1.46344e-05
cg07493753	1	1.98334e-11	1.467e-05
cg12795981	1	1.98929e-11	1.47139e-05
cg05964212	-1	1.99151e-11	1.47304e-05
cg05302701	1	1.99729e-11	1.47732e-05
cg04516539	-1	2.00071e-11	1.47984e-05
cg16452024	-1	2.00506e-11	1.48306e-05
cg25734127	1	2.00694e-11	1.48445e-05
cg25532068	1	2.02125e-11	1.49504e-05
cg00452412	1	2.03542e-11	1.50552e-05
cg07248377	-1	2.04853e-11	1.51521e-05
cg05600609	1	2.0536e-11	1.51896e-05
cg18645733	1	2.05578e-11	1.52057e-05
cg21484170	1	2.05882e-11	1.52283e-05
cg04086394	-1	2.06109e-11	1.52451e-05
cg26914914	1	2.0702e-11	1.53125e-05
cg20224885	1	2.07233e-11	1.53282e-05
cg22853371	-1	2.07685e-11	1.53616e-05
cg16056311	-1	2.09047e-11	1.54624e-05
cg27068385	1	2.09269e-11	1.54788e-05
cg09609957	-1	2.09768e-11	1.55157e-05
cg12009023	-1	2.10872e-11	1.55973e-05
cg20518706	1	2.12154e-11	1.56922e-05
cg00409987	-1	2.12521e-11	1.57193e-05
cg01581237	-1	2.12667e-11	1.57301e-05
cg09307264	1	2.12908e-11	1.57479e-05
cg22793142	1	2.12948e-11	1.57509e-05
cg11436437	1	2.13103e-11	1.57623e-05
cg16538328	1	2.13733e-11	1.5809e-05
cg09701062	-1	2.14698e-11	1.58803e-05
cg10439416	-0.888751	2.15961e-11	1.59737e-05
cg13886799	1	2.15988e-11	1.59758e-05
cg19261949	-0.886947	2.16987e-11	1.60496e-05
cg01048303	1	2.17151e-11	1.60617e-05
cg01913446	1	2.18072e-11	1.61299e-05
cg00083833	-1	2.18285e-11	1.61457e-05
cg06794293	1	2.18797e-11	1.61835e-05
cg00243364	1	2.19239e-11	1.62162e-05
cg10627429	1	2.2005e-11	1.62762e-05
cg26073959	-1	2.2263e-11	1.64671e-05
cg20572186	1	2.23415e-11	1.65251e-05
cg08545598	1	2.23735e-11	1.65488e-05
cg21641517	1	2.24341e-11	1.65936e-05
cg00682248	1	2.24945e-11	1.66382e-05
cg14214969	-1	2.25405e-11	1.66723e-05
cg23956565	1	2.27368e-11	1.68175e-05
cg25428544	-0.654581	2.27885e-11	1.68557e-05
cg14021153	-1	2.29696e-11	1.69897e-05
cg14987298	-1	2.31138e-11	1.70963e-05
cg18420965	-1	2.32055e-11	1.71642e-05
cg12991594	-1	2.32132e-11	1.71698e-05
cg05992709	1	2.3261e-11	1.72052e-05
cg00805193	-1	2.32845e-11	1.72226e-05
cg15780263	1	2.33761e-11	1.72903e-05
cg06760188	1	2.34551e-11	1.73488e-05
cg17160382	-1	2.35371e-11	1.74094e-05
cg15011019	1	2.35943e-11	1.74518e-05
cg14422085	-1	2.36541e-11	1.74959e-05
cg23058594	-1	2.36601e-11	1.75004e-05
cg17603613	-1	2.36877e-11	1.75208e-05
cg04068959	0.869668	2.38389e-11	1.76326e-05
cg04737350	-1	2.39632e-11	1.77246e-05
cg05270420	1	2.40021e-11	1.77534e-05
cg25094569	-1	2.40206e-11	1.77671e-05
cg07177917	1	2.43637e-11	1.80209e-05
cg26452056	-1	2.43772e-11	1.80308e-05
cg06264696	1	2.47112e-11	1.82779e-05
cg14364460	1	2.47369e-11	1.82969e-05
cg05890804	1	2.4807e-11	1.83487e-05
cg07495470	1	2.48124e-11	1.83527e-05
cg09412882	1	2.48445e-11	1.83764e-05
cg16916535	-1	2.50819e-11	1.85521e-05
cg01331754	1	2.50821e-11	1.85522e-05
cg15492379	1	2.5167e-11	1.8615e-05
cg18716245	1	2.52395e-11	1.86686e-05
cg17183531	-1	2.53336e-11	1.87382e-05
cg08016336	1	2.53434e-11	1.87455e-05
cg22485693	-1	2.54179e-11	1.88006e-05
cg12275370	-1	2.58395e-11	1.91124e-05
cg19261426	1	2.58552e-11	1.9124e-05
cg05599410	1	2.62553e-11	1.94199e-05
cg27064182	1	2.62988e-11	1.94521e-05
cg25232967	1	2.63122e-11	1.9462e-05
cg00613369	-1	2.63277e-11	1.94735e-05
cg22406187	-1	2.6332e-11	1.94767e-05
cg26431018	1	2.63591e-11	1.94968e-05
cg07047026	-1	2.6601e-11	1.96757e-05
cg06566775	-1	2.66744e-11	1.973e-05
cg00377239	-1	2.70673e-11	2.00206e-05
cg19937195	1	2.70809e-11	2.00306e-05
cg23320499	1	2.71403e-11	2.00745e-05
cg21394039	1	2.72176e-11	2.01317e-05
cg03680932	1	2.73135e-11	2.02027e-05
cg10833311	-0.875299	2.74419e-11	2.02977e-05
cg08465799	1	2.75361e-11	2.03673e-05
cg23701643	-1	2.75688e-11	2.03915e-05
cg15774495	-1	2.77525e-11	2.05274e-05
cg09011504	1	2.80398e-11	2.07399e-05
cg27427014	1	2.80928e-11	2.07791e-05
cg04287561	1	2.82275e-11	2.08787e-05
cg03725922	-1	2.82403e-11	2.08882e-05
cg23093589	-1	2.83112e-11	2.09407e-05
cg15061001	1	2.83238e-11	2.095e-05
cg20031198	1	2.8505e-11	2.1084e-05
cg00186464	1	2.86867e-11	2.12184e-05
cg17868916	1	2.87755e-11	2.1284e-05
cg18633141	1	2.87826e-11	2.12893e-05
cg16326514	-1	2.87924e-11	2.12965e-05
cg03815999	1	2.87952e-11	2.12986e-05
cg27424960	1	2.87992e-11	2.13016e-05
cg00922520	1	2.90934e-11	2.15192e-05
cg21936454	-1	2.92816e-11	2.16584e-05
cg23246961	-1	2.95137e-11	2.18301e-05
cg14033676	1	2.96239e-11	2.19116e-05
cg07515806	1	2.96389e-11	2.19226e-05
cg16430184	1	2.9702e-11	2.19693e-05
cg18230078	1	2.9852e-11	2.20803e-05
cg06389185	1	3.00082e-11	2.21959e-05
cg12923957	1	3.00286e-11	2.22109e-05
cg19533386	1	3.02262e-11	2.23571e-05
cg02391906	-0.895949	3.02665e-11	2.23869e-05
cg14523830	-1	3.03821e-11	2.24724e-05
cg01066310	-1	3.0452e-11	2.25241e-05
cg06161299	1	3.04952e-11	2.25561e-05
cg20107491	1	3.0538e-11	2.25877e-05
cg01074905	1	3.05511e-11	2.25974e-05
cg05824050	-1	3.0625e-11	2.26521e-05
cg11823511	-1	3.07644e-11	2.27552e-05
cg16100120	-1	3.08103e-11	2.27891e-05
cg22809952	1	3.1097e-11	2.30012e-05
cg06229859	0.733361	3.11216e-11	2.30193e-05
cg15660755	-1	3.11964e-11	2.30747e-05
cg27083860	-1	3.12035e-11	2.30799e-05
cg15987885	-1	3.12283e-11	2.30983e-05
cg07494719	1	3.13718e-11	2.32045e-05
cg26463806	-1	3.14157e-11	2.32369e-05
cg20968717	0.980377	3.1419e-11	2.32393e-05
cg01561393	1	3.15257e-11	2.33183e-05
cg25287523	-1	3.20425e-11	2.37005e-05
cg15251423	1	3.21974e-11	2.38151e-05
cg14613361	1	3.22633e-11	2.38638e-05
cg21593132	1	3.23386e-11	2.39195e-05
cg19499720	1	3.23459e-11	2.39249e-05
cg16887994	1	3.25502e-11	2.40761e-05
cg03858756	-1	3.25667e-11	2.40882e-05
cg24103098	1	3.32201e-11	2.45715e-05
cg12122146	-1	3.33691e-11	2.46817e-05
cg04411102	1	3.33833e-11	2.46923e-05
cg18017249	1	3.34952e-11	2.4775e-05
cg23958151	1	3.35329e-11	2.48029e-05
cg03271269	1	3.36017e-11	2.48538e-05
cg00288844	1	3.37322e-11	2.49503e-05
cg06119575	1	3.37897e-11	2.49929e-05
cg04592144	1	3.39234e-11	2.50918e-05
cg11199827	1	3.39853e-11	2.51376e-05
cg19572637	-1	3.40017e-11	2.51497e-05
cg06178326	1	3.4039e-11	2.51772e-05
cg12258344	1	3.41056e-11	2.52265e-05
cg16767622	-1	3.44155e-11	2.54558e-05
cg13570101	-1	3.47754e-11	2.5722e-05
cg24397554	1	3.5127e-11	2.5982e-05
cg25246741	1	3.51368e-11	2.59893e-05
cg15274823	1	3.5243e-11	2.60678e-05
cg08805806	1	3.52744e-11	2.6091e-05
cg03076240	1	3.52895e-11	2.61022e-05
cg07899551	-1	3.53205e-11	2.61251e-05
cg13782090	-1	3.54731e-11	2.6238e-05
cg11809476	1	3.56413e-11	2.63624e-05
cg00007021	1	3.59493e-11	2.65902e-05
cg27052629	1	3.59779e-11	2.66114e-05
cg00562855	1	3.61853e-11	2.67648e-05
cg05371183	1	3.64812e-11	2.69837e-05
cg02983409	1	3.67186e-11	2.71593e-05
cg04696864	1	3.68059e-11	2.72239e-05
cg18804206	1	3.68389e-11	2.72482e-05
cg11948071	1	3.6981e-11	2.73534e-05
cg01510609	-1	3.70503e-11	2.74046e-05
cg02853506	1	3.7057e-11	2.74095e-05
cg00512333	1	3.71066e-11	2.74462e-05
cg22927788	-0.897833	3.71087e-11	2.74478e-05
cg17284609	1	3.73554e-11	2.76303e-05
cg04373123	1	3.76562e-11	2.78527e-05
cg17201420	1	3.77609e-11	2.79302e-05
cg12449452	1	3.80391e-11	2.8136e-05
cg05007126	1	3.82087e-11	2.82614e-05
cg21185056	1	3.82775e-11	2.83123e-05
cg22505962	1	3.83701e-11	2.83808e-05
cg02518609	1	3.84157e-11	2.84145e-05
cg07315452	-0.947396	3.85706e-11	2.85291e-05
cg09765831	1	3.86731e-11	2.86049e-05
cg06923210	1	3.88056e-11	2.87029e-05
cg15981235	1	3.88403e-11	2.87286e-05
cg08381046	1	3.88641e-11	2.87462e-05
cg27374247	1	3.89118e-11	2.87815e-05
cg15434636	1	3.95077e-11	2.92222e-05
cg02308312	1	3.96856e-11	2.93538e-05
cg23667734	-1	3.96865e-11	2.93544e-05
cg19931644	1	3.99152e-11	2.95237e-05
cg04179000	1	4.00848e-11	2.96491e-05
cg16024318	-1	4.01396e-11	2.96896e-05
cg00003036	-0.954525	4.02412e-11	2.97647e-05
cg14841929	1	4.03444e-11	2.98411e-05
cg05770700	1	4.05751e-11	3.00117e-05
cg01596834	-1	4.07224e-11	3.01207e-05
cg14331899	1	4.07932e-11	3.0173e-05
cg04456720	1	4.08122e-11	3.01871e-05
cg06817269	1	4.0882e-11	3.02387e-05
cg13727277	1	4.10395e-11	3.03552e-05
cg09641390	-1	4.11656e-11	3.04485e-05
cg06388937	1	4.12529e-11	3.05131e-05
cg25103837	1	4.15299e-11	3.0718e-05
cg01401900	-1	4.19149e-11	3.10027e-05
cg14835517	-1	4.20718e-11	3.11188e-05
cg08890020	0.66373	4.21499e-11	3.11766e-05
cg14348397	-1	4.2341e-11	3.13179e-05
cg25775322	-1	4.24955e-11	3.14322e-05
cg05139788	-1	4.25291e-11	3.1457e-05
cg12194409	1	4.2783e-11	3.16448e-05
cg25604565	1	4.30474e-11	3.18404e-05
cg12770337	1	4.32854e-11	3.20165e-05
cg14712186	-1	4.33347e-11	3.20529e-05
cg04966585	1	4.33788e-11	3.20855e-05
cg01791232	-1	4.34966e-11	3.21726e-05
cg06237144	1	4.35468e-11	3.22098e-05
cg06631028	1	4.39118e-11	3.24798e-05
cg06121412	1	4.39916e-11	3.25388e-05
cg01267675	0.920666	4.41201e-11	3.26338e-05
cg00405112	1	4.43445e-11	3.27998e-05
cg02332525	-1	4.44555e-11	3.28819e-05
cg10566684	1	4.44942e-11	3.29106e-05
cg07636567	1	4.46456e-11	3.30225e-05
cg21473282	1	4.46616e-11	3.30344e-05
cg09817951	-1	4.47078e-11	3.30685e-05
cg00823303	1	4.47239e-11	3.30804e-05
cg18847961	1	4.48391e-11	3.31656e-05
cg10983146	-1	4.51691e-11	3.34097e-05
cg18326021	-1	4.53265e-11	3.35262e-05
cg27610671	0.530731	4.53399e-11	3.3536e-05
cg05936684	-1	4.53696e-11	3.3558e-05
cg08196138	1	4.53697e-11	3.35581e-05
cg09393287	-1	4.55248e-11	3.36728e-05
cg09537606	1	4.55451e-11	3.36878e-05
cg27395906	1	4.56799e-11	3.37876e-05
cg13904505	1	4.56936e-11	3.37977e-05
cg01198661	1	4.58867e-11	3.39405e-05
cg01586844	1	4.60141e-11	3.40348e-05
cg23621173	1	4.62567e-11	3.42142e-05
cg07767497	-1	4.63791e-11	3.43047e-05
cg01959704	1	4.64672e-11	3.43699e-05
cg14000519	-1	4.65506e-11	3.44316e-05
cg09246637	-1	4.65577e-11	3.44368e-05
cg07156336	1	4.66161e-11	3.448e-05
cg06219301	-1	4.69316e-11	3.47134e-05
cg17264765	1	4.71555e-11	3.4879e-05
cg05381746	-1	4.71963e-11	3.49091e-05
cg07365127	-1	4.73327e-11	3.50101e-05
cg11698119	1	4.7335e-11	3.50117e-05
cg16397661	1	4.7383e-11	3.50472e-05
cg05560435	-1	4.7571e-11	3.51863e-05
cg01917209	-1	4.75943e-11	3.52035e-05
cg20729460	1	4.76653e-11	3.52561e-05
cg09492950	1	4.76815e-11	3.5268e-05
cg11048682	1	4.77743e-11	3.53367e-05
cg09373916	-0.7516	4.81588e-11	3.56211e-05
cg16176069	1	4.82153e-11	3.56629e-05
cg21179088	-1	4.83136e-11	3.57356e-05
cg13671919	-1	4.84201e-11	3.58143e-05
cg06271850	1	4.84203e-11	3.58145e-05
cg11324957	-1	4.853e-11	3.58956e-05
cg01436746	1	4.86172e-11	3.59602e-05
cg10880376	1	4.86682e-11	3.59979e-05
cg11321433	-1	4.87216e-11	3.60373e-05
cg21609875	1	4.8872e-11	3.61486e-05
cg22846582	1	4.91429e-11	3.6349e-05
cg05002022	1	4.9424e-11	3.65569e-05
cg02504211	1	4.98184e-11	3.68486e-05
cg23873932	1	5.01232e-11	3.70741e-05
cg25496678	-1	5.01285e-11	3.7078e-05
cg01779566	1	5.01575e-11	3.70995e-05
cg00872631	1	5.03216e-11	3.72208e-05
cg11094839	1	5.03885e-11	3.72703e-05
cg13219685	1	5.05903e-11	3.74195e-05
cg05578802	1	5.07336e-11	3.75255e-05
cg10052914	1	5.09409e-11	3.76789e-05
cg05922817	1	5.12926e-11	3.79391e-05
cg14582662	1	5.15563e-11	3.81341e-05
cg23723476	1	5.17855e-11	3.83036e-05
cg16780639	-1	5.19164e-11	3.84004e-05
cg00000776	1	5.19532e-11	3.84276e-05
cg22536394	1	5.2e-11	3.84623e-05
cg00183927	1	5.2039e-11	3.84911e-05
cg21981096	1	5.20848e-11	3.8525e-05
cg08291098	-1	5.2268e-11	3.86605e-05
cg21938436	-1	5.28552e-11	3.90949e-05
cg01793917	1	5.30176e-11	3.9215e-05
cg07914960	1	5.32282e-11	3.93707e-05
cg26186727	-1	5.32723e-11	3.94034e-05
cg13885652	1	5.36358e-11	3.96722e-05
cg25326454	1	5.3924e-11	3.98854e-05
cg08037114	1	5.39288e-11	3.98889e-05
cg06549542	-1	5.40325e-11	3.99656e-05
cg10871445	1	5.40904e-11	4.00085e-05
cg01939668	-1	5.43012e-11	4.01644e-05
cg23086673	-1	5.43968e-11	4.02351e-05
cg17469471	-1	5.44239e-11	4.02551e-05
cg00143249	-1	5.44383e-11	4.02658e-05
cg02681442	-1	5.45852e-11	4.03744e-05
cg06061966	-1	5.46844e-11	4.04478e-05
cg07222919	1	5.4764e-11	4.05067e-05
cg20659188	1	5.48529e-11	4.05725e-05
cg10561735	-1	5.48652e-11	4.05816e-05
cg25135457	1	5.49816e-11	4.06676e-05
cg21218687	0.932202	5.50196e-11	4.06957e-05
cg01537995	-1	5.50884e-11	4.07466e-05
cg15719376	1	5.53246e-11	4.09214e-05
cg06618666	1	5.53257e-11	4.09222e-05
cg18023283	-1	5.54969e-11	4.10488e-05
cg13464337	1	5.54974e-11	4.10492e-05
cg06329316	1	5.55547e-11	4.10916e-05
cg18349138	-1	5.56786e-11	4.11832e-05
cg07536036	1	5.58515e-11	4.13111e-05
cg27255456	-1	5.61569e-11	4.1537e-05
cg00782369	1	5.61628e-11	4.15413e-05
cg07237939	-1	5.64697e-11	4.17683e-05
cg11604536	-1	5.64733e-11	4.1771e-05
cg03147470	1	5.64819e-11	4.17774e-05
cg17125807	-1	5.6491e-11	4.17841e-05
cg23786916	1	5.65054e-11	4.17947e-05
cg06066117	1	5.65153e-11	4.1802e-05
cg24759237	1	5.66054e-11	4.18687e-05
cg06746118	-1	5.67761e-11	4.1995e-05
cg11979426	1	5.70911e-11	4.22279e-05
cg24813736	-1	5.7094e-11	4.22301e-05
cg24527466	1	5.72173e-11	4.23213e-05
cg00495201	-1	5.72903e-11	4.23753e-05
cg12303954	1	5.73926e-11	4.24509e-05
cg08497299	-0.675839	5.74558e-11	4.24977e-05
cg23579306	1	5.78016e-11	4.27535e-05
cg06724245	1	5.80445e-11	4.29332e-05
cg05022030	0.818925	5.8098e-11	4.29727e-05
cg11247649	-1	5.84091e-11	4.32028e-05
cg23110415	0.747012	5.85408e-11	4.33002e-05
cg02013714	-1	5.90073e-11	4.36452e-05
cg06139341	-0.937899	5.92264e-11	4.38073e-05
cg01178121	-1	5.94909e-11	4.4003e-05
cg20754742	-1	5.96145e-11	4.40944e-05
cg18067520	0.859432	5.97044e-11	4.41609e-05
cg11236985	1	5.98832e-11	4.42931e-05
cg05954213	1	6.03477e-11	4.46367e-05
cg23530596	1	6.03841e-11	4.46637e-05
cg18052020	-1	6.04526e-11	4.47143e-05
cg20893892	1	6.07139e-11	4.49076e-05
cg07883823	-1	6.07269e-11	4.49172e-05
cg15889548	1	6.08181e-11	4.49847e-05
cg13098984	1	6.08601e-11	4.50157e-05
cg21596498	1	6.08697e-11	4.50228e-05
cg02420617	1	6.08985e-11	4.50441e-05
cg08781626	1	6.1051e-11	4.51569e-05
cg18293281	1	6.13437e-11	4.53734e-05
cg03760309	1	6.14685e-11	4.54657e-05
cg25526547	1	6.1654e-11	4.5603e-05
cg23165899	-1	6.17535e-11	4.56765e-05
cg06394247	-1	6.17788e-11	4.56952e-05
cg03117444	1	6.20023e-11	4.58605e-05
cg05706652	1	6.23013e-11	4.60818e-05
cg15792358	1	6.2372e-11	4.6134e-05
cg21976957	1	6.23941e-11	4.61504e-05
cg17913196	1	6.25626e-11	4.6275e-05
cg20897136	1	6.26342e-11	4.63279e-05
cg07688933	0.603836	6.26534e-11	4.63421e-05
cg16805334	0.945549	6.28036e-11	4.64532e-05
cg01853216	1	6.3055e-11	4.66392e-05
cg16888818	1	6.34727e-11	4.69481e-05
cg21435676	1	6.38689e-11	4.72412e-05
cg24598761	-1	6.39524e-11	4.73029e-05
cg24674754	1	6.39911e-11	4.73316e-05
cg25498715	-1	6.40762e-11	4.73946e-05
cg04875514	-1	6.42812e-11	4.75462e-05
cg08892705	-1	6.43285e-11	4.75812e-05
cg09838028	1	6.43686e-11	4.76108e-05
cg04762006	1	6.47985e-11	4.79288e-05
cg20507742	-1	6.48321e-11	4.79536e-05
cg17449759	1	6.48341e-11	4.79551e-05
cg12788056	1	6.48588e-11	4.79734e-05
cg16580391	-1	6.50692e-11	4.8129e-05
cg22910439	-0.993507	6.51319e-11	4.81754e-05
cg03657606	1	6.54531e-11	4.8413e-05
cg17263130	-1	6.55698e-11	4.84993e-05
cg26163458	-0.945281	6.5736e-11	4.86222e-05
cg00795815	-1	6.58543e-11	4.87097e-05
cg08204469	1	6.58915e-11	4.87372e-05
cg16903735	0.936474	6.60339e-11	4.88425e-05
cg05540951	1	6.60388e-11	4.88462e-05
cg11161678	-1	6.60506e-11	4.88549e-05
cg10730370	-1	6.6199e-11	4.89647e-05
cg22697054	-1	6.6254e-11	4.90054e-05
cg06359632	1	6.65764e-11	4.92438e-05
cg07165029	1	6.66516e-11	4.92994e-05
cg25046651	-1	6.66946e-11	4.93312e-05
cg24197035	1	6.67014e-11	4.93363e-05
cg08621406	-1	6.703e-11	4.95794e-05
cg17804100	1	6.71736e-11	4.96856e-05
cg23956759	-1	6.71745e-11	4.96863e-05
cg11457870	1	6.79346e-11	5.02484e-05
cg00956168	0.981291	6.80021e-11	5.02984e-05
cg08984982	1	6.80339e-11	5.03219e-05
cg19389884	-1	6.8411e-11	5.06008e-05
cg02098495	-1	6.84993e-11	5.06661e-05
cg02183960	1	6.87229e-11	5.08315e-05
cg17672432	1	6.87415e-11	5.08453e-05
cg06154832	-1	6.89466e-11	5.09969e-05
cg00501105	-1	6.90458e-11	5.10704e-05
cg03225601	1	6.92863e-11	5.12482e-05
cg18039138	1	6.93578e-11	5.13011e-05
cg23852005	1	6.94016e-11	5.13335e-05
cg19942459	-1	6.94571e-11	5.13746e-05
cg17786845	1	6.95801e-11	5.14655e-05
cg22988346	1	6.9957e-11	5.17443e-05
cg08698943	-0.833442	6.99777e-11	5.17596e-05
cg13917151	-1	7.00569e-11	5.18182e-05
cg00272622	1	7.02536e-11	5.19637e-05
cg05215806	-1	7.06942e-11	5.22896e-05
cg16704703	-1	7.07407e-11	5.2324e-05
cg09932602	1	7.08671e-11	5.24175e-05
cg03855363	1	7.08912e-11	5.24353e-05
cg01364538	1	7.15229e-11	5.29026e-05
cg05283597	-1	7.18623e-11	5.31536e-05
cg10522848	1	7.19181e-11	5.31949e-05
cg09015976	1	7.22165e-11	5.34156e-05
cg06598634	1	7.23653e-11	5.35257e-05
cg17601642	1	7.24821e-11	5.3612e-05
cg15585794	-1	7.27832e-11	5.38347e-05
cg16041006	1	7.28322e-11	5.3871e-05
cg20406843	-1	7.31034e-11	5.40716e-05
cg04463607	1	7.31342e-11	5.40944e-05
cg08263071	-1	7.31766e-11	5.41257e-05
cg23664512	1	7.34668e-11	5.43404e-05
cg05094429	1	7.38091e-11	5.45935e-05
cg02026535	-1	7.39253e-11	5.46795e-05
cg20359363	1	7.3947e-11	5.46955e-05
cg27451587	1	7.40396e-11	5.47641e-05
cg23872155	0.86051	7.40622e-11	5.47807e-05
cg02014799	1	7.43182e-11	5.49701e-05
cg14024063	1	7.43942e-11	5.50263e-05
cg04953535	1	7.4399e-11	5.50299e-05
cg13570585	-1	7.44721e-11	5.50839e-05
cg09472046	-0.826327	7.44973e-11	5.51026e-05
cg08486269	1	7.45723e-11	5.51581e-05
cg17879133	1	7.4628e-11	5.51993e-05
cg02062018	-1	7.4821e-11	5.5342e-05
cg13298007	1	7.48402e-11	5.53563e-05
cg23165870	1	7.49492e-11	5.54368e-05
cg07675656	1	7.50233e-11	5.54916e-05
cg05619587	-1	7.50373e-11	5.5502e-05
cg16494350	1	7.5178e-11	5.56061e-05
cg07499899	-1	7.52217e-11	5.56384e-05
cg22221427	1	7.5236e-11	5.5649e-05
cg04362211	1	7.55018e-11	5.58456e-05
cg04399598	1	7.58288e-11	5.60874e-05
cg27057797	1	7.62787e-11	5.64202e-05
cg22183706	-1	7.66178e-11	5.6671e-05
cg13910860	-1	7.67287e-11	5.67531e-05
cg03184439	0.667197	7.69318e-11	5.69033e-05
cg03492092	1	7.7427e-11	5.72696e-05
cg07283598	1	7.75271e-11	5.73436e-05
cg21063758	-1	7.80858e-11	5.77568e-05
cg25407540	1	7.85285e-11	5.80843e-05
cg01000576	1	7.85533e-11	5.81027e-05
cg18966401	1	7.85951e-11	5.81336e-05
cg19405329	1	7.88481e-11	5.83207e-05
cg03182596	-1	7.96153e-11	5.88882e-05
cg14036479	-1	7.9721e-11	5.89663e-05
cg16140163	-0.946292	7.97402e-11	5.89805e-05
cg02355420	-1	7.97566e-11	5.89927e-05
cg13985726	-1	7.99523e-11	5.91375e-05
cg24542821	-1	8.0029e-11	5.91941e-05
cg24177868	-1	8.05864e-11	5.96065e-05
cg24691792	1	8.06039e-11	5.96194e-05
cg13808210	-1	8.06542e-11	5.96566e-05
cg00348081	1	8.08915e-11	5.98321e-05
cg05694908	1	8.11044e-11	5.99896e-05
cg14505104	-1	8.12909e-11	6.01275e-05
cg22380489	1	8.14086e-11	6.02146e-05
cg01979105	1	8.14275e-11	6.02286e-05
cg03512414	1	8.14362e-11	6.0235e-05
cg27101620	1	8.15863e-11	6.0346e-05
cg05886649	1	8.2074e-11	6.07068e-05
cg23233807	1	8.21146e-11	6.07368e-05
cg09403494	-1	8.21598e-11	6.07702e-05
cg11876715	1	8.21817e-11	6.07865e-05
cg03231117	1	8.25272e-11	6.1042e-05
cg16346735	1	8.29384e-11	6.13462e-05
cg11405123	1	8.30077e-11	6.13974e-05
cg02227919	-1	8.37134e-11	6.19193e-05
cg20097298	1	8.3863e-11	6.203e-05
cg25722983	1	8.44053e-11	6.24311e-05
cg22450983	-1	8.49363e-11	6.28239e-05
cg13746778	-1	8.52805e-11	6.30785e-05
cg03578926	-1	8.53149e-11	6.3104e-05
cg23720406	1	8.55479e-11	6.32763e-05
cg25855091	1	8.5566e-11	6.32896e-05
cg18476690	0.901949	8.56775e-11	6.33721e-05
cg15890609	1	8.5892e-11	6.35308e-05
cg05079903	1	8.5956e-11	6.35781e-05
cg15471525	-0.893325	8.60813e-11	6.36708e-05
cg22822760	-0.819898	8.65551e-11	6.40213e-05
cg04839640	1	8.71003e-11	6.44245e-05
cg06520307	1	8.79327e-11	6.50402e-05
cg21572621	-0.797941	8.80515e-11	6.51281e-05
cg26105764	-1	8.81892e-11	6.523e-05
cg09260089	-1	8.83793e-11	6.53706e-05
cg14398876	1	8.83841e-11	6.53741e-05
cg08215811	1	8.8416e-11	6.53977e-05
cg14274280	1	8.84628e-11	6.54323e-05
cg21486277	-1	8.85437e-11	6.54921e-05
cg02013838	-1	8.85961e-11	6.55309e-05
cg21544633	1	8.91317e-11	6.59271e-05
cg10184983	-1	8.93401e-11	6.60812e-05
cg20000908	1	8.94321e-11	6.61492e-05
cg13275851	1	8.94788e-11	6.61838e-05
cg14919082	-1	8.97069e-11	6.63525e-05
cg05287169	1	8.99088e-11	6.65018e-05
cg14524754	1	8.99301e-11	6.65176e-05
cg06946021	1	9.03883e-11	6.68566e-05
cg15899741	0.936277	9.10476e-11	6.73441e-05
cg07960360	1	9.15619e-11	6.77246e-05
cg10877796	1	9.21833e-11	6.81842e-05
cg25531090	1	9.26851e-11	6.85554e-05
cg20876266	1	9.27631e-11	6.8613e-05
cg20048434	-1	9.27757e-11	6.86224e-05
cg16661866	1	9.28671e-11	6.869e-05
cg18822954	-0.768733	9.30485e-11	6.88242e-05
cg23958404	-1	9.41142e-11	6.96124e-05
cg10955243	0.984295	9.41346e-11	6.96275e-05
cg00539154	0.995113	9.44507e-11	6.98613e-05
cg02410359	1	9.45886e-11	6.99633e-05
cg09068528	-1	9.46966e-11	7.00432e-05
cg13922669	-1	9.49597e-11	7.02378e-05
cg10908105	-1	9.55046e-11	7.06409e-05
cg03702413	1	9.55871e-11	7.07019e-05
cg04379470	-0.477984	9.57571e-11	7.08276e-05
cg25039051	-0.880375	9.61758e-11	7.11373e-05
cg19738281	1	9.62027e-11	7.11572e-05
cg10074544	-0.941642	9.62879e-11	7.12202e-05
cg12588577	1	9.63506e-11	7.12666e-05
cg01269239	-1	9.66518e-11	7.14894e-05
cg19404216	1	9.71714e-11	7.18737e-05
cg19039028	-1	9.72026e-11	7.18968e-05
cg03609102	1	9.72486e-11	7.19308e-05
cg13662530	1	9.74182e-11	7.20563e-05
cg18346820	1	9.74857e-11	7.21062e-05
cg03943000	1	9.78274e-11	7.23589e-05
cg21858005	1	9.82845e-11	7.2697e-05
cg05535908	1	9.86284e-11	7.29514e-05
cg11225642	1	9.87404e-11	7.30342e-05
cg25349154	-0.985139	9.88366e-11	7.31054e-05
cg13980638	-1	9.92586e-11	7.34175e-05
cg06117496	-1	9.94443e-11	7.35549e-05
cg08273635	1	9.96561e-11	7.37116e-05
cg10955960	-0.888786	9.98151e-11	7.38292e-05
cg02805920	-1	9.98221e-11	7.38343e-05
cg07619537	1	9.99583e-11	7.3935e-05
cg19862235	1	1e-10	7.39659e-05
cg25207193	1	1.00154e-10	7.40799e-05
cg05320933	-1	1.00188e-10	7.41046e-05
cg10143064	-1	1.00255e-10	7.41542e-05
cg12603144	1	1.00266e-10	7.41627e-05
cg08505619	1	1.00575e-10	7.43914e-05
cg17609931	-1	1.00616e-10	7.44217e-05
cg20834081	1	1.00757e-10	7.4526e-05
cg01926175	1	1.00952e-10	7.46699e-05
cg07668407	1	1.01209e-10	7.486e-05
cg12114513	-1	1.0149e-10	7.5068e-05
cg22375046	1	1.02136e-10	7.5546e-05
cg00916981	-1	1.02221e-10	7.56089e-05
cg14651703	1	1.02378e-10	7.57246e-05
cg04953773	1	1.0291e-10	7.61185e-05
cg05928873	1	1.0292e-10	7.61254e-05
cg01564322	-1	1.02976e-10	7.61672e-05
cg23819145	1	1.03301e-10	7.64073e-05
cg04041831	1	1.03309e-10	7.64138e-05
cg26330912	1	1.03326e-10	7.6426e-05
cg21916108	-0.814176	1.03517e-10	7.6567e-05
cg11737070	1	1.03777e-10	7.676e-05
cg11037329	1	1.03805e-10	7.67804e-05
cg13225035	1	1.03972e-10	7.69037e-05
cg03125776	1	1.04129e-10	7.702e-05
cg03032214	-1	1.0415e-10	7.70355e-05
cg21096228	1	1.04225e-10	7.70912e-05
cg11749264	-1	1.04577e-10	7.7351e-05
cg23713079	-0.909363	1.04695e-10	7.74388e-05
cg21048052	-0.92485	1.04746e-10	7.74762e-05
cg23714170	1	1.04816e-10	7.75284e-05
cg15049402	1	1.05502e-10	7.80356e-05
cg13146895	1	1.05814e-10	7.82663e-05
cg13202771	1	1.05922e-10	7.83462e-05
cg00171729	1	1.05936e-10	7.83562e-05
cg02169105	0.76388	1.05954e-10	7.83696e-05
cg24928870	1	1.06558e-10	7.88166e-05
cg24032691	1	1.06705e-10	7.89255e-05
cg24121905	-0.745362	1.06847e-10	7.90306e-05
cg25840252	0.996908	1.07234e-10	7.93169e-05
cg27373156	1	1.07579e-10	7.9572e-05
cg10417143	1	1.07838e-10	7.97631e-05
cg09985832	-0.896533	1.07916e-10	7.98207e-05
cg26333564	1	1.08183e-10	8.00187e-05
cg22130145	-0.788534	1.08884e-10	8.05367e-05
cg13702593	-0.899034	1.09068e-10	8.06729e-05
cg22858630	-0.607499	1.09973e-10	8.13424e-05
cg16748059	-1	1.1006e-10	8.14072e-05
cg17363074	1	1.10105e-10	8.144e-05
cg16311415	1	1.10511e-10	8.17403e-05
cg19646504	1	1.10857e-10	8.19963e-05
cg02045009	-1	1.10884e-10	8.20162e-05
cg01957762	1	1.11882e-10	8.27545e-05
cg00212888	1	1.12456e-10	8.31792e-05
cg17806482	1	1.1266e-10	8.33303e-05
cg03124710	1	1.13087e-10	8.36458e-05
cg00119770	-1	1.13112e-10	8.36642e-05
cg22550003	-1	1.13232e-10	8.37527e-05
cg25144039	1	1.13386e-10	8.38666e-05
cg04232128	-1	1.13519e-10	8.39655e-05
cg20067831	-1	1.14014e-10	8.43317e-05
cg13917578	1	1.14524e-10	8.47086e-05
cg25681728	-1	1.14742e-10	8.48702e-05
cg11692505	1	1.14815e-10	8.49237e-05
cg07558672	1	1.15781e-10	8.56382e-05
cg04482192	-1	1.16037e-10	8.58279e-05
cg17903782	1	1.16185e-10	8.59372e-05
cg04673365	1	1.16318e-10	8.60354e-05
cg09244305	1	1.17007e-10	8.65451e-05
cg17228497	1	1.17015e-10	8.65513e-05
cg17078116	-1	1.17122e-10	8.66304e-05
cg09475293	1	1.1736e-10	8.68062e-05
cg16717065	-1	1.17438e-10	8.68638e-05
cg09838671	1	1.17466e-10	8.68846e-05
cg00011578	0.653365	1.17534e-10	8.69354e-05
cg18948125	-1	1.17667e-10	8.70331e-05
cg02267488	1	1.17999e-10	8.72792e-05
cg08489779	1	1.18059e-10	8.73237e-05
cg08232429	1	1.18075e-10	8.73349e-05
cg18482198	1	1.18238e-10	8.74559e-05
cg03135883	1	1.18353e-10	8.75408e-05
cg13620439	1	1.18531e-10	8.76722e-05
cg24452260	-1	1.19146e-10	8.81275e-05
cg04106334	-1	1.19223e-10	8.81845e-05
cg03001504	1	1.197e-10	8.85371e-05
cg05380558	1	1.19725e-10	8.85556e-05
cg18970844	1	1.20259e-10	8.89506e-05
cg24760379	-1	1.2067e-10	8.92545e-05
cg13387216	1	1.2067e-10	8.92549e-05
cg02012033	-1	1.20696e-10	8.9274e-05
cg24587119	1	1.20769e-10	8.9328e-05
cg10577087	1	1.21604e-10	8.99458e-05
cg16414243	1	1.21713e-10	9.00263e-05
cg00311629	1	1.22069e-10	9.02893e-05
cg05323780	1	1.22328e-10	9.04813e-05
cg03840849	1	1.23286e-10	9.11895e-05
cg07492830	-1	1.24127e-10	9.18119e-05
cg26912654	1	1.24243e-10	9.18972e-05
cg00713477	1	1.2426e-10	9.19098e-05
cg09556271	1	1.24374e-10	9.19946e-05
cg15133201	1	1.24531e-10	9.21108e-05
cg18352427	-1	1.24787e-10	9.22995e-05
cg14404064	1	1.24831e-10	9.2332e-05
cg08669871	-1	1.25141e-10	9.25618e-05
cg26703752	-1	1.25154e-10	9.25709e-05
cg22624022	-1	1.25704e-10	9.29784e-05
cg11010558	-1	1.2587e-10	9.31007e-05
cg19985870	-1	1.25928e-10	9.3144e-05
cg24732668	1	1.2601e-10	9.32046e-05
cg11482606	1	1.2615e-10	9.3308e-05
cg11028201	-1	1.26939e-10	9.38917e-05
cg11622715	1	1.27595e-10	9.4377e-05
cg20684110	1	1.27869e-10	9.45796e-05
cg21724817	1	1.28111e-10	9.47585e-05
cg10241823	-1	1.2818e-10	9.48097e-05
cg24891258	1	1.2835e-10	9.49356e-05
cg06751408	1	1.28878e-10	9.53259e-05
cg01311805	1	1.29046e-10	9.54502e-05
cg17712576	1	1.29167e-10	9.55395e-05
cg05618883	1	1.29639e-10	9.58883e-05
cg04148726	1	1.29795e-10	9.60041e-05
cg19523085	-0.754212	1.30234e-10	9.63286e-05
cg09926747	-1	1.30366e-10	9.64264e-05
cg12868707	1	1.30664e-10	9.66465e-05
cg04391054	1	1.3089e-10	9.68141e-05
cg10237419	-1	1.31985e-10	9.76238e-05
cg22866121	1	1.32599e-10	9.80782e-05
cg21486834	1	1.32719e-10	9.81668e-05
cg18905161	1	1.32719e-10	9.81671e-05
cg21294220	1	1.33218e-10	9.85362e-05
cg01497434	1	1.33284e-10	9.85851e-05
cg05787811	1	1.33359e-10	9.86399e-05
cg12643708	1	1.33676e-10	9.88747e-05
cg04239679	1	1.33732e-10	9.89158e-05
cg04085707	-1	1.33912e-10	9.90492e-05
cg18057637	-0.872939	1.34284e-10	9.93243e-05
cg06779144	1	1.34466e-10	9.94589e-05
cg02381670	1	1.34576e-10	9.95405e-05
cg13970156	1	1.34774e-10	9.96865e-05
cg05183753	1	1.35062e-10	9.99001e-05
cg00652657	-1	1.35082e-10	9.99143e-05
cg17472111	1	1.3559e-10	0.00010029
cg12163589	1	1.35634e-10	0.000100323
cg13482308	-1	1.36107e-10	0.000100673
cg22327312	1	1.36211e-10	0.00010075
cg26777441	1	1.36439e-10	0.000100918
cg24382100	1	1.36687e-10	0.000101102
cg01563818	1	1.36981e-10	0.000101319
cg10387890	-0.94438	1.37083e-10	0.000101395
cg02488878	1	1.37154e-10	0.000101447
cg15412971	-1	1.37215e-10	0.000101492
cg18907098	-1	1.37235e-10	0.000101507
cg20732160	1	1.37425e-10	0.000101648
cg19534475	1	1.38282e-10	0.000102281
cg14311523	-1	1.39102e-10	0.000102888
cg12441500	-1	1.39261e-10	0.000103005
cg18220168	-0.791947	1.39474e-10	0.000103163
cg04076286	-1	1.39701e-10	0.000103331
cg07846220	-1	1.40338e-10	0.000103802
cg23725139	1	1.41075e-10	0.000104347
cg14134616	1	1.41085e-10	0.000104355
cg23785109	1	1.41111e-10	0.000104374
cg23219119	1	1.41433e-10	0.000104612
cg14543189	1	1.41612e-10	0.000104744
cg26486895	-0.844003	1.41637e-10	0.000104763
cg09528275	-0.905071	1.41675e-10	0.000104791
cg09263038	1	1.42006e-10	0.000105036
cg24971846	0.740526	1.42627e-10	0.000105495
cg08805386	1	1.42823e-10	0.00010564
cg24759892	1	1.43706e-10	0.000106293
cg01357222	-1	1.44696e-10	0.000107026
cg05917757	1	1.45335e-10	0.000107498
cg24253136	1	1.45655e-10	0.000107735
cg15649007	-1	1.45957e-10	0.000107958
cg10357697	1	1.4648e-10	0.000108345
cg02258846	1	1.46543e-10	0.000108392
cg09328049	1	1.46838e-10	0.00010861
cg14775207	-1	1.47037e-10	0.000108757
cg27589824	-1	1.47072e-10	0.000108783
cg01186315	1	1.47503e-10	0.000109102
cg05488682	1	1.47569e-10	0.00010915
cg10261145	1	1.48344e-10	0.000109724
cg22795978	-0.582167	1.48441e-10	0.000109795
cg24299136	0.849095	1.48462e-10	0.000109811
cg04052038	1	1.48547e-10	0.000109874
cg15064431	1	1.49482e-10	0.000110565
cg11915963	1	1.49642e-10	0.000110684
cg01760279	0.86422	1.49648e-10	0.000110688
cg10664272	-1	1.49783e-10	0.000110788
cg24887611	-1	1.4991e-10	0.000110882
cg21266559	-0.820061	1.50378e-10	0.000111229
cg23926670	-1	1.50686e-10	0.000111456
cg15447234	1	1.51158e-10	0.000111805
cg09290231	1	1.52688e-10	0.000112937
cg00860379	-0.906639	1.52969e-10	0.000113145
cg01224340	-1	1.5367e-10	0.000113663
cg19455642	1	1.54299e-10	0.000114128
cg19619192	1	1.5461e-10	0.000114359
cg08746496	1	1.55475e-10	0.000114999
cg22659049	-1	1.55883e-10	0.0001153
cg10089657	1	1.56463e-10	0.000115729
cg03823560	-1	1.56927e-10	0.000116073
cg08305038	-1	1.57019e-10	0.000116141
cg23397217	-1	1.57723e-10	0.000116661
cg00246003	1	1.57973e-10	0.000116846
cg11395579	-0.911818	1.58068e-10	0.000116916
cg05436845	-1	1.58104e-10	0.000116943
cg25549459	-0.746191	1.5837e-10	0.00011714
cg07535316	1	1.5843e-10	0.000117184
cg06387392	1	1.59221e-10	0.000117769
cg10148463	1	1.5924e-10	0.000117784
cg26751356	-1	1.5937e-10	0.000117879
cg13603516	1	1.59452e-10	0.00011794
cg10881616	1	1.59499e-10	0.000117975
cg03688909	1	1.60321e-10	0.000118583
cg26023027	1	1.60524e-10	0.000118733
cg06465330	1	1.6068e-10	0.000118849
cg26347745	0.57654	1.6078e-10	0.000118922
cg05318503	1	1.61152e-10	0.000119197
cg23124790	1	1.61246e-10	0.000119267
cg21270599	-1	1.61296e-10	0.000119304
cg01926877	-1	1.61791e-10	0.00011967
cg18970585	1	1.61918e-10	0.000119764
cg23708361	-1	1.62239e-10	0.000120002
cg03718689	1	1.62371e-10	0.000120099
cg25994988	1	1.62817e-10	0.000120429
cg05132999	1	1.63143e-10	0.00012067
cg26079312	1	1.63497e-10	0.000120932
cg05857143	1	1.64179e-10	0.000121436
cg17218818	-1	1.64569e-10	0.000121725
cg09756351	-1	1.64639e-10	0.000121777
cg22997856	1	1.65037e-10	0.000122071
cg16752236	-1	1.65267e-10	0.000122241
cg20278790	1	1.65905e-10	0.000122713
cg11558731	-1	1.66126e-10	0.000122877
cg19089215	1	1.66175e-10	0.000122913
cg19625728	1	1.66914e-10	0.000123459
cg19808844	1	1.68185e-10	0.0001244
cg16705452	1	1.68516e-10	0.000124645
cg11340328	-1	1.68641e-10	0.000124737
cg08443882	1	1.68723e-10	0.000124797
cg18692507	1	1.68874e-10	0.000124909
cg27631199	1	1.69121e-10	0.000125092
cg20015376	1	1.69427e-10	0.000125318
cg14682080	1	1.69588e-10	0.000125437
cg08025597	1	1.69721e-10	0.000125535
cg26375057	-1	1.7071e-10	0.000126267
cg00163295	1	1.71126e-10	0.000126575
cg26106518	1	1.71216e-10	0.000126641
cg04747634	-1	1.71332e-10	0.000126727
cg15343830	1	1.71379e-10	0.000126762
cg17734022	-0.818509	1.71572e-10	0.000126905
cg21928651	1	1.71977e-10	0.000127204
cg05724257	1	1.72147e-10	0.00012733
cg04257639	1	1.72162e-10	0.000127341
cg20391432	0.9642	1.72168e-10	0.000127346
cg13667932	1	1.72486e-10	0.000127581
cg19618279	1	1.72549e-10	0.000127627
cg04141185	-1	1.73105e-10	0.000128038
cg13861086	-1	1.73533e-10	0.000128355
cg23016734	-1	1.74092e-10	0.000128769
cg08049713	1	1.74346e-10	0.000128957
cg12347421	1	1.74853e-10	0.000129331
cg01121639	1	1.74988e-10	0.000129432
cg17045532	1	1.75861e-10	0.000130077
cg21692159	0.936322	1.75907e-10	0.000130111
cg09301570	1	1.76153e-10	0.000130293
cg18032908	1	1.76356e-10	0.000130443
cg26251795	-1	1.76927e-10	0.000130866
cg17884291	1	1.7733e-10	0.000131164
cg26652513	1	1.77578e-10	0.000131348
cg08319974	1	1.78256e-10	0.000131849
cg01571120	-0.908416	1.78767e-10	0.000132227
cg09535692	1	1.79067e-10	0.000132448
cg24473277	1	1.7932e-10	0.000132635
cg05710613	-0.84509	1.79655e-10	0.000132884
cg17598259	-0.927174	1.80017e-10	0.000133151
cg14210875	-1	1.80216e-10	0.000133298
cg04725372	-0.932714	1.80808e-10	0.000133736
cg10658252	-1	1.81111e-10	0.00013396
cg10455321	1	1.81715e-10	0.000134407
cg08204162	1	1.82009e-10	0.000134624
cg19192108	-1	1.82309e-10	0.000134847
cg04259001	1	1.82978e-10	0.000135342
cg21547690	-1	1.82994e-10	0.000135353
cg27535616	1	1.83112e-10	0.00013544
cg19926902	1	1.83742e-10	0.000135907
cg19752143	-1	1.83977e-10	0.00013608
cg20769477	1	1.83995e-10	0.000136094
cg19433305	-1	1.84541e-10	0.000136498
cg11324025	1	1.85295e-10	0.000137055
cg16855604	1	1.85307e-10	0.000137064
cg22585188	-1	1.85646e-10	0.000137315
cg11835347	-1	1.8626e-10	0.000137769
cg08868976	1	1.86299e-10	0.000137798
cg08323651	-1	1.86363e-10	0.000137845
cg08947790	0.940188	1.87868e-10	0.000138959
cg14919322	1	1.88203e-10	0.000139206
cg00635155	-1	1.88571e-10	0.000139479
cg00051307	1	1.88743e-10	0.000139605
cg02334775	1	1.89087e-10	0.00013986
cg17302925	1	1.8916e-10	0.000139914
cg25614900	-1	1.89609e-10	0.000140246
cg26531484	1	1.89652e-10	0.000140278
cg09954052	-0.728331	1.89668e-10	0.000140289
cg22869025	0.655925	1.90395e-10	0.000140828
cg06521145	1	1.90431e-10	0.000140854
cg19309562	1	1.90624e-10	0.000140997
cg14372629	1	1.908e-10	0.000141127
cg23614108	1	1.9081e-10	0.000141134
cg01967546	1	1.91969e-10	0.000141992
cg09775930	-1	1.92155e-10	0.000142129
cg06003986	-1	1.92201e-10	0.000142163
cg05283588	1	1.92263e-10	0.000142209
cg13477354	-0.84068	1.92378e-10	0.000142294
cg27560292	1	1.92544e-10	0.000142417
cg04666465	1	1.9259e-10	0.000142451
cg05319033	1	1.92934e-10	0.000142706
cg08797704	1	1.93877e-10	0.000143403
cg23038750	1	1.94517e-10	0.000143876
cg21789695	-1	1.94897e-10	0.000144158
cg18119851	-1	1.95105e-10	0.000144311
cg04880086	1	1.95445e-10	0.000144562
cg03342498	-1	1.95925e-10	0.000144918
cg23726525	-1	1.96906e-10	0.000145643
cg27032502	-1	1.97421e-10	0.000146024
cg25483151	1	1.97907e-10	0.000146383
cg19574327	1	1.98208e-10	0.000146606
cg15237494	-1	1.98511e-10	0.00014683
cg03882698	1	1.98613e-10	0.000146906
cg00542261	1	1.98901e-10	0.000147119
cg26217154	1	1.99415e-10	0.000147499
cg26648917	-1	2.0029e-10	0.000148146
cg25812921	1	2.00321e-10	0.000148169
cg07026750	-0.710695	2.01068e-10	0.000148721
cg12552675	1	2.01132e-10	0.000148769
cg21992694	-1	2.01784e-10	0.000149252
cg10898402	1	2.0309e-10	0.000150217
cg09823841	-1	2.04154e-10	0.000151005
cg04812333	1	2.04553e-10	0.0001513
cg17536737	1	2.04707e-10	0.000151413
cg04169221	-0.809306	2.05639e-10	0.000152103
cg17458850	1	2.06002e-10	0.000152372
cg06035798	1	2.06391e-10	0.000152659
cg02931136	1	2.06447e-10	0.000152701
cg12439163	1	2.06457e-10	0.000152708
cg26035171	-0.756769	2.06463e-10	0.000152712
cg14062050	-1	2.06467e-10	0.000152715
cg13667638	-0.921673	2.06696e-10	0.000152884
cg07510596	0.832085	2.07109e-10	0.00015319
cg04087253	1	2.07237e-10	0.000153285
cg02621363	1	2.07344e-10	0.000153364
cg24649967	1	2.08086e-10	0.000153913
cg17972213	-1	2.08349e-10	0.000154107
cg20653144	1	2.09359e-10	0.000154854
cg27308982	1	2.09765e-10	0.000155154
cg26659646	1	2.1031e-10	0.000155557
cg00519063	-1	2.10535e-10	0.000155724
cg16724818	-1	2.11406e-10	0.000156368
cg20356145	1	2.11604e-10	0.000156515
cg26330198	-1	2.12162e-10	0.000156927
cg05782202	1	2.12596e-10	0.000157248
cg21705881	1	2.13097e-10	0.000157619
cg05251678	1	2.13389e-10	0.000157835
cg21711862	1	2.14357e-10	0.000158551
cg07289618	1	2.14455e-10	0.000158623
cg11406730	-1	2.15331e-10	0.000159272
cg05710628	-1	2.15557e-10	0.000159439
cg09554774	1	2.16259e-10	0.000159958
cg13793810	-0.742722	2.16472e-10	0.000160116
cg10002332	1	2.16967e-10	0.000160482
cg13458407	-1	2.17719e-10	0.000161038
cg02956726	1	2.19226e-10	0.000162152
cg11145826	1	2.19393e-10	0.000162276
cg06875156	1	2.19414e-10	0.000162292
cg20552236	1	2.19603e-10	0.000162432
cg04434412	1	2.20471e-10	0.000163073
cg07134316	1	2.20497e-10	0.000163092
cg07502500	1	2.20691e-10	0.000163236
cg06716563	1	2.21165e-10	0.000163586
cg08901339	1	2.21532e-10	0.000163858
cg19317274	1	2.21748e-10	0.000164018
cg07663850	-1	2.21809e-10	0.000164063
cg06346307	1	2.22122e-10	0.000164295
cg14070577	1	2.22618e-10	0.000164662
cg14656131	-1	2.23065e-10	0.000164992
cg06280150	-1	2.2368e-10	0.000165447
cg25602684	-1	2.2407e-10	0.000165736
cg09293816	-1	2.24726e-10	0.000166221
cg26027654	1	2.25173e-10	0.000166552
cg04832557	-1	2.25409e-10	0.000166726
cg17043278	1	2.25996e-10	0.00016716
cg03895047	1	2.26628e-10	0.000167627
cg00924052	1	2.26974e-10	0.000167884
cg07648908	1	2.27735e-10	0.000168446
cg22591916	0.948576	2.28274e-10	0.000168845
cg10753283	1	2.29517e-10	0.000169765
cg22890896	-0.868859	2.30223e-10	0.000170286
cg03722618	-1	2.30224e-10	0.000170287
cg07225475	-1	2.30358e-10	0.000170387
cg12853199	-0.992537	2.31303e-10	0.000171085
cg26986883	1	2.31826e-10	0.000171472
cg07333792	-1	2.32019e-10	0.000171615
cg02238388	-1	2.32186e-10	0.000171739
cg02774439	-0.850548	2.32946e-10	0.000172301
cg19444377	1	2.33818e-10	0.000172945
cg04537185	1	2.3468e-10	0.000173583
cg17457029	1	2.3476e-10	0.000173643
cg00197313	-1	2.35846e-10	0.000174446
cg25724460	-1	2.35944e-10	0.000174518
cg02355885	-1	2.36497e-10	0.000174927
cg22740603	-1	2.36722e-10	0.000175094
cg13841042	1	2.36982e-10	0.000175286
cg02737554	1	2.37049e-10	0.000175336
cg02772995	-1	2.37873e-10	0.000175945
cg10524033	-1	2.37937e-10	0.000175992
cg12060848	-0.903178	2.38438e-10	0.000176363
cg21375027	1	2.3988e-10	0.000177429
cg11063729	-1	2.40398e-10	0.000177813
cg14301158	1	2.41212e-10	0.000178415
cg20168635	0.978589	2.41479e-10	0.000178612
cg05193613	-1	2.42043e-10	0.000179029
cg23284074	1	2.42106e-10	0.000179076
cg26821962	1	2.42592e-10	0.000179435
cg10281361	1	2.42655e-10	0.000179482
cg10325912	-1	2.43117e-10	0.000179823
cg17370619	1	2.43513e-10	0.000180117
cg18774577	-1	2.43976e-10	0.000180459
cg06411355	1	2.44444e-10	0.000180805
cg16194036	1	2.45414e-10	0.000181523
cg14622604	1	2.45787e-10	0.000181798
cg26675654	-1	2.46476e-10	0.000182308
cg22828783	1	2.47925e-10	0.00018338
cg02407022	1	2.48036e-10	0.000183462
cg24464067	1	2.48276e-10	0.000183639
cg12213568	1	2.4829e-10	0.00018365
cg11137980	1	2.49562e-10	0.000184591
cg19509125	1	2.49605e-10	0.000184622
cg02933639	-1	2.49672e-10	0.000184672
cg08771528	-0.859912	2.4973e-10	0.000184715
cg06130923	1	2.50288e-10	0.000185128
cg00247998	1	2.50536e-10	0.000185311
cg11847636	-1	2.50897e-10	0.000185578
cg08686459	-1	2.51022e-10	0.000185671
cg21851496	1	2.51339e-10	0.000185905
cg07241555	1	2.518e-10	0.000186246
cg14779271	1	2.51817e-10	0.000186259
cg00864012	1	2.52827e-10	0.000187006
cg01739655	1	2.53107e-10	0.000187213
cg18742814	-1	2.5313e-10	0.00018723
cg13523445	1	2.53161e-10	0.000187253
cg26355375	-1	2.53483e-10	0.000187491
cg11261747	1	2.53624e-10	0.000187595
cg19714144	1	2.53809e-10	0.000187732
cg23526087	1	2.5418e-10	0.000188007
cg05765921	1	2.55766e-10	0.000189179
cg00622654	-1	2.55871e-10	0.000189257
cg17534464	1	2.56835e-10	0.00018997
[truncated: 7,673 more rows]

## Sheet: b_dmrs
Supplementary Table 2: Significant B-cell DMRs
gene	region	chr	start	end	nprobe	p	fdr	sidak	island_location	mean_diff	direction
NR2F2	inside	chr15	96873850	96877856	27	4.07143e-47	1.86573e-42	0	Island	-0.563721	hypo
PPP1R18	inside	chr6	30649909	30653800	31	1.11086e-41	2.54525e-37	0	N_Shore	-0.926818	hypo
NDRG2	inside	chr14	21488608	21492317	19	2.42976e-40	3.71146e-36	0	N_Shore	0.951941	hyper
FLRT2	overlaps 5'	chr14	85995655	86000478	26	6.94132e-40	7.95215e-36	0	Island	-0.698916	hypo
ADIRF	overlaps 5'	chr10	88726472	88730600	23	9.0535e-36	8.29753e-32	0	N_Shore	-0.850894	hypo
LAT	inside	chr16	28995843	28999708	24	2.69212e-30	2.05611e-26	0	OpenSea	-0.746888	hypo
TBC1D30	inside	chr12	65218019	65219656	17	1.08001e-29	6.48365e-26	0	Island	-1	hypo
CPEB4	inside	chr5	173316348	173319120	8	1.1319e-29	6.48365e-26	0	S_Shelf	1	hyper
TLE3	upstream	chr15	70611976	70613798	6	6.63045e-29	3.376e-25	0	OpenSea	0.941282	hyper
ANGPT1	inside	chr8	108266752	108267373	4	7.44266e-29	3.4106e-25	0	OpenSea	1	hyper
FOSL2	inside	chr2	28617552	28618490	8	9.61419e-29	3.72028e-25	0	S_Shore	-0.814361	hypo
ACOT7	inside	chr1	6418521	6422119	18	9.74215e-29	3.72028e-25	0	OpenSea	-0.731016	hypo
SLC15A4	inside	chr12	129279936	129280450	6	1.28221e-28	4.5198e-25	0	Island	0.915795	hyper
PDE3A	overlaps 5'	chr12	20521087	20523259	20	2.09619e-28	6.86128e-25	0	Island	-0.79447	hypo
HOXD8	overlaps 5'	chr2	176993017	176995557	24	2.72338e-28	8.31992e-25	0	Island	-0.539491	hypo
BMP2	inside	chr20	6749480	6750990	7	6.23673e-28	1.78624e-24	0	Island	-0.854722	hypo
NETO1	overlaps 5'	chr18	70534110	70536462	9	1.00322e-27	2.63118e-24	0	Island	-0.865635	hypo
DDR1	overlaps 5'	chr6	30848726	30851754	25	1.03352e-27	2.63118e-24	0	N_Shore	0.263091	hyper
PAX5	inside	chr9	36985761	36986789	6	1.25129e-27	3.01793e-24	0	Island	-1	hypo
GRM7	overlaps 5'	chr3	6902432	6904641	15	1.35846e-27	3.11257e-24	0	Island	-0.868587	hypo
ZFPM2	overlaps 5'	chr8	106330173	106332189	14	1.86805e-27	4.07634e-24	0	Island	-0.812684	hypo
PKP4	downstream	chr2	159591429	159592694	7	1.03857e-26	2.1633e-23	0	OpenSea	1	hyper
TRIL	overlaps 5'	chr7	28995786	28998596	25	2.057e-26	4.09834e-23	0	Island	-0.791272	hypo
EN2	overlaps 5'	chr7	155249398	155252202	16	2.61958e-26	5.00175e-23	0	Island	-0.730666	hypo
CLPTM1L	inside	chr5	1341878	1342396	6	3.60844e-26	6.33058e-23	0	N_Shelf	1	hyper
LPCAT1	inside	chr5	1489818	1490693	4	3.70822e-26	6.33058e-23	0	Island	0.961181	hyper
C7orf50	inside	chr7	1062652	1064101	10	3.72996e-26	6.33058e-23	0	Island	0.902658	hyper
SH3BP4	inside	chr2	235961352	235963474	7	3.95129e-26	6.4667e-23	0	OpenSea	1	hyper
ELF5	overlaps 5'	chr11	34534480	34536182	17	4.35908e-26	6.88809e-23	0	OpenSea	0.966506	hyper
FAT1	overlaps 5'	chr4	187644739	187648359	20	7.74933e-26	1.18371e-22	0	Island	-0.604608	hypo
SLC12A4	inside	chr16	67999966	68001823	9	1.13331e-25	1.67529e-22	0	N_Shore	-0.979181	hypo
SP8	overlaps 5'	chr7	20823981	20826722	15	1.86082e-25	2.66476e-22	0	Island	-0.82208	hypo
RGR	overlaps 5'	chr10	86004281	86005122	8	6.66282e-25	9.16809e-22	0	OpenSea	0.925334	hyper
PITX1-AS1	inside	chr5	134375885	134377059	9	6.89513e-25	9.16809e-22	0	Island	-1	hypo
PANTR1	inside	chr2	105459097	105461871	11	7.00236e-25	9.16809e-22	0	Island	-0.794681	hypo
CDH11	overlaps 5'	chr16	65155639	65158053	12	1.02508e-24	1.28715e-21	0	Island	-0.896277	hypo
CYTH1	inside	chr17	76713041	76714558	9	1.03927e-24	1.28715e-21	0	OpenSea	0.89536	hyper
GRAMD4	overlaps 5'	chr22	47021746	47023758	11	1.6397e-24	1.97735e-21	0	N_Shore	-0.97491	hypo
CA10	inside	chr17	50235279	50236573	13	2.38373e-24	2.80088e-21	0	Island	-0.875716	hypo
PIGR	overlaps 5'	chr1	207119784	207120629	6	2.6855e-24	3.07657e-21	0	OpenSea	1	hyper
ISL1	overlaps 5'	chr5	50678451	50679682	18	4.02275e-24	4.49616e-21	0	Island	-0.862946	hypo
FAM174B	inside	chr15	93196011	93197834	6	4.84949e-24	5.29114e-21	0	N_Shore	1	hyper
SYT16	inside	chr14	62547769	62548444	5	5.81337e-24	6.1249e-21	0	OpenSea	1	hyper
ADGRG1	inside	chr16	57671944	57673290	10	5.88097e-24	6.1249e-21	0	OpenSea	0.952279	hyper
DIS3L2	inside	chr2	232878174	232880481	7	1.01852e-23	1.01861e-20	0	OpenSea	-0.723159	hypo
SP5	covers	chr2	171571716	171574593	21	1.0225e-23	1.01861e-20	0	Island	-0.777248	hypo
POU4F2	overlaps 5'	chr4	147559579	147561901	13	1.52192e-23	1.48387e-20	0	Island	-0.663154	hypo
GULP1	overlaps 5'	chr2	189155551	189157567	23	1.56389e-23	1.49303e-20	0	Island	-0.557156	hypo
KDR	downstream	chr4	55899573	55899995	4	2.03268e-23	1.87012e-20	0	OpenSea	1	hyper
PLEKHS1	overlaps 5'	chr10	115510718	115511505	5	2.0405e-23	1.87012e-20	0	OpenSea	1	hyper
GPR68	inside	chr14	91710747	91711931	8	2.21096e-23	1.98661e-20	0	OpenSea	-0.910861	hypo
NKX2-2	upstream	chr20	21501710	21503899	9	2.33837e-23	2.06069e-20	0	Island	-0.876474	hypo
SH3BP4	inside	chr2	235885145	235886477	3	2.77107e-23	2.39593e-20	0	OpenSea	1	hyper
TTN	inside	chr2	179395885	179396215	4	3.27497e-23	2.77917e-20	0	OpenSea	1	hyper
DGKZ	inside	chr11	46366419	46368296	11	3.70439e-23	3.08643e-20	0	N_Shore	-0.825493	hypo
LOC148696	overlaps 3'	chr1	207995752	207997332	6	5.40159e-23	4.42014e-20	0	OpenSea	0.907804	hyper
COL25A1	overlaps 5'	chr4	110223138	110224289	18	6.54414e-23	5.26115e-20	0	Island	-0.763075	hypo
BABAM2	downstream	chr2	28582676	28584005	4	6.99524e-23	5.52684e-20	0	OpenSea	-0.936122	hypo
RELN	overlaps 5'	chr7	103629099	103630094	9	7.26843e-23	5.64535e-20	0	Island	-0.867941	hypo
MKX	overlaps 5'	chr10	28033840	28035209	15	9.62719e-23	7.35277e-20	0	Island	-0.868216	hypo
GBX2	overlaps 5'	chr2	237076135	237077266	11	1.0851e-22	8.15156e-20	0	Island	-1	hypo
ZHX2	inside	chr8	123874146	123875900	6	1.3855e-22	1.02404e-19	0	OpenSea	-0.873197	hypo
ADAMTS9	inside	chr3	64670459	64673302	18	2.29953e-22	1.67263e-19	0	Island	-0.616087	hypo
PRXL2A	inside	chr10	82172262	82173623	8	3.29137e-22	2.35668e-19	0	OpenSea	-0.939263	hypo
IRX2	overlaps 5'	chr5	2750758	2752546	14	3.72207e-22	2.62406e-19	0	Island	-0.925311	hypo
RUNX1T1	inside	chr8	93108011	93109169	6	7.72559e-22	5.3144e-19	0	OpenSea	0.985969	hyper
PCDH10	overlaps 5'	chr4	134069236	134070599	12	7.77011e-22	5.3144e-19	0	Island	-0.676666	hypo
ZMYND8	inside	chr20	45980510	45982309	9	8.42196e-22	5.67554e-19	0	OpenSea	0.932135	hyper
SOX11	promoter	chr2	5831147	5831756	8	8.54895e-22	5.67761e-19	0	Island	-0.858417	hypo
TBC1D2	inside	chr9	101010744	101011157	3	9.75285e-22	6.38463e-19	0	OpenSea	-1	hypo
CLDN15	overlaps 5'	chr7	100880751	100883126	18	1.34971e-21	8.71132e-19	0	OpenSea	-0.827848	hypo
GALR1	overlaps 5'	chr18	74961342	74962795	25	1.43078e-21	9.10631e-19	0	Island	-0.828019	hypo
ZNF462	promoter	chr9	109622677	109624551	9	1.45392e-21	9.12681e-19	0	S_Shore	-0.639153	hypo
SHANK2	inside	chr11	70507825	70508660	10	1.81678e-21	1.12506e-18	0	N_Shore	-1	hypo
DDIT4	inside	chr10	74034644	74034668	3	1.96332e-21	1.19959e-18	0	Island	1	hyper
PITRM1	upstream	chr10	3509710	3509833	3	2.00075e-21	1.20637e-18	0	OpenSea	-0.944481	hypo
SYVN1	inside	chr11	64899775	64901231	5	2.16278e-21	1.28713e-18	0	N_Shore	0.902478	hyper
FOXG1	overlaps 5'	chr14	29235904	29237481	14	2.47694e-21	1.4552e-18	0	N_Shore	-0.843899	hypo
RXRA	inside	chr9	137296319	137298391	9	2.81987e-21	1.6357e-18	0	N_Shore	-0.934117	hypo
IRX3	overlaps 5'	chr16	54319404	54322985	16	3.19612e-21	1.83078e-18	0	Island	-0.765684	hypo
CDH7	overlaps 5'	chr18	63417385	63418584	8	3.62112e-21	2.03621e-18	0	Island	-0.745014	hypo
SOX1	overlaps 5'	chr13	112720927	112723478	15	3.68491e-21	2.03621e-18	0	Island	-0.685199	hypo
SUPT3H	downstream	chr6	44628990	44630693	5	3.68807e-21	2.03621e-18	0	OpenSea	-0.2	hypo
PCDH7	overlaps 5'	chr4	30721353	30723456	9	4.39827e-21	2.39941e-18	0	Island	-0.874579	hypo
CYP26B1	inside	chr2	72373914	72374259	2	4.62067e-21	2.49109e-18	0	Island	-1	hypo
NKX2-1	overlaps 5'	chr14	36987301	36990431	24	8.09116e-21	4.31136e-18	0	Island	-0.666773	hypo
TFAP2A	inside	chr6	10414350	10415874	20	8.77002e-21	4.61938e-18	0	Island	-0.689624	hypo
SKOR1	inside	chr15	68117656	68121564	17	1.05592e-20	5.46238e-18	0	Island	-0.623095	hypo
VAX1	overlaps 5'	chr10	118897194	118898083	8	1.06089e-20	5.46238e-18	0	Island	-0.863913	hypo
DPP6	overlaps 5'	chr7	153583318	153585711	17	1.25162e-20	6.34304e-18	0	Island	-0.777024	hypo
NEFM	overlaps 5'	chr8	24771114	24773149	20	1.25961e-20	6.34304e-18	0	Island	-0.797292	hypo
IRX4	overlaps 5'	chr5	1886828	1888219	19	1.44292e-20	7.17524e-18	0	Island	-0.86697	hypo
ZIC1	overlaps 5'	chr3	147126444	147129279	21	1.45619e-20	7.17524e-18	0	Island	-0.660135	hypo
PDE4B	inside	chr1	66457146	66458804	8	1.63617e-20	7.97634e-18	0	OpenSea	1	hyper
CCDC9B	inside	chr15	40630791	40631574	3	1.93126e-20	9.12816e-18	0	OpenSea	0.929269	hyper
SORBS2	inside	chr4	186741362	186742140	7	1.93168e-20	9.12816e-18	0	OpenSea	1	hyper
CTNNA2	inside	chr2	80530255	80532189	19	1.9322e-20	9.12816e-18	0	Island	-0.678327	hypo
ADAMTS5	overlaps 5'	chr21	28338836	28339908	11	2.16557e-20	1.01001e-17	0	Island	-0.72853	hypo
MEIS1-AS3	overlaps 5'	chr2	66660038	66660794	6	2.20166e-20	1.01001e-17	0	Island	-0.699208	hypo
MGRN1	inside	chr16	4714080	4715123	8	2.20405e-20	1.01001e-17	0	OpenSea	-0.90289	hypo
SLC52A3	overlaps 5'	chr20	748992	749621	9	2.46019e-20	1.11622e-17	0	OpenSea	0.940682	hyper
SLC7A6	inside	chr16	68321421	68321731	6	2.62264e-20	1.17826e-17	0	OpenSea	-0.966773	hypo
SH3BP2	inside	chr4	2800096	2802198	5	2.67219e-20	1.18887e-17	0	OpenSea	-1	hypo
PCAT18	overlaps 5'	chr18	24283375	24283978	5	2.70328e-20	1.19113e-17	0	OpenSea	0.98308	hyper
ID4	overlaps 5'	chr6	19837015	19838212	7	2.74184e-20	1.19662e-17	0	Island	-0.8476	hypo
LPAR5	inside	chr12	6745057	6748131	18	2.81825e-20	1.21836e-17	0	OpenSea	-0.33883	hypo
SLC39A7	inside	chr6	33169581	33171912	22	2.85093e-20	1.22097e-17	0	N_Shore	0.918863	hyper
MAN1B1	inside	chr9	139982662	139984629	7	3.5407e-20	1.50234e-17	0	S_Shore	0.95075	hyper
LUZP2	overlaps 5'	chr11	24518149	24518738	13	4.20351e-20	1.76721e-17	0	Island	-0.822432	hypo
SORL1	inside	chr11	121440849	121440893	3	4.31038e-20	1.79567e-17	0	OpenSea	0.884081	hyper
HS3ST2	overlaps 5'	chr16	22824877	22826244	15	4.75471e-20	1.96292e-17	0	Island	-0.735141	hypo
ZIC4	inside	chr3	147108512	147111309	18	5.3327e-20	2.18189e-17	0	Island	-0.619069	hypo
WNT5B	inside	chr12	1724899	1726293	10	5.67362e-20	2.30083e-17	0	OpenSea	-0.835063	hypo
WDFY4	upstream	chr10	49880557	49881057	3	6.38e-20	2.56459e-17	0	OpenSea	1	hyper
PNOC	inside	chr8	28195427	28196933	12	6.45127e-20	2.57069e-17	0	OpenSea	0.627539	hyper
BRD2	inside	chr6	32944067	32946063	14	6.70938e-20	2.65049e-17	0	OpenSea	0.949016	hyper
VIPR2	overlaps 5'	chr7	158936508	158937970	7	6.99653e-20	2.74031e-17	0	Island	-0.861488	hypo
ZNF710	downstream	chr15	90625542	90625972	4	7.17747e-20	2.78735e-17	0	OpenSea	-1	hypo
CHDH	inside	chr3	53878642	53879510	5	7.32272e-20	2.81986e-17	0	N_Shore	0.98238	hyper
EAF1	inside	chr3	15482242	15482606	4	8.80458e-20	3.36225e-17	0	OpenSea	-0.963252	hypo
LINC00469	promoter	chr17	71824806	71824918	2	1.23579e-19	4.68018e-17	0	OpenSea	1	hyper
TBC1D4	inside	chr13	75884400	75884685	2	1.33492e-19	5.01415e-17	0	OpenSea	1	hyper
FDFT1	inside	chr8	11663584	11665412	8	1.56954e-19	5.84749e-17	0	N_Shore	0.978305	hyper
CDH2	overlaps 5'	chr18	25753672	25757711	18	1.68513e-19	6.2275e-17	0	Island	-0.375885	hypo
CYTH2	inside	chr19	48982937	48984319	6	1.76863e-19	6.48379e-17	0	Island	-0.927609	hypo
FOXQ1	inside	chr6	1313211	1314220	5	1.83428e-19	6.67109e-17	0	Island	-0.756802	hypo
GABRB3	inside	chr15	27017560	27019357	8	2.09509e-19	7.55964e-17	0	Island	-0.797485	hypo
ADRA1A	overlaps 5'	chr8	26721736	26724235	18	2.1658e-19	7.71536e-17	0	Island	-0.868256	hypo
ATP9B	inside	chr18	77116201	77116311	2	2.17192e-19	7.71536e-17	0	OpenSea	1	hyper
AVPR1A	inside	chr12	63544430	63545524	9	2.31651e-19	8.16568e-17	0	Island	-0.856098	hypo
CHRM2	inside	chr7	136553595	136555778	15	2.57429e-19	8.94263e-17	0	Island	-0.680443	hypo
ERBB3	inside	chr12	56480349	56481464	3	2.57595e-19	8.94263e-17	0	OpenSea	1	hyper
NR4A1	inside	chr12	52448859	52450305	8	2.94274e-19	1.01392e-16	0	OpenSea	0.986884	hyper
CELF4	overlaps 5'	chr18	35145983	35147533	26	3.1455e-19	1.07569e-16	0	Island	-0.692767	hypo
GALNT13	overlaps 5'	chr2	154727676	154729996	17	3.28904e-19	1.11645e-16	0	Island	-0.742188	hypo
NISCH	inside	chr3	52517742	52518428	3	3.31857e-19	1.11819e-16	0	N_Shelf	-1	hypo
PDE4B	overlaps 5'	chr1	66257822	66259085	10	3.76263e-19	1.25856e-16	0	N_Shore	-0.742558	hypo
LMTK2	inside	chr7	97832830	97833155	4	3.8101e-19	1.2652e-16	0	N_Shore	0.879256	hyper
NKX6-2	covers	chr10	134598316	134601491	37	4.69102e-19	1.54652e-16	0	Island	-0.851644	hypo
FKBP1A-SDCBP2	inside	chr20	1310846	1310885	2	5.20175e-19	1.70265e-16	0	OpenSea	1	hyper
SLC7A5	inside	chr16	87868865	87871220	9	5.67176e-19	1.84332e-16	0	OpenSea	-0.896973	hypo
PDZRN3	inside	chr3	73670763	73671378	3	6.20596e-19	1.99535e-16	0	N_Shelf	1	hyper
BACE2	inside	chr21	42601427	42602032	3	6.23327e-19	1.99535e-16	0	OpenSea	0.979085	hyper
MST1R	inside	chr3	49938721	49941158	8	6.27017e-19	1.99535e-16	0	Island	-0.83982	hypo
ERG	inside	chr21	39811538	39811744	2	6.48474e-19	2.03875e-16	0	OpenSea	1	hyper
RPLP0P2	inside	chr11	61395464	61396298	3	6.49552e-19	2.03875e-16	0	OpenSea	0.44474	hyper
UNCX	overlaps 3'	chr7	1274752	1277292	7	7.11024e-19	2.21651e-16	0	Island	-0.779423	hypo
PDZRN3	overlaps 5'	chr3	73672998	73674657	15	7.49381e-19	2.29152e-16	0	Island	-0.698342	hypo
RAB44	promoter	chr6	36665240	36665621	7	7.50089e-19	2.29152e-16	0	OpenSea	-0.845329	hypo
UNC5CL	inside	chr6	41019912	41021162	6	7.80038e-19	2.36723e-16	0	OpenSea	-0.68273	hypo
SEMA3D	inside	chr7	84671308	84671583	5	9.13606e-19	2.75434e-16	0	OpenSea	1	hyper
CREB3L1	promoter	chr11	46296020	46296796	6	9.31489e-19	2.7899e-16	0	N_Shelf	1	hyper
SEC16B	inside	chr1	177939225	177939896	8	9.86334e-19	2.93498e-16	0	OpenSea	0.901314	hyper
P3H1	overlaps 3'	chr1	43211506	43214548	8	1.12844e-18	3.33619e-16	0	OpenSea	-0.322579	hypo
DGKE	overlaps 3'	chr17	54945376	54946261	4	1.21703e-18	3.57502e-16	0	OpenSea	-0.531236	hypo
NPBWR1	covers	chr8	53852184	53854173	11	1.23229e-18	3.59678e-16	0	Island	-0.870454	hypo
MIR30A	overlaps 5'	chr6	72113322	72114694	6	1.24258e-18	3.60388e-16	0	OpenSea	1	hyper
CETP	overlaps 5'	chr16	56995306	56995857	5	1.25788e-18	3.62531e-16	0	OpenSea	-0.931925	hypo
CTBP2	inside	chr10	126826304	126827068	5	1.31168e-18	3.75673e-16	0	OpenSea	0.977129	hyper
SLC22A3	overlaps 5'	chr6	160769116	160769755	3	1.36018e-18	3.87144e-16	0	Island	-1	hypo
NAALADL2	inside	chr3	174580202	174581009	3	1.38641e-18	3.92173e-16	0	OpenSea	1	hyper
MED12L	inside	chr3	151034009	151036762	7	1.53267e-18	4.30888e-16	0	OpenSea	-0.416156	hypo
DSC3	overlaps 5'	chr18	28621490	28624075	21	1.54419e-18	4.31479e-16	0	Island	-0.489408	hypo
ATXN1	inside	chr6	16722454	16724385	4	1.63963e-18	4.52346e-16	0	OpenSea	-0.671015	hypo
ZFP36L2	downstream	chr2	43398079	43398340	5	1.64848e-18	4.52346e-16	0	Island	-0.886006	hypo
FMO6P	overlaps 5'	chr1	171105781	171107053	6	1.81846e-18	4.96016e-16	0	OpenSea	0.945477	hyper
IFFO2	inside	chr1	19248518	19250280	7	1.87707e-18	5.08975e-16	0	OpenSea	-0.960761	hypo
PCDHA9	inside	chr5	140306054	140306459	10	2.07063e-18	5.58156e-16	0	Island	-0.939267	hypo
DOCK1	overlaps 5'	chr10	128593624	128594418	9	2.13558e-18	5.72299e-16	0	Island	-1	hypo
DCC	overlaps 5'	chr18	49866335	49868553	19	2.15224e-18	5.73409e-16	0	N_Shore	-0.614712	hypo
SLAMF9	inside	chr1	159923394	159923862	5	2.20038e-18	5.82847e-16	0	OpenSea	1	hyper
FN3K	overlaps 5'	chr17	80691578	80693598	8	2.21997e-18	5.84656e-16	0	Island	-0.538474	hypo
RBFOX1	inside	chr16	7353409	7354686	7	2.67046e-18	6.9928e-16	0	N_Shore	-0.828545	hypo
GPC6	inside	chr13	93879303	93880843	7	2.7933e-18	7.27289e-16	0	Island	-0.738715	hypo
GPRC5D	inside	chr12	13099884	13100223	4	2.89347e-18	7.49114e-16	0	OpenSea	1	hyper
FAM83E	promoter	chr19	49116824	49118166	7	2.95108e-18	7.59738e-16	0	S_Shore	0.899672	hyper
ZBTB4	inside	chr17	7380112	7381770	6	2.96919e-18	7.60129e-16	0	N_Shore	-0.936723	hypo
S1PR1	inside	chr1	101704898	101705540	3	3.00108e-18	7.64024e-16	0	S_Shelf	-0.915418	hypo
XPO6	inside	chr16	28118377	28118731	2	3.01997e-18	7.64587e-16	0	OpenSea	-1	hypo
FAM53B	inside	chr10	126359887	126361246	3	3.27495e-18	8.2008e-16	0	OpenSea	-0.853213	hypo
TNK2	overlaps 5'	chr3	195637580	195639095	6	3.31403e-18	8.25355e-16	0	S_Shore	-0.616856	hypo
LINC01122	inside	chr2	58872290	58872457	2	3.45994e-18	8.57036e-16	0	OpenSea	1	hyper
EBF3	overlaps 5'	chr10	131761386	131763135	12	3.53468e-18	8.70844e-16	0	Island	-0.844427	hypo
MIR4422	downstream	chr1	56046343	56046490	3	3.75771e-18	9.15942e-16	0	OpenSea	1	hyper
OLIG2	overlaps 5'	chr21	34397654	34400212	15	3.90811e-18	9.43113e-16	0	Island	-0.710753	hypo
TP53I13	inside	chr17	27898757	27899577	8	3.91034e-18	9.43113e-16	0	N_Shore	-0.827836	hypo
MBNL2	overlaps 5'	chr13	97794052	97794114	2	3.99209e-18	9.57788e-16	0	OpenSea	1	hyper
ACOT7	inside	chr1	6446787	6446796	2	4.06626e-18	9.70501e-16	0	OpenSea	-1	hypo
LRP5	inside	chr11	68138862	68139234	4	4.14651e-18	9.84527e-16	0	OpenSea	1	hyper
SERINC4	inside	chr15	44091401	44092167	5	4.59778e-18	1.08154e-15	0	N_Shore	0.969371	hyper
LOC339593	upstream	chr20	11282322	11282586	3	4.60999e-18	1.08154e-15	0	OpenSea	1	hyper
OBP2B	promoter	chr9	136085646	136086062	3	4.62592e-18	1.08154e-15	0	OpenSea	1	hyper
RLBP1	overlaps 5'	chr15	89764836	89765426	7	4.73811e-18	1.10215e-15	0	OpenSea	0.76967	hyper
EDIL3	overlaps 5'	chr5	83679643	83681564	17	4.88397e-18	1.12684e-15	0	Island	-0.623813	hypo
ARID5B	inside	chr10	63808748	63809171	13	4.89344e-18	1.12684e-15	0	OpenSea	0.95782	hyper
TXNDC11	inside	chr16	11834960	11835563	4	4.91977e-18	1.12724e-15	0	N_Shore	0.906261	hyper
PDE4D	inside	chr5	59188112	59189935	14	5.07176e-18	1.15628e-15	0	Island	-0.964916	hypo
SRRM4	promoter	chr12	119418622	119419144	8	5.29863e-18	1.20203e-15	0	Island	-0.852061	hypo
SH3BP4	inside	chr2	235902088	235904502	9	6.17621e-18	1.39421e-15	0	OpenSea	0.966774	hyper
COMT	inside	chr22	19949873	19950167	7	6.92782e-18	1.5502e-15	0	OpenSea	0.995271	hyper
NUAK1	overlaps 5'	chr12	106533375	106534510	10	6.93489e-18	1.5502e-15	0	S_Shore	-0.895519	hypo
CNDP1	inside	chr18	72209307	72209712	2	7.05122e-18	1.56855e-15	0	OpenSea	1	hyper
PCDH1	inside	chr5	141245450	141247122	10	7.7325e-18	1.7118e-15	0	OpenSea	0.800907	hyper
ELAPOR1	downstream	chr1	109750660	109751466	4	7.85187e-18	1.72815e-15	0	OpenSea	1	hyper
NFATC1	inside	chr18	77195886	77196451	3	7.88181e-18	1.72815e-15	0	Island	1	hyper
MTOR	inside	chr1	11206028	11206252	3	8.58928e-18	1.86558e-15	0	OpenSea	-1	hypo
ALPG	upstream	chr2	233264281	233265160	3	8.59002e-18	1.86558e-15	0	OpenSea	0.94242	hyper
KRT23	inside	chr17	39092107	39093055	3	8.91305e-18	1.91756e-15	0	OpenSea	1	hyper
DAAM1	inside	chr14	59729610	59730160	7	9.09622e-18	1.94782e-15	0	OpenSea	1	hyper
FAM107B	inside	chr10	14598044	14598526	5	1.03583e-17	2.20777e-15	0	OpenSea	1	hyper
KRT8	inside	chr12	53320236	53321589	7	1.04643e-17	2.22004e-15	0	OpenSea	0.921352	hyper
CSK	inside	chr15	75090620	75091083	3	1.06119e-17	2.24097e-15	0	OpenSea	1	hyper
ROBO2	inside	chr3	77087684	77089766	11	1.07251e-17	2.25448e-15	0	Island	-0.829484	hypo
PITX2	downstream	chr4	111531926	111533952	14	1.08518e-17	2.27069e-15	0	S_Shore	-0.78471	hypo
SP110	inside	chr2	231036395	231037061	5	1.22921e-17	2.56038e-15	0	OpenSea	-0.947602	hypo
BICRA	inside	chr19	48163798	48163820	2	1.27816e-17	2.65031e-15	0	OpenSea	-1	hypo
TCL6	inside	chr14	96128396	96128404	2	1.29886e-17	2.68108e-15	0	OpenSea	0.995981	hyper
NEFL	overlaps 5'	chr8	24812784	24815195	18	1.31562e-17	2.7035e-15	0	Island	-0.582867	hypo
PON3	inside	chr7	94997617	94997770	2	1.39979e-17	2.86364e-15	0	OpenSea	1	hyper
BHLHE40	downstream	chr3	5060251	5061236	2	1.4473e-17	2.94766e-15	0	OpenSea	-1	hypo
CD82	inside	chr11	44629670	44630603	5	1.47589e-17	2.99259e-15	0	OpenSea	1	hyper
HECTD2-AS1	inside	chr10	93334974	93335678	5	1.49105e-17	3.01002e-15	0	OpenSea	0.988183	hyper
CEP85L	promoter	chr6	119031342	119032203	7	1.52368e-17	3.0624e-15	0	OpenSea	0.940369	hyper
ERBB2	inside	chr17	37856147	37856787	10	1.53236e-17	3.0664e-15	0	N_Shore	-0.782374	hypo
CDC20	inside	chr1	43825296	43825905	3	1.69166e-17	3.37044e-15	0	S_Shore	0.950477	hyper
RALGPS1	inside	chr9	129893312	129894159	5	1.87628e-17	3.69499e-15	0	OpenSea	-0.886841	hypo
GNA12	inside	chr7	2772710	2775588	11	1.87874e-17	3.69499e-15	0	N_Shore	-0.400403	hypo
KCNAB1	inside	chr3	156173743	156175252	4	1.96547e-17	3.84905e-15	0	OpenSea	1	hyper
CD180	overlaps 5'	chr5	66491683	66493909	5	2.00531e-17	3.91036e-15	0	OpenSea	0.801518	hyper
FZD10-AS1	overlaps 5'	chr12	130645000	130647581	14	2.03582e-17	3.95304e-15	0	Island	-0.802624	hypo
SERP2	downstream	chr13	44978677	44980515	5	2.0925e-17	4.04594e-15	0	OpenSea	1	hyper
MYO1D	inside	chr17	31155126	31155931	2	2.14141e-17	4.10712e-15	0	OpenSea	1	hyper
FEZF1-AS1	inside	chr7	121944450	121946214	20	2.14206e-17	4.10712e-15	0	Island	-0.590284	hypo
SYNPO	inside	chr5	150018831	150020289	7	2.18714e-17	4.16606e-15	0	OpenSea	-0.807885	hypo
ZMIZ1	inside	chr10	81045166	81046552	5	2.19369e-17	4.16606e-15	0	OpenSea	-0.590291	hypo
BMF	inside	chr15	40397068	40399724	13	2.20008e-17	4.16606e-15	0	N_Shelf	0.823185	hyper
ARID1B	inside	chr6	157440936	157440950	2	2.30938e-17	4.35503e-15	0	OpenSea	-0.935656	hypo
GGACT	inside	chr13	101194647	101195161	4	2.49723e-17	4.68998e-15	0	OpenSea	-1	hypo
TPD52L1	inside	chr6	125551273	125552201	2	2.58018e-17	4.82083e-15	0	OpenSea	0.9968	hyper
SINHCAF	upstream	chr12	31506955	31507114	2	2.58794e-17	4.82083e-15	0	OpenSea	1	hyper
PTK7	inside	chr6	43117933	43118060	2	2.82287e-17	5.23716e-15	0	OpenSea	1	hyper
ELF3	downstream	chr1	202003813	202004219	3	2.83458e-17	5.2377e-15	0	OpenSea	1	hyper
GRIA2	inside	chr4	158143439	158144319	6	2.9171e-17	5.36852e-15	0	Island	-0.539102	hypo
KRT15	promoter	chr17	39678107	39679001	8	2.93946e-17	5.38803e-15	0	OpenSea	0.894525	hyper
NRG1	inside	chr8	32405408	32406929	9	2.99016e-17	5.44013e-15	0	Island	-0.767596	hypo
CTBP1	inside	chr4	1207634	1208961	7	3.14355e-17	5.6938e-15	0	N_Shore	-0.896162	hypo
ISG20	inside	chr15	89182676	89183631	2	3.73606e-17	6.74034e-15	0	OpenSea	1	hyper
IRX1	overlaps 5'	chr5	3594178	3596208	7	3.7859e-17	6.80348e-15	0	Island	-0.836224	hypo
MTA3	inside	chr2	42794360	42795487	8	3.81244e-17	6.82442e-15	0	N_Shore	0.93932	hyper
TFB1M	inside	chr6	155593060	155593747	2	4.09646e-17	7.30429e-15	0	OpenSea	-1	hypo
RRS1	overlaps 3'	chr8	67342485	67345007	14	4.11374e-17	7.30668e-15	0	Island	-0.116923	hypo
SOX1	downstream	chr13	112758379	112760314	11	4.46064e-17	7.86188e-15	0	Island	-0.71093	hypo
C8orf34	overlaps 5'	chr8	69242643	69244554	18	4.50241e-17	7.90509e-15	0	Island	-0.782573	hypo
NRP1	overlaps 5'	chr10	33621421	33624132	11	4.76288e-17	8.3305e-15	0	Island	-0.642899	hypo
DLL1	inside	chr6	170595195	170597899	10	4.94237e-17	8.61157e-15	0	N_Shore	-0.707793	hypo
LINC00939	upstream	chr12	126675667	126676140	7	5.00587e-17	8.68916e-15	0	Island	-0.938751	hypo
TNFAIP8	inside	chr5	118664518	118665276	4	5.0379e-17	8.71176e-15	0	OpenSea	-0.888397	hypo
ECSCR	inside	chr5	138837607	138839133	3	5.27332e-17	9.08459e-15	0	OpenSea	0.430637	hyper
COASY	inside	chr17	40714979	40715282	6	5.48249e-17	9.40955e-15	0	Island	0.93658	hyper
BHLHA15	overlaps 5'	chr7	97841001	97841999	13	5.53613e-17	9.46617e-15	0	N_Shore	0.980059	hyper
SOX1	upstream	chr13	112715454	112717708	10	1.53537e-16	2.25507e-14	3.64153e-14	Island	-0.668942	hypo
MIR200B	covers	chr1	1102276	1104527	13	6.70272e-17	1.10885e-14	3.65263e-14	S_Shelf	0.801636	hyper
CPXM2	inside	chr10	125617197	125619352	6	5.70956e-17	9.65464e-15	3.80806e-14	S_Shore	0.853396	hyper
SNN	inside	chr16	11769691	11771779	5	8.05315e-17	1.28584e-14	3.93019e-14	OpenSea	-0.887502	hypo
ZNF385A	inside	chr12	54782782	54784748	4	8.69504e-17	1.36455e-14	4.17444e-14	N_Shore	-0.927254	hypo
SCARF1	overlaps 5'	chr17	1547939	1549897	12	6.84988e-17	1.12507e-14	4.19664e-14	S_Shore	-0.623681	hypo
S100A4	overlaps 5'	chr1	153517265	153519153	13	1.30491e-16	1.94148e-14	4.35207e-14	OpenSea	-0.750325	hypo
SOX14	overlaps 5'	chr3	137481938	137483814	17	7.40294e-17	1.19031e-14	4.37428e-14	Island	-0.64539	hypo
SRCIN1	inside	chr17	36719518	36721298	9	1.54348e-16	2.25975e-14	4.61853e-14	Island	-0.886341	hypo
BARHL2	overlaps 5'	chr1	91182288	91185750	23	1.754e-16	2.51179e-14	4.74065e-14	Island	-0.616105	hypo
SYT7	inside	chr11	61322107	61323668	9	7.24366e-17	1.17294e-14	5.26246e-14	Island	-0.88363	hypo
GP2	overlaps 5'	chr16	20337916	20339421	8	6.84553e-17	1.12507e-14	5.4512e-14	OpenSea	1	hyper
SPHKAP	overlaps 5'	chr2	229045122	229046591	11	1.35029e-16	1.99604e-14	5.59552e-14	Island	-0.753167	hypo
BCL11B	inside	chr14	99710390	99711841	5	8.69332e-17	1.36455e-14	5.66214e-14	N_Shore	-1	hypo
NPHP1	inside	chr2	110883862	110885304	6	1.16982e-16	1.76339e-14	5.69544e-14	OpenSea	0.666667	hyper
ATP2B4	inside	chr1	203612940	203614378	3	8.29587e-17	1.31543e-14	5.70655e-14	OpenSea	-1	hypo
RIN1	inside	chr11	66101032	66102353	9	5.67614e-17	9.63367e-15	6.21725e-14	Island	-0.735871	hypo
SIX1	overlaps 5'	chr14	61113963	61116507	15	2.34938e-16	3.21374e-14	6.4504e-14	Island	-0.563343	hypo
CBR1-AS1	promoter	chr21	37499189	37500451	3	6.45961e-17	1.07641e-14	6.50591e-14	N_Shelf	0.333333	hyper
RPL23A	inside	chr17	27048437	27049657	7	8.20601e-17	1.3057e-14	6.72795e-14	S_Shore	0.986519	hyper
LENG8	inside	chr19	54971526	54972724	7	5.64044e-17	9.60866e-15	6.85008e-14	Island	0.978902	hyper
SLC12A4	overlaps 3'	chr16	67976821	67979130	19	1.86681e-16	2.6485e-14	7.11653e-14	OpenSea	-0.746881	hypo
RBFOX1	overlaps 5'	chr16	6068831	6069930	14	1.50404e-16	2.21616e-14	7.4718e-14	Island	-0.843461	hypo
SIX2	overlaps 3'	chr2	45231226	45233391	9	1.79317e-16	2.55193e-14	7.58282e-14	Island	-0.878009	hypo
ADCY8	overlaps 5'	chr8	132052590	132054736	16	2.53569e-16	3.41729e-14	7.64944e-14	Island	-0.585451	hypo
UNCX	overlaps 5'	chr7	1272325	1273395	8	1.03292e-16	1.59911e-14	7.67164e-14	Island	-0.904517	hypo
DAD1	downstream	chr14	22988556	22989584	4	5.97179e-17	1.00241e-14	7.99361e-14	OpenSea	-1	hypo
CTSL	overlaps 5'	chr9	90340431	90341459	11	6.54272e-17	1.08631e-14	7.99361e-14	Island	-0.843359	hypo
DLGAP1	inside	chr18	3585484	3586434	4	1.26312e-16	1.89158e-14	8.64864e-14	OpenSea	0.870019	hyper
PAGR1	inside	chr16	29830908	29832770	12	2.09377e-16	2.93189e-14	8.81517e-14	S_Shelf	0.686727	hyper
PLEKHB1	overlaps 5'	chr11	73356316	73359988	22	4.00566e-16	5.17069e-14	8.9484e-14	OpenSea	-0.178535	hypo
KLF6	upstream	chr10	4116398	4117249	2	1.5996e-16	2.32704e-14	9.64784e-14	OpenSea	-1	hypo
HOXD11	inside	chr2	176971820	176973471	11	2.40552e-16	3.26132e-14	9.9476e-14	Island	-0.74322	hypo
CHRM3	overlaps 5'	chr1	239549600	239551250	12	2.54293e-16	3.41729e-14	9.9587e-14	Island	-0.756123	hypo
RNU5E-1	inside	chr5	80549476	80550292	3	1.15132e-16	1.74123e-14	1.00586e-13	OpenSea	-0.988992	hypo
UTP20	promoter	chr12	101670844	101672473	3	1.71156e-16	2.45869e-14	1.00808e-13	N_Shelf	1	hyper
CLHC1	downstream	chr2	55390630	55391422	3	8.48183e-17	1.34028e-14	1.03695e-13	OpenSea	1	hyper
MTUS1	inside	chr8	17645191	17645952	2	1.13331e-16	1.72538e-14	1.07914e-13	OpenSea	1	hyper
C7orf50	inside	chr7	1052092	1052780	4	1.2699e-16	1.89554e-14	1.19349e-13	Island	-0.807493	hypo
EIF4G1	inside	chr3	184033455	184034133	6	1.0457e-16	1.61344e-14	1.21125e-13	S_Shore	0.865029	hyper
HOXD9	overlaps 5'	chr2	176987225	176988581	14	1.77359e-16	2.53193e-14	1.21125e-13	Island	-0.840364	hypo
LINC00299	upstream	chr2	8633932	8635256	3	2.68448e-16	3.58648e-14	1.24012e-13	OpenSea	1	hyper
GZF1	inside	chr20	23343673	23344329	5	7.0382e-17	1.15188e-14	1.25233e-13	N_Shore	0.822599	hyper
MIR4435-2HG	inside	chr2	111996275	111996929	4	5.85898e-17	9.87088e-15	1.25566e-13	OpenSea	0.500565	hyper
MAP3K4	inside	chr6	161454768	161455355	4	1.34827e-16	1.99604e-14	1.39888e-13	OpenSea	-0.986004	hypo
TNP1	upstream	chr2	217919783	217920349	2	9.84263e-17	1.52894e-14	1.45106e-13	OpenSea	1	hyper
EFEMP1	inside	chr2	56149825	56150943	9	2.09855e-16	2.93189e-14	1.46883e-13	Island	-0.785129	hypo
NXPE2	overlaps 5'	chr11	114548759	114549292	6	1.09939e-16	1.69059e-14	1.54099e-13	OpenSea	0.843836	hyper
C7orf50	inside	chr7	1102138	1103178	8	2.26881e-16	3.11282e-14	1.57874e-13	N_Shelf	-0.94642	hypo
TSHZ3	promoter	chr19	31840737	31842273	11	3.38486e-16	4.47006e-14	1.60427e-13	Island	-0.752568	hypo
MIR600HG	overlaps 5'	chr9	125877134	125878107	4	2.11881e-16	2.9512e-14	1.68754e-13	OpenSea	-0.887606	hypo
IRX4	inside	chr5	1882775	1884213	13	3.68225e-16	4.79373e-14	1.71307e-13	Island	-0.796387	hypo
CTNNA1	inside	chr5	138209551	138211910	18	5.53637e-16	6.89413e-14	1.74083e-13	OpenSea	-0.88279	hypo
ZMYND10	inside	chr3	50379032	50379974	7	1.90717e-16	2.69742e-14	1.74305e-13	S_Shore	-0.726895	hypo
PHB2	inside	chr12	7076853	7078482	6	3.89143e-16	5.05169e-14	2.01617e-13	N_Shelf	0.884017	hyper
CLDN10	inside	chr13	96204265	96204670	5	1.23348e-16	1.85326e-14	2.02727e-13	N_Shore	0.899101	hyper
GATAD2A	inside	chr19	19599531	19600746	5	3.49552e-16	4.57664e-14	2.02727e-13	OpenSea	-0.972846	hypo
LOC100287010	downstream	chr2	104949250	104949645	2	7.14968e-17	1.16182e-14	2.07945e-13	OpenSea	1	hyper
PGM1	inside	chr1	64116959	64117326	2	7.50124e-17	1.2019e-14	2.2371e-13	OpenSea	-1	hypo
MTOR	inside	chr1	11199365	11199706	3	1.13978e-16	1.72949e-14	2.40807e-13	OpenSea	-1	hypo
HERPUD1	inside	chr16	56969322	56969987	2	2.22882e-16	3.077e-14	2.47025e-13	S_Shelf	1	hyper
HMX3	overlaps 5'	chr10	124893832	124897154	20	1.11554e-15	1.24379e-13	2.47247e-13	Island	-0.668457	hypo
ABR	promoter	chr17	1091969	1092289	4	1.12447e-16	1.71763e-14	2.56573e-13	OpenSea	0.897655	hyper
TBX15	inside	chr1	119529219	119531123	11	6.67588e-16	8.00844e-14	2.58793e-13	Island	-0.747697	hypo
PIGT	inside	chr20	44048174	44048487	3	1.6135e-16	2.33983e-14	2.62346e-13	S_Shelf	1	hyper
CALML3	overlaps 3'	chr10	5567123	5569538	11	9.23334e-16	1.06311e-13	2.72005e-13	S_Shore	-0.868102	hypo
ACAD9	inside	chr3	128615082	128615972	4	2.9821e-16	3.96101e-14	2.76779e-13	OpenSea	-0.852447	hypo
MIR1247	covers	chr14	102026086	102027798	24	7.18128e-16	8.54759e-14	2.8777e-13	Island	-0.650836	hypo
ALDH1A3	upstream	chr15	101401498	101402038	4	2.18501e-16	3.03418e-14	3.0409e-13	OpenSea	0.98354	hyper
SV2C	overlaps 5'	chr5	75377860	75381071	17	1.3507e-15	1.45637e-13	3.06866e-13	Island	-0.55193	hypo
TMEM105	upstream	chr17	79315269	79317103	7	8.04377e-16	9.45143e-14	3.13416e-13	Island	-0.733151	hypo
POU2F3	inside	chr11	120187747	120188000	2	8.74865e-17	1.36828e-14	3.24629e-13	OpenSea	1	hyper
RNF186	overlaps 5'	chr1	20140740	20142707	8	9.03006e-16	1.04496e-13	3.33955e-13	OpenSea	0.0783033	hyper
TENM4	inside	chr11	78900687	78901422	5	3.3738e-16	4.46833e-14	3.35176e-13	OpenSea	1	hyper
SLC2A9	promoter	chr4	10041984	10042450	5	1.99762e-16	2.808e-14	3.52496e-13	OpenSea	1	hyper
TNFRSF10A-DT	inside	chr8	23083353	23083579	3	7.3068e-17	1.17899e-14	3.63376e-13	S_Shore	1	hyper
WDFY3	inside	chr4	85603217	85604329	3	5.79663e-16	7.15985e-14	3.6926e-13	OpenSea	1	hyper
PID1	downstream	chr2	229476947	229477579	3	3.40443e-16	4.48017e-14	3.89799e-13	OpenSea	1	hyper
MAD1L1	inside	chr7	1982333	1983170	2	4.59058e-16	5.84343e-14	3.92464e-13	OpenSea	-0.824714	hypo
LINC01235	upstream	chr9	13491931	13492140	2	9.44854e-17	1.47272e-14	3.92908e-13	OpenSea	1	hyper
CDX2	overlaps 5'	chr13	28541468	28543532	16	1.06202e-15	1.20919e-13	3.97904e-13	Island	-0.613026	hypo
PDK2	inside	chr17	48179239	48179649	5	2.26781e-16	3.11282e-14	4.00568e-13	N_Shelf	-0.982372	hypo
SLC4A4	inside	chr4	72166462	72166865	2	2.37893e-16	3.24448e-14	4.07563e-13	OpenSea	0.913231	hyper
LINC01124	overlaps 3'	chr2	171568791	171569382	7	3.41207e-16	4.48017e-14	4.16889e-13	N_Shore	-1	hypo
TMEM63A	inside	chr1	226064048	226065384	5	8.32079e-16	9.7023e-14	4.30211e-13	OpenSea	0.816026	hyper
FAM53B	inside	chr10	126336805	126337740	3	6.0515e-16	7.39494e-14	4.39093e-13	OpenSea	-0.959634	hypo
MGRN1	inside	chr16	4732262	4733182	6	5.20585e-16	6.5538e-14	4.4631e-13	Island	-0.8331	hypo
LIMCH1	promoter	chr4	41361219	41362116	10	5.94273e-16	7.32057e-14	4.57745e-13	N_Shore	0.950541	hyper
FGF11	overlaps 5'	chr17	7341191	7343106	15	1.22357e-15	1.32867e-13	4.71734e-13	N_Shore	-0.779268	hypo
GRAMD2B	inside	chr5	125706335	125706682	3	2.55735e-16	3.42662e-14	4.73288e-13	OpenSea	1	hyper
ALDH1A2	inside	chr15	58357874	58359608	20	1.1084e-15	1.23884e-13	4.73621e-13	Island	-0.296151	hypo
VSIG2	inside	chr11	124617409	124619289	4	1.27415e-15	1.38033e-13	4.80505e-13	S_Shore	-0.5	hypo
ZNF668	inside	chr16	31075359	31077751	10	1.56971e-15	1.65634e-13	4.80616e-13	S_Shore	-0.630055	hypo
TMEM132C	overlaps 5'	chr12	128751460	128753139	7	1.07282e-15	1.21387e-13	4.89053e-13	Island	-0.859138	hypo
DOCK2	inside	chr5	169205645	169206481	2	5.18986e-16	6.55167e-14	4.91163e-13	OpenSea	0.967788	hyper
NTM	inside	chr11	131780278	131781261	13	6.49855e-16	7.85741e-14	5.01266e-13	Island	-0.834289	hypo
PPP1R1B	inside	chr17	37783879	37785653	7	1.19431e-15	1.30931e-13	5.09148e-13	S_Shore	0.681734	hyper
OXNAD1	inside	chr3	16356311	16357592	4	9.31875e-16	1.07025e-13	5.12812e-13	OpenSea	-0.910777	hypo
SEMA4B	overlaps 5'	chr15	90727363	90728158	11	5.75616e-16	7.12908e-14	5.16476e-13	Island	0.670562	hyper
GRM6	overlaps 5'	chr5	178421711	178422498	8	6.01767e-16	7.39302e-14	5.21694e-13	Island	-0.844851	hypo
AMPD2	inside	chr1	110165038	110166572	11	1.16112e-15	1.28523e-13	5.3535e-13	S_Shelf	-0.649753	hypo
ONECUT1	inside	chr15	53079445	53080934	6	1.09576e-15	1.23072e-13	5.51448e-13	Island	-0.749333	hypo
IGF2BP2	upstream	chr3	185549032	185549175	2	6.38681e-17	1.06816e-14	5.74207e-13	OpenSea	1	hyper
AGAP1	inside	chr2	236577984	236579470	8	1.16577e-15	1.28726e-13	6.07847e-13	Island	-0.868369	hypo
SPRING1	inside	chr12	117174227	117174759	3	4.58342e-16	5.84343e-14	6.17395e-13	N_Shore	1	hyper
RABGAP1L	inside	chr1	174842571	174844561	13	1.63923e-15	1.72207e-13	6.18949e-13	OpenSea	0.819724	hyper
MIR3663	downstream	chr10	118922194	118923094	6	7.9232e-16	9.33369e-14	6.38711e-13	Island	-0.979133	hypo
RAB4A	upstream	chr1	229366001	229366635	3	5.33762e-16	6.68297e-14	6.47593e-13	OpenSea	1	hyper
RASAL1	promoter	chr12	113575128	113576630	3	1.36589e-15	1.4693e-13	6.56031e-13	S_Shelf	1	hyper
GRIA4	overlaps 5'	chr11	105480520	105481864	20	1.21172e-15	1.31893e-13	6.72129e-13	Island	-0.648566	hypo
LINC01829	promoter	chr2	67443148	67443371	2	2.44221e-16	3.3013e-14	7.36522e-13	OpenSea	1	hyper
WNK1	inside	chr12	966396	966837	2	4.23593e-16	5.45257e-14	7.44849e-13	OpenSea	-1	hypo
VAC14	inside	chr16	70733234	70734328	7	1.06626e-15	1.20944e-13	7.50622e-13	OpenSea	-0.932096	hypo
ARHGEF10	overlaps 5'	chr8	1771417	1772394	8	9.5586e-16	1.09506e-13	7.56506e-13	Island	-0.721747	hypo
NAALADL2	overlaps 5'	chr3	174576569	174577733	4	1.17651e-15	1.296e-13	7.76046e-13	OpenSea	1	hyper
RAB40B	inside	chr17	80648875	80648979	2	1.11524e-16	1.70923e-14	7.89591e-13	N_Shore	1	hyper
TMPRSS3	inside	chr21	43809237	43809849	8	6.70704e-16	8.0248e-14	8.05134e-13	OpenSea	0.958553	hyper
SEPTIN9	inside	chr17	75384890	75386306	6	1.54633e-15	1.64029e-13	8.11906e-13	OpenSea	-0.914084	hypo
SUSD6	inside	chr14	70119254	70119858	2	6.27635e-16	7.60883e-14	8.15792e-13	OpenSea	1	hyper
MYO18A	inside	chr17	27418559	27419968	7	1.53215e-15	1.62902e-13	8.15903e-13	OpenSea	-0.580309	hypo
BARHL2	upstream	chr1	91190005	91192467	19	2.80969e-15	2.70491e-13	8.33889e-13	Island	-0.569168	hypo
LMCD1	inside	chr3	8544912	8545466	2	6.25783e-16	7.6065e-14	8.894e-13	S_Shore	1	hyper
SPARC	overlaps 5'	chr5	151066460	151066731	6	2.84076e-16	3.78423e-14	9.09051e-13	OpenSea	-1	hypo
TBC1D16	inside	chr17	77923971	77926437	16	3.08174e-15	2.92382e-13	9.32365e-13	S_Shore	0.871271	hyper
KRT23	promoter	chr17	39094800	39095142	3	4.28282e-16	5.49749e-14	9.60454e-13	OpenSea	1	hyper
VPS33A	inside	chr12	122711720	122712382	10	8.84433e-16	1.02772e-13	9.92317e-13	S_Shore	-0.750662	hypo
ANK3	inside	chr10	61900940	61901506	3	8.28722e-16	9.6878e-14	1.01563e-12	OpenSea	1	hyper
ANO7	overlaps 5'	chr2	242127690	242128251	6	8.25888e-16	9.67936e-14	1.02462e-12	OpenSea	0.923108	hyper
PCBP2	inside	chr12	53847514	53849111	5	2.22671e-15	2.19912e-13	1.0284e-12	S_Shore	0.96002	hyper
POLR1A	inside	chr2	86262641	86263271	4	8.85867e-16	1.02772e-13	1.04272e-12	OpenSea	-1	hypo
EDNRA	overlaps 5'	chr4	148401661	148402900	12	1.7695e-15	1.83455e-13	1.06049e-12	N_Shore	-0.778868	hypo
MIR124-2HG	inside	chr8	65289751	65291991	17	3.21244e-15	3.0166e-13	1.06315e-12	S_Shore	-0.602034	hypo
GDNF-AS1	overlaps 5'	chr5	37839684	37840840	14	1.68291e-15	1.75671e-13	1.06559e-12	Island	-0.706104	hypo
DNAJB2	inside	chr2	220149950	220151522	4	2.30019e-15	2.25709e-13	1.09701e-12	OpenSea	-1	hypo
ELF3	inside	chr1	201978949	201979847	9	1.28656e-15	1.39049e-13	1.09734e-12	OpenSea	0.836282	hyper
TM4SF1	downstream	chr3	149073732	149074102	2	5.55727e-16	6.90141e-14	1.10967e-12	OpenSea	1	hyper
TRPC6	overlaps 5'	chr11	101454317	101455564	15	1.87829e-15	1.91699e-13	1.11955e-12	S_Shore	-0.334326	hypo
CCDC50	inside	chr3	191047447	191048754	10	1.97454e-15	1.99199e-13	1.13098e-12	S_Shore	0.851722	hyper
TFAP2D	upstream	chr6	50674522	50674664	2	2.22927e-16	3.077e-14	1.15663e-12	OpenSea	-1	hypo
GRB2	inside	chr17	73316280	73316962	10	1.10495e-15	1.238e-13	1.20404e-12	OpenSea	0.763813	hyper
TMEM171	overlaps 5'	chr5	72415687	72416678	13	1.65514e-15	1.73166e-13	1.24301e-12	Island	-0.922215	hypo
LINC00693	overlaps 5'	chr3	28616682	28617867	7	1.98873e-15	1.99199e-13	1.24734e-12	Island	-0.82267	hypo
TNFAIP2	inside	chr14	103598057	103599205	5	1.96332e-15	1.98607e-13	1.28753e-12	OpenSea	-0.995472	hypo
TSC22D2	upstream	chr3	150032303	150032746	2	7.78367e-16	9.19296e-14	1.29763e-12	OpenSea	1	hyper
ANP32A	inside	chr15	69099262	69100206	6	1.64221e-15	1.72207e-13	1.30485e-12	OpenSea	-0.960614	hypo
KCNA4	overlaps 5'	chr11	30037696	30038798	16	1.99639e-15	1.99313e-13	1.34137e-12	Island	-0.745779	hypo
SLC38A2	upstream	chr12	46949341	46951523	4	4.136e-15	3.78308e-13	1.39244e-12	OpenSea	-1	hypo
CDIP1	inside	chr16	4587038	4587855	5	1.5723e-15	1.65634e-13	1.40721e-12	N_Shore	-0.985128	hypo
MNX1	inside	chr7	156795156	156797243	11	3.99008e-15	3.66424e-13	1.41653e-12	Island	-0.8925	hypo
EFNA5	inside	chr5	107005390	107006000	3	1.20083e-15	1.31331e-13	1.48082e-12	Island	-0.834576	hypo
SLC2A9	inside	chr4	10022984	10023202	4	4.67012e-16	5.9282e-14	1.50679e-12	S_Shelf	-1	hypo
GTPBP1	inside	chr22	39120322	39121681	5	2.80841e-15	2.70491e-13	1.51068e-12	OpenSea	-0.166345	hypo
PAG1	inside	chr8	81948909	81949125	3	4.32207e-16	5.53237e-14	1.52067e-12	OpenSea	0.982847	hyper
LRATD2	upstream	chr8	127647405	127647455	2	1.65748e-16	2.3885e-14	1.64235e-12	OpenSea	1	hyper
CDH3	inside	chr16	68680117	68681491	6	3.23315e-15	3.02983e-13	1.73317e-12	S_Shore	-0.900354	hypo
HSPB2	overlaps 5'	chr11	111781721	111784848	21	7.29232e-15	6.12034e-13	1.73328e-12	OpenSea	0.26725	hyper
UBOX5-AS1	overlaps 5'	chr20	3087395	3088153	3	1.784e-15	1.84541e-13	1.73339e-12	OpenSea	-0.922133	hypo
SPATA8	downstream	chr15	97491152	97491434	3	6.72836e-16	8.02935e-14	1.74716e-12	OpenSea	-1	hypo
MED26	inside	chr19	16637152	16638980	7	4.29589e-15	3.8982e-13	1.75193e-12	S_Shore	0.938948	hyper
PAX9	inside	chr14	37131555	37132765	7	2.94557e-15	2.81797e-13	1.83242e-12	Island	-0.746325	hypo
SIPA1L3	inside	chr19	38494937	38495688	2	1.88401e-15	1.91855e-13	1.85885e-12	OpenSea	1	hyper
BNC1	overlaps 5'	chr15	83951663	83953999	28	5.91622e-15	5.13467e-13	1.86318e-12	Island	-0.624085	hypo
SOX6	inside	chr11	16424673	16424936	4	6.11366e-16	7.45102e-14	1.87339e-12	OpenSea	0.964484	hyper
OGFRP1	downstream	chr22	42671204	42672260	5	2.78581e-15	2.69893e-13	1.94411e-12	OpenSea	-0.939423	hypo
NBL1	inside	chr1	19971709	19972778	8	2.93623e-15	2.81491e-13	1.99729e-12	S_Shore	-0.877995	hypo
RUNX1T1	inside	chr8	93075534	93076178	5	1.80315e-15	1.85684e-13	2.04026e-12	OpenSea	1	hyper
ARHGEF2	inside	chr1	155948698	155949422	5	1.95963e-15	1.98607e-13	2.04159e-12	S_Shore	-0.837624	hypo
RAB44	inside	chr6	36689057	36690779	7	4.74514e-15	4.23872e-13	2.05058e-12	OpenSea	-0.605973	hypo
ZNF667-AS1	overlaps 5'	chr19	56988702	56989408	6	1.9909e-15	1.99199e-13	2.09366e-12	Island	-0.736674	hypo
ATP6V0A1	inside	chr17	40670743	40672142	5	4.00205e-15	3.66788e-13	2.11309e-12	OpenSea	-0.754939	hypo
AMZ2	inside	chr17	66251609	66251878	2	7.76361e-16	9.19296e-14	2.13696e-12	N_Shelf	-1	hypo
FAM241B	downstream	chr10	71425040	71425994	3	2.79427e-15	2.70142e-13	2.15195e-12	OpenSea	0.950994	hyper
DCK	promoter	chr4	71858097	71858892	4	2.38502e-15	2.3254e-13	2.16915e-12	N_Shore	0.623125	hyper
MYB	inside	chr6	135506531	135507124	4	1.81658e-15	1.86647e-13	2.21567e-12	S_Shelf	-0.945824	hypo
FGF12	downstream	chr3	191840889	191841139	4	7.38926e-16	8.77235e-14	2.29927e-12	OpenSea	1	hyper
NNAT	inside	chr20	36151120	36151684	4	1.83083e-15	1.87691e-13	2.32958e-12	Island	-1	hypo
NBEA	inside	chr13	36050522	36052986	17	7.81143e-15	6.48476e-13	2.33291e-12	N_Shore	-0.933985	hypo
P4HB	inside	chr17	79816504	79817634	7	3.6688e-15	3.41713e-13	2.39819e-12	N_Shore	0.871153	hyper
EPHA7	inside	chr6	94126643	94128528	7	6.2061e-15	5.34576e-13	2.4396e-12	Island	-0.515811	hypo
SLIT3	overlaps 5'	chr5	168727686	168728271	11	2.03338e-15	2.02565e-13	2.52676e-12	Island	-0.924951	hypo
ACTN1	inside	chr14	69387818	69388105	4	9.75824e-16	1.11514e-13	2.57516e-12	OpenSea	1	hyper
COL4A2	inside	chr13	111160399	111160845	5	1.50349e-15	1.60227e-13	2.57772e-12	N_Shelf	0.953413	hyper
MB	inside	chr22	36013307	36014357	12	3.70552e-15	3.44433e-13	2.58082e-12	OpenSea	0.651733	hyper
SLC26A9	promoter	chr1	205913422	205914278	4	2.9891e-15	2.84772e-13	2.59015e-12	OpenSea	0.929884	hyper
FBXL18	inside	chr7	5536937	5537127	4	6.59927e-16	7.93732e-14	2.59326e-12	N_Shelf	-0.807172	hypo
HTR1A	downstream	chr5	63255045	63255360	3	1.08759e-15	1.22454e-13	2.60691e-12	Island	-1	hypo
NMNAT2	inside	chr1	183239888	183240137	2	9.14204e-16	1.05525e-13	2.63833e-12	OpenSea	1	hyper
ZBTB38	inside	chr3	141144475	141144813	3	1.18584e-15	1.30315e-13	2.67253e-12	OpenSea	1	hyper
REEP3	downstream	chr10	65797118	65797240	3	4.87517e-16	6.1714e-14	2.6924e-12	OpenSea	0.946931	hyper
UNC5D	overlaps 5'	chr8	35092683	35094054	12	5.00227e-15	4.42527e-13	2.6954e-12	Island	-0.894922	hypo
SYBU	inside	chr8	110587155	110587336	3	6.53866e-16	7.8851e-14	2.72216e-12	OpenSea	0.967764	hyper
ARHGAP39	upstream	chr8	145925258	145926090	11	3.11473e-15	2.94293e-13	2.76357e-12	Island	-0.669481	hypo
CDK19	downstream	chr6	110876295	110876412	2	3.90761e-16	5.05837e-14	2.80742e-12	OpenSea	1	hyper
FARP1	inside	chr13	98943852	98944550	2	2.96736e-15	2.8329e-13	3.17646e-12	OpenSea	1	hyper
CCDC140	inside	chr2	223163326	223163810	11	2.09101e-15	2.07854e-13	3.22364e-12	Island	-0.942157	hypo
DUOXA1	overlaps 5'	chr15	45421068	45422850	19	7.77001e-15	6.48476e-13	3.22575e-12	Island	-0.753964	hypo
UBAC2	inside	chr13	99929088	99930074	2	4.34799e-15	3.91904e-13	3.24807e-12	OpenSea	-0.638256	hypo
SYNE2	inside	chr14	64357639	64358562	3	4.15201e-15	3.79016e-13	3.29181e-12	OpenSea	-1	hypo
SFRP1	overlaps 5'	chr8	41166169	41167279	8	5.05666e-15	4.46477e-13	3.40317e-12	Island	-0.892942	hypo
SMO	downstream	chr7	128853885	128854126	2	1.08201e-15	1.22126e-13	3.40739e-12	OpenSea	1	hyper
ZNF236	downstream	chr18	74685615	74686282	2	3.15845e-15	2.97441e-13	3.44724e-12	OpenSea	-0.925596	hypo
SALL3	overlaps 5'	chr18	76737888	76740285	21	1.12421e-14	8.80633e-13	3.46012e-12	Island	-0.621981	hypo
SYBU	overlaps 5'	chr8	110703888	110705214	12	6.48247e-15	5.54215e-13	3.5919e-12	S_Shore	-0.237921	hypo
MAD1L1	inside	chr7	2123294	2125572	9	1.12231e-14	8.80633e-13	3.64087e-12	OpenSea	-0.437367	hypo
ETV1	inside	chr7	14025151	14025908	4	3.82456e-15	3.54061e-13	3.68827e-12	N_Shelf	1	hyper
SCN3B	upstream	chr11	123538986	123539052	2	3.66078e-16	4.77935e-14	3.73268e-12	OpenSea	1	hyper
CRMP1	inside	chr4	5889332	5890431	13	5.54483e-15	4.82148e-13	3.73601e-12	Island	-0.912825	hypo
RBFOX2	inside	chr22	36335101	36335439	3	1.7448e-15	1.81305e-13	3.88722e-12	OpenSea	1	hyper
ADRA1D	overlaps 5'	chr20	4229561	4230375	5	4.33658e-15	3.91904e-13	3.93441e-12	Island	-0.880242	hypo
KDM3B	inside	chr5	137721255	137722209	8	5.09539e-15	4.48169e-13	3.95961e-12	OpenSea	0.852291	hyper
KRT18	inside	chr12	53344359	53344792	3	2.29065e-15	2.25255e-13	3.9827e-12	S_Shore	1	hyper
TACC3	downstream	chr4	1748820	1749242	4	2.3814e-15	2.3254e-13	4.08651e-12	OpenSea	0.971504	hyper
TAC1	overlaps 5'	chr7	97361021	97362706	12	9.36941e-15	7.57799e-13	4.09373e-12	Island	-0.646826	hypo
RASSF3	inside	chr12	65013161	65013927	2	4.31218e-15	3.90525e-13	4.18099e-12	OpenSea	1	hyper
NT5M	downstream	chr17	17283013	17283712	3	3.97763e-15	3.66075e-13	4.22928e-12	N_Shelf	1	hyper
CLU	inside	chr8	27467783	27470226	14	1.40291e-14	1.06969e-12	4.23539e-12	N_Shelf	-0.772482	hypo
NALF1	promoter	chr13	108519880	108521063	10	6.91892e-15	5.8283e-13	4.30378e-12	Island	-0.638448	hypo
EEF1B2	inside	chr2	207025417	207025938	3	3.16102e-15	2.97441e-13	4.41325e-12	S_Shore	1	hyper
TNFRSF1B	inside	chr1	12240593	12241074	2	2.90061e-15	2.78659e-13	4.43889e-12	OpenSea	-1	hypo
OSBPL10	inside	chr3	31988082	31989172	3	6.56887e-15	5.60555e-13	4.445e-12	OpenSea	0.993543	hyper
ZNF385A	inside	chr12	54773114	54773537	2	2.50604e-15	2.4382e-13	4.46509e-12	S_Shore	0.768221	hyper
MDGA2	overlaps 5'	chr14	48143434	48145109	13	1.02515e-14	8.16997e-13	4.51039e-12	Island	-0.706935	hypo
PNPLA2	inside	chr11	823839	825247	8	8.85652e-15	7.2344e-13	4.66582e-12	Island	0.899473	hyper
LINC00919	downstream	chr16	52112842	52113440	3	3.7894e-15	3.51517e-13	4.66893e-12	OpenSea	1	hyper
SND1	inside	chr7	127644803	127644838	2	1.96446e-16	2.76988e-14	4.69247e-12	OpenSea	1	hyper
MKNK1	inside	chr1	47051752	47053058	3	8.57152e-15	7.05116e-13	4.84157e-12	OpenSea	-0.534168	hypo
NRARP	promoter	chr9	140197553	140197891	4	2.23276e-15	2.20034e-13	4.85911e-12	S_Shore	-1	hypo
ELAVL2	inside	chr9	23821428	23822667	15	8.70202e-15	7.12089e-13	5.16964e-12	Island	-0.713952	hypo
CCDC106	overlaps 5'	chr19	56158542	56159486	9	6.79083e-15	5.76277e-13	5.30642e-12	N_Shore	0.815791	hyper
SLC7A14	inside	chr3	170302640	170303831	10	8.65703e-15	7.09675e-13	5.37803e-12	Island	-0.806468	hypo
DSP	inside	chr6	7561844	7562157	2	2.34248e-15	2.29368e-13	5.50959e-12	OpenSea	1	hyper
CARS1	inside	chr11	3030811	3031669	4	6.58975e-15	5.61292e-13	5.64682e-12	OpenSea	0.175546	hyper
EHF	inside	chr11	34644965	34645727	6	5.93183e-15	5.13849e-13	5.71165e-12	OpenSea	1	hyper
RBM47	inside	chr4	40518024	40519095	9	8.32728e-15	6.88804e-13	5.75062e-12	OpenSea	0.942119	hyper
ANKRD16	inside	chr10	5904561	5904629	2	5.23265e-16	6.56949e-14	6.03817e-12	OpenSea	1	hyper
ARHGEF38	overlaps 5'	chr4	106472494	106474177	9	1.40246e-14	1.06969e-12	6.14797e-12	OpenSea	0.835952	hyper
FAT4	overlaps 5'	chr4	126237325	126238710	11	1.15091e-14	8.96948e-13	6.16629e-12	Island	-0.437848	hypo
RDM1	downstream	chr17	34227562	34227958	3	3.32499e-15	3.10764e-13	6.22113e-12	OpenSea	-1	hypo
ADO	inside	chr10	64565642	64565773	4	1.13527e-15	1.25966e-13	6.26865e-12	Island	0.920977	hyper
STARD3	inside	chr17	37808629	37809839	5	1.03154e-14	8.20666e-13	6.31162e-12	OpenSea	0.61809	hyper
CDH13	inside	chr16	83761394	83762356	3	8.58602e-15	7.05116e-13	6.57285e-12	OpenSea	0.333333	hyper
HIVEP3	inside	chr1	42346184	42346853	2	5.963e-15	5.15575e-13	6.62836e-12	OpenSea	1	hyper
C20orf202	overlaps 5'	chr20	1183986	1184183	2	1.74117e-15	1.81305e-13	6.66955e-12	OpenSea	1	hyper
NCOR2	inside	chr12	124864543	124865131	7	5.4315e-15	4.74092e-13	6.84319e-12	OpenSea	-0.941421	hypo
CDH20	overlaps 5'	chr18	59000849	59001727	9	8.45223e-15	6.9788e-13	7.1082e-12	Island	-0.78543	hypo
GOLM1	inside	chr9	88742299	88742413	2	1.0634e-15	1.20919e-13	7.20335e-12	OpenSea	1	hyper
MED27	inside	chr9	134902660	134903641	3	9.68439e-15	7.78574e-13	7.28273e-12	OpenSea	-1	hypo
LRRC59	inside	chr17	48471643	48474100	10	2.4296e-14	1.70239e-12	7.31948e-12	N_Shore	0.718325	hyper
DPH6	inside	chr15	35798749	35798760	2	1.62059e-16	2.3427e-14	7.46536e-12	OpenSea	1	hyper
STK32B	inside	chr4	5400903	5401431	2	5.37628e-15	4.70168e-13	7.46536e-12	OpenSea	1	hyper
ISG20	inside	chr15	89190771	89190909	2	1.44077e-15	1.54621e-13	7.73581e-12	OpenSea	1	hyper
DNAJB12	downstream	chr10	74082076	74082490	2	4.36294e-15	3.91904e-13	7.73581e-12	S_Shelf	-1	hypo
REEP5	promoter	chr5	112258552	112258839	3	3.11237e-15	2.94293e-13	8.01159e-12	S_Shore	1	hyper
WNT5B	inside	chr12	1702001	1702395	5	4.36597e-15	3.91904e-13	8.1285e-12	N_Shore	0.939205	hyper
RIN2	inside	chr20	19915716	19916160	7	4.90973e-15	4.36024e-13	8.13793e-12	OpenSea	0.906049	hyper
NCOR2	inside	chr12	124941307	124942693	10	1.55692e-14	1.1601e-12	8.29481e-12	S_Shore	-0.423814	hypo
RXRA	inside	chr9	137263193	137263732	5	6.36251e-15	5.45997e-13	8.68416e-12	OpenSea	-0.86447	hypo
NOD2	inside	chr16	50729424	50730386	3	1.17346e-14	9.12969e-13	9.04843e-12	OpenSea	0.323051	hyper
ACOT7	inside	chr1	6390053	6390831	5	9.53258e-15	7.67716e-13	9.07741e-12	OpenSea	-1	hypo
TAMALIN	inside	chr12	52402892	52404423	13	1.91251e-14	1.39038e-12	9.22562e-12	S_Shelf	-0.74671	hypo
D2HGDH	inside	chr2	242693750	242695690	10	2.5309e-14	1.76259e-12	9.65106e-12	OpenSea	-0.524597	hypo
C7orf25	downstream	chr7	42883440	42884750	3	1.74176e-14	1.28528e-12	9.84168e-12	OpenSea	1	hyper
ROCK2	upstream	chr2	11488532	11489293	5	1.04709e-14	8.30155e-13	1.01434e-11	S_Shelf	0.979173	hyper
MYO10	inside	chr5	16737972	16738319	5	4.85503e-15	4.32844e-13	1.04128e-11	OpenSea	0.998716	hyper
MARCHF11	overlaps 5'	chr5	16179135	16180420	13	1.80659e-14	1.32657e-12	1.04166e-11	Island	-0.902517	hypo
EEF2	inside	chr19	3983041	3984324	5	1.80929e-14	1.32657e-12	1.04329e-11	N_Shore	0.965514	hyper
LINC01148	downstream	chr14	87401690	87402035	3	4.87337e-15	4.33635e-13	1.04731e-11	OpenSea	1	hyper
MOGAT1	promoter	chr2	223535084	223536328	8	1.81391e-14	1.32784e-12	1.07599e-11	Island	-0.394544	hypo
LRFN5	overlaps 5'	chr14	42075554	42077675	17	3.14831e-14	2.13104e-12	1.09956e-11	S_Shore	-0.507015	hypo
DNAJC14	promoter	chr12	56225116	56225509	2	6.06721e-15	5.23596e-13	1.14925e-11	S_Shore	-1	hypo
CD83	upstream	chr6	14100671	14101310	2	1.03507e-14	8.22048e-13	1.19516e-11	OpenSea	0	hyper
AOPEP	inside	chr9	97785383	97786892	6	2.47835e-14	1.73125e-12	1.21355e-11	OpenSea	-0.959351	hypo
DENND2B	inside	chr11	8740036	8740123	3	1.45051e-15	1.55303e-13	1.22706e-11	OpenSea	0.986449	hyper
RPL7A	inside	chr9	136216076	136217354	9	2.13341e-14	1.51571e-12	1.2337e-11	S_Shore	0.896221	hyper
LINC01102	inside	chr2	105119631	105119954	2	5.46313e-15	4.75947e-13	1.24576e-11	OpenSea	1	hyper
ETV1	inside	chr7	14029085	14029683	8	1.02409e-14	8.16997e-13	1.26337e-11	Island	-0.766497	hypo
SLC4A9	inside	chr5	139742283	139742901	2	1.06869e-14	8.44357e-13	1.27562e-11	Island	1	hyper
MUTYH	inside	chr1	45797078	45799166	6	3.64215e-14	2.39457e-12	1.28999e-11	OpenSea	-0.47355	hypo
BEND7	inside	chr10	13525302	13526237	3	1.69505e-14	1.25486e-12	1.34376e-11	OpenSea	1	hyper
RAB26	inside	chr16	2203008	2203177	2	3.06021e-15	2.90943e-13	1.36055e-11	N_Shelf	1	hyper
BARX2	upstream	chr11	129185119	129186685	4	2.95701e-14	2.01046e-12	1.39486e-11	OpenSea	0.84284	hyper
MCC	inside	chr5	112629019	112629605	3	1.11171e-14	8.73829e-13	1.40135e-11	N_Shore	-1	hypo
ZNF219	inside	chr14	21559798	21560576	4	1.49532e-14	1.12333e-12	1.42494e-11	Island	1	hyper
SECTM1	inside	chr17	80278914	80279676	8	1.47864e-14	1.11629e-12	1.43331e-11	Island	0.815125	hyper
TAL2	overlaps 5'	chr9	108424668	108424906	2	4.69014e-15	4.19777e-13	1.44915e-11	OpenSea	1	hyper
AKAP6	inside	chr14	32941841	32943015	3	2.35409e-14	1.65201e-12	1.48289e-11	OpenSea	0.973962	hyper
USP25	upstream	chr21	17079056	17080331	4	2.56415e-14	1.78034e-12	1.4878e-11	OpenSea	0.898079	hyper
GNL3	inside	chr3	52723104	52724045	3	1.92555e-14	1.39177e-12	1.50973e-11	S_Shelf	1	hyper
NRROS	upstream	chr3	196351986	196352143	3	3.32974e-15	3.10764e-13	1.56914e-11	OpenSea	-0.76912	hypo
MAP3K1	upstream	chr5	55902629	55903505	5	1.91528e-14	1.39038e-12	1.62175e-11	OpenSea	-0.68916	hypo
LRRC8C-DT	inside	chr1	90097496	90097982	6	1.07063e-14	8.44437e-13	1.62209e-11	N_Shore	-0.890406	hypo
RAB30	inside	chr11	82745155	82745713	3	1.24039e-14	9.58533e-13	1.64826e-11	OpenSea	0.991835	hyper
GALNT9	overlaps 5'	chr12	132905735	132906444	8	1.59449e-14	1.18616e-12	1.66785e-11	S_Shore	-0.907018	hypo
PVT1	inside	chr8	128902638	128903829	7	2.72957e-14	1.8697e-12	1.69615e-11	OpenSea	0.750444	hyper
USP12	inside	chr13	27687713	27687799	2	1.9909e-15	1.99199e-13	1.71876e-11	OpenSea	1	hyper
GABRB1	inside	chr4	47033569	47033635	3	1.56428e-15	1.6555e-13	1.74191e-11	N_Shore	-0.889331	hypo
CSMD1	inside	chr8	4849399	4850552	5	2.72392e-14	1.86862e-12	1.74494e-11	Island	-0.70378	hypo
MAU2	inside	chr19	19464513	19465839	4	3.2205e-14	2.17348e-12	1.79596e-11	OpenSea	-0.546297	hypo
GRAMD4	upstream	chr22	46979988	46980892	3	2.19679e-14	1.55352e-12	1.79862e-11	OpenSea	-0.957332	hypo
PLPP3	downstream	chr1	56610289	56610945	3	1.60591e-14	1.19272e-12	1.81513e-11	OpenSea	0.903615	hyper
LINC00462	downstream	chr13	49144970	49145437	2	1.21459e-14	9.41773e-13	1.91669e-11	OpenSea	-0.878072	hypo
GDF7	downstream	chr2	20876220	20877556	5	3.46303e-14	2.30324e-12	1.91774e-11	OpenSea	0.920268	hyper
PVT1	inside	chr8	128971084	128972830	7	4.52425e-14	2.84395e-12	1.91892e-11	OpenSea	-0.704389	hypo
TRPV6	overlaps 5'	chr7	142583274	142583837	7	1.48227e-14	1.11719e-12	1.95451e-11	OpenSea	0.866546	hyper
ZNF462	upstream	chr9	109431980	109432001	2	5.40019e-16	6.74288e-14	1.9552e-11	OpenSea	1	hyper
DCN	inside	chr12	91572918	91573434	7	1.38027e-14	1.05948e-12	1.9734e-11	OpenSea	0.96489	hyper
SORBS2	inside	chr4	186693893	186694178	2	7.81057e-15	6.48476e-13	2.01695e-11	OpenSea	1	hyper
CDH8	overlaps 5'	chr16	62069317	62070951	17	4.48403e-14	2.82642e-12	2.03035e-11	Island	-0.6142	hypo
MMS19	inside	chr10	99227327	99228077	2	2.06607e-14	1.47015e-12	2.03654e-11	OpenSea	0.327245	hyper
KCNIP4	overlaps 5'	chr4	21949853	21951047	11	3.31374e-14	2.22006e-12	2.04953e-11	Island	-0.784333	hypo
OPRK1	overlaps 5'	chr8	54163622	54164311	6	1.95423e-14	1.40585e-12	2.09766e-11	Island	-0.840199	hypo
TTYH3	upstream	chr7	2667608	2667952	2	9.89455e-15	7.94077e-13	2.12458e-11	N_Shelf	1	hyper
CPTP	inside	chr1	1261040	1261798	4	2.19387e-14	1.55352e-12	2.14505e-11	N_Shore	1	hyper
SLC25A29	inside	chr14	100763292	100763737	3	1.30398e-14	1.00428e-12	2.15907e-11	S_Shelf	0.961882	hyper
RPN2	inside	chr20	35856858	35857342	2	1.4201e-14	1.081e-12	2.17173e-11	OpenSea	-1	hypo
DCUN1D2	inside	chr13	114126424	114127214	9	2.3178e-14	1.63405e-12	2.17251e-11	OpenSea	-0.594228	hypo
MBP	inside	chr18	74813401	74814041	3	1.90341e-14	1.38671e-12	2.19411e-11	OpenSea	-1	hypo
SNX1	inside	chr15	64423793	64423964	3	5.07866e-15	4.47557e-13	2.20904e-11	OpenSea	1	hyper
SLC6A15	overlaps 5'	chr12	85305087	85307153	20	6.16954e-14	3.7151e-12	2.20997e-11	Island	-0.619835	hypo
RAI1	inside	chr17	17695378	17696258	6	2.63712e-14	1.81724e-12	2.22093e-11	N_Shelf	-0.985034	hypo
CHODL	inside	chr21	19616939	19618201	12	3.96126e-14	2.56029e-12	2.32301e-11	S_Shore	-0.640645	hypo
CREB3L1	upstream	chr11	46269315	46269371	2	1.79229e-15	1.84981e-13	2.34625e-11	OpenSea	1	hyper
MGLL	inside	chr3	127455234	127455304	3	2.19667e-15	2.17413e-13	2.34625e-11	OpenSea	1	hyper
CCDC30	inside	chr1	42934975	42935596	2	2.04317e-14	1.45823e-12	2.43314e-11	OpenSea	0.265283	hyper
FAAP20	upstream	chr1	2145637	2146345	5	2.34589e-14	1.64878e-12	2.44732e-11	S_Shore	-1	hypo
TBX5-AS1	downstream	chr12	114881783	114883397	6	5.45359e-14	3.32328e-12	2.49816e-11	S_Shore	-0.600283	hypo
RALGPS1	inside	chr9	129884026	129884458	3	1.52374e-14	1.1428e-12	2.60423e-11	OpenSea	-1	hypo
PPP2R2A	inside	chr8	25901017	25903210	15	7.81952e-14	4.5589e-12	2.63618e-11	Island	-0.726896	hypo
LIFR	upstream	chr5	38667237	38667799	2	2.04614e-14	1.45823e-12	2.68858e-11	OpenSea	1	hyper
LRRC3B	overlaps 3'	chr3	26750855	26752707	6	6.75347e-14	4.00359e-12	2.6959e-11	OpenSea	0.874444	hyper
LINC01619	inside	chr12	92530939	92531554	2	2.31564e-14	1.63405e-12	2.7907e-11	OpenSea	1	hyper
SPDEF	overlaps 5'	chr6	34523925	34524598	7	2.55888e-14	1.77937e-12	2.80643e-11	OpenSea	0.905747	hyper
ELN	inside	chr7	73456886	73457811	3	3.52033e-14	2.3308e-12	2.81423e-11	OpenSea	1	hyper
GPR39	overlaps 5'	chr2	133173339	133174169	9	3.17845e-14	2.14827e-12	2.82963e-11	Island	-0.615335	hypo
GALNT17	overlaps 5'	chr7	70597058	70597922	11	3.42944e-14	2.28754e-12	2.93688e-11	Island	-0.886061	hypo
JAML	inside	chr11	118094830	118095776	5	3.79877e-14	2.48486e-12	2.96877e-11	OpenSea	-0.829998	hypo
IPCEF1	inside	chr6	154677796	154678144	3	1.39595e-14	1.06793e-12	2.97327e-11	OpenSea	1	hyper
TOLLIP-DT	downstream	chr11	1358151	1358676	3	2.15337e-14	1.52753e-12	3.03448e-11	Island	-0.882196	hypo
NLRP1	overlaps 5'	chr17	5487394	5488564	10	4.80362e-14	2.98274e-12	3.03909e-11	OpenSea	-0.876994	hypo
CHGB	upstream	chr20	5871705	5871859	2	6.29105e-15	5.40877e-13	3.03946e-11	OpenSea	1	hyper
PTK2	inside	chr8	141929332	141929689	2	1.47367e-14	1.11437e-12	3.05932e-11	OpenSea	1	hyper
SH3BP4	inside	chr2	235953034	235953857	3	3.44333e-14	2.29347e-12	3.09317e-11	S_Shore	1	hyper
TRAM2	inside	chr6	52416856	52417039	3	7.64142e-15	6.38992e-13	3.09628e-11	OpenSea	1	hyper
SUSD4	inside	chr1	223402797	223403447	2	2.77599e-14	1.893e-12	3.15841e-11	OpenSea	1	hyper
NDUFS2	overlaps 5'	chr1	161168856	161169144	7	1.23363e-14	9.54914e-13	3.16499e-11	N_Shelf	-0.978708	hypo
CD3D	overlaps 5'	chr11	118213272	118214296	6	4.43873e-14	2.80855e-12	3.20776e-11	OpenSea	-0.724453	hypo
RASGEF1C	inside	chr5	179606623	179607801	3	5.20053e-14	3.19456e-12	3.26243e-11	OpenSea	0.333333	hyper
PTH2R	inside	chr2	209353791	209354582	2	3.5085e-14	2.32673e-12	3.2806e-11	OpenSea	1	hyper
CPLANE2	downstream	chr1	16553267	16554985	10	7.75755e-14	4.52853e-12	3.34115e-11	S_Shore	-0.809851	hypo
COLGALT1	inside	chr19	17691258	17691692	3	2.02599e-14	1.44838e-12	3.44369e-11	Island	-1	hypo
SLC51A	overlaps 5'	chr3	195942172	195943580	10	6.59733e-14	3.92118e-12	3.46438e-11	OpenSea	-0.155864	hypo
SLC6A3	overlaps 5'	chr5	1444852	1446444	10	7.51071e-14	4.41254e-12	3.49211e-11	Island	-0.865974	hypo
AKT1	downstream	chr14	105234630	105235528	4	4.26678e-14	2.7194e-12	3.51154e-11	N_Shelf	0.624674	hyper
FAM107B	inside	chr10	14790389	14791343	2	4.56785e-14	2.8635e-12	3.53781e-11	OpenSea	0.987734	hyper
SPSB1	downstream	chr1	9465696	9466329	2	3.04234e-14	2.06236e-12	3.55458e-11	OpenSea	-1	hypo
RYBP	downstream	chr3	72394947	72395775	3	3.983e-14	2.5671e-12	3.56046e-11	OpenSea	-0.744103	hypo
LOC283038	inside	chr10	127372092	127372282	2	9.17514e-15	7.4548e-13	3.58729e-11	OpenSea	0.981286	hyper
CTDP1	downstream	chr18	77554951	77555683	3	3.55154e-14	2.34171e-12	3.58988e-11	N_Shelf	0.333333	hyper
POU3F3	overlaps 5'	chr2	105471965	105472760	5	3.87866e-14	2.52471e-12	3.60496e-11	Island	-0.944719	hypo
GSTA4	inside	chr6	52858459	52859376	7	4.49475e-14	2.82929e-12	3.62683e-11	N_Shore	-1	hypo
ADAMTS1	overlaps 5'	chr21	28216559	28217910	5	6.67397e-14	3.96159e-12	3.65309e-11	Island	-0.879417	hypo
PRR15L	overlaps 5'	chr17	46034455	46035344	6	4.55547e-14	2.85965e-12	3.78725e-11	OpenSea	0.768757	hyper
ADAMTS16	overlaps 5'	chr5	5139853	5140936	10	5.56096e-14	3.37972e-12	3.79884e-11	Island	-0.856986	hypo
LHPP	inside	chr10	126289971	126290193	3	1.13862e-14	8.90395e-13	3.81001e-11	OpenSea	0.824997	hyper
SYT6	overlaps 5'	chr1	114694766	114696699	16	9.97266e-14	5.58676e-12	3.81493e-11	Island	-0.706251	hypo
SPPL2B	inside	chr19	2272716	2274043	5	6.88803e-14	4.07283e-12	3.83674e-11	Island	0.902948	hyper
TTC38	inside	chr22	46675118	46675847	2	3.89014e-14	2.52859e-12	3.94259e-11	OpenSea	-0.660687	hypo
BCL11B	inside	chr14	99736143	99737298	7	6.19568e-14	3.72594e-12	3.96729e-11	Island	-0.703464	hypo
ADORA1	inside	chr1	203114593	203116329	4	9.34412e-14	5.306e-12	3.98295e-11	OpenSea	0.899737	hyper
LSM4	inside	chr19	18428799	18429666	3	4.6745e-14	2.91441e-12	3.98753e-11	OpenSea	-1	hypo
SP110	inside	chr2	231067424	231068247	5	4.44955e-14	2.80855e-12	4.00117e-11	OpenSea	0.89499	hyper
SEMA6C	inside	chr1	151105049	151106772	7	9.32131e-14	5.30227e-12	4.00346e-11	Island	0.217209	hyper
CHRNA10	overlaps 5'	chr11	3691021	3692698	7	9.14298e-14	5.22415e-12	4.03493e-11	S_Shelf	-0.503745	hypo
PC	inside	chr11	66717718	66717740	2	1.20852e-15	1.31858e-13	4.10593e-11	OpenSea	1	hyper
CNTNAP2	overlaps 5'	chr7	145813413	145814153	9	4.1227e-14	2.64598e-12	4.11703e-11	Island	-0.830184	hypo
MIR135B	promoter	chr1	205419148	205419412	4	1.49287e-14	1.12333e-12	4.16814e-11	OpenSea	0.793731	hyper
ESRRG	inside	chr1	217307696	217309179	7	8.38198e-14	4.84369e-12	4.18069e-11	Island	-0.545747	hypo
GREB1	upstream	chr2	11654083	11654422	2	1.92017e-14	1.39038e-12	4.19071e-11	OpenSea	1	hyper
F7	inside	chr13	113764871	113765635	5	4.34974e-14	2.76076e-12	4.21342e-11	Island	-0.87758	hypo
ZC3HC1	inside	chr7	129665854	129666004	2	8.55063e-15	7.04735e-13	4.21543e-11	OpenSea	-1	hypo
LHX8	inside	chr1	75601120	75602926	9	1.08362e-13	5.98995e-12	4.43786e-11	Island	-0.682703	hypo
ARID3B	inside	chr15	74880160	74881052	2	5.37323e-14	3.28743e-12	4.45577e-11	OpenSea	-0.579271	hypo
EMX2OS	inside	chr10	119301464	119304380	23	1.77027e-13	9.00362e-12	4.49174e-11	Island	-0.635472	hypo
STMP1	inside	chr7	135371357	135371463	2	6.38898e-15	5.47243e-13	4.49328e-11	OpenSea	-0.906038	hypo
NDUFC2-KCTD14	inside	chr11	77732755	77734335	7	9.67401e-14	5.44609e-12	4.52692e-11	OpenSea	0.0772983	hyper
S100A3	overlaps 5'	chr1	153521659	153522999	10	8.27043e-14	4.79737e-12	4.56555e-11	OpenSea	-0.829684	hypo
SRCIN1	inside	chr17	36734475	36734943	5	2.90612e-14	1.9788e-12	4.59724e-11	Island	-0.895059	hypo
LINC00598	inside	chr13	41052081	41053225	4	7.15528e-14	4.2254e-12	4.62276e-11	OpenSea	-0.881274	hypo
CHRM1	upstream	chr11	62693039	62694978	8	1.23307e-13	6.67911e-12	4.7052e-11	Island	-0.83615	hypo
FOXN3	inside	chr14	89951037	89951778	2	4.72156e-14	2.93975e-12	4.70991e-11	OpenSea	-1	hypo
TNP1	upstream	chr2	217733545	217734089	3	3.54863e-14	2.34171e-12	4.83051e-11	OpenSea	1	hyper
TTC7B	inside	chr14	91091160	91091783	2	4.06897e-14	2.61883e-12	4.83749e-11	S_Shelf	-1	hypo
SCRT2	upstream	chr20	690693	691212	4	3.39504e-14	2.27121e-12	4.84168e-11	Island	-0.898223	hypo
NRP1	upstream	chr10	33772594	33773421	2	5.45193e-14	3.32328e-12	4.87549e-11	OpenSea	1	hyper
EIPR1	inside	chr2	3260576	3261368	6	5.22907e-14	3.20779e-12	4.88357e-11	OpenSea	-0.804361	hypo
GRIK3	overlaps 5'	chr1	37498900	37500791	10	1.25231e-13	6.75071e-12	4.89846e-11	Island	-0.652144	hypo
DNAH9	overlaps 5'	chr17	11500313	11502255	15	1.29883e-13	6.94502e-12	4.94742e-11	Island	-0.419993	hypo
ANKFY1	inside	chr17	4079262	4079653	4	2.73896e-14	1.87333e-12	5.18755e-11	OpenSea	-1	hypo
ZIC4	inside	chr3	147113700	147115044	6	9.44651e-14	5.3575e-12	5.19963e-11	Island	-0.722584	hypo
SSH1	inside	chr12	109232103	109232308	4	1.44002e-14	1.09073e-12	5.20752e-11	OpenSea	-1	hypo
C1QTNF1	inside	chr17	77033056	77033114	2	4.18321e-15	3.81104e-13	5.38019e-11	OpenSea	1	hyper
WASF2	downstream	chr1	27729992	27730186	2	1.42502e-14	1.08295e-12	5.41813e-11	OpenSea	-1	hypo
RFLNA	inside	chr12	124788627	124789097	5	3.52481e-14	2.3308e-12	5.53864e-11	Island	1	hyper
NFATC2	inside	chr20	50112712	50112855	2	1.07259e-14	8.44526e-13	5.57029e-11	S_Shelf	-0.97566	hypo
KLHL25	inside	chr15	86313834	86313974	7	1.05186e-14	8.32493e-13	5.57233e-11	S_Shore	-1	hypo
CALR	inside	chr19	13050586	13051574	3	7.45587e-14	4.38595e-12	5.5854e-11	S_Shore	1	hyper
SLC20A2	inside	chr8	42373715	42374507	2	6.0624e-14	3.66021e-12	5.6612e-11	OpenSea	-0.907326	hypo
MAML3	inside	chr4	141047768	141049165	5	1.07935e-13	5.97357e-12	5.71362e-11	OpenSea	0.844765	hyper
ANKRD11	downstream	chr16	89323363	89324034	4	5.32475e-14	3.26212e-12	5.87436e-11	Island	-0.926664	hypo
POU5F1	overlaps 5'	chr6	31138420	31139797	8	1.14599e-13	6.27418e-12	6.15442e-11	OpenSea	-0.775778	hypo
SLC16A5	inside	chr17	73101934	73102146	3	1.7753e-14	1.30793e-12	6.19763e-11	N_Shelf	0.976605	hyper
EVX2	inside	chr2	176947764	176948344	5	4.86784e-14	3.01444e-12	6.20137e-11	Island	-0.899706	hypo
CHCHD6	inside	chr3	126649987	126651696	3	1.43569e-13	7.62345e-12	6.21295e-11	OpenSea	-1	hypo
AFAP1	inside	chr4	7807438	7807922	2	4.09738e-14	2.63342e-12	6.2607e-11	OpenSea	1	hyper
RPTOR	inside	chr17	78865087	78866580	9	1.31802e-13	7.02305e-12	6.52879e-11	S_Shore	-0.908855	hypo
IL10RB	inside	chr21	34640584	34641508	2	8.29975e-14	4.80222e-12	6.6477e-11	S_Shelf	1	hyper
TRIO	inside	chr5	14183036	14183873	5	7.53275e-14	4.41982e-12	6.6519e-11	OpenSea	-0.974318	hypo
UBTD1	overlaps 3'	chr10	99330447	99332290	9	1.66662e-13	8.58122e-12	6.68802e-11	S_Shore	-0.469739	hypo
RUNX1T1	overlaps 5'	chr8	93114305	93116101	15	1.68197e-13	8.64086e-12	6.92705e-11	Island	-0.615354	hypo
SS18L1	inside	chr20	60724666	60725597	6	8.78877e-14	5.05326e-12	6.98582e-11	OpenSea	-0.987412	hypo
NPHP4	inside	chr1	5998329	5999554	3	1.16594e-13	6.35304e-12	7.03874e-11	OpenSea	-0.998139	hypo
AZIN1	downstream	chr8	103817498	103818063	4	5.43426e-14	3.32033e-12	7.10726e-11	N_Shore	-1	hypo
MANBAL	inside	chr20	35925236	35925592	3	3.49445e-14	2.32077e-12	7.26612e-11	OpenSea	-1	hypo
ABCC3	inside	chr17	48750362	48750922	5	5.55837e-14	3.37972e-12	7.34669e-11	OpenSea	-0.964702	hypo
FYN	inside	chr6	112042311	112042633	4	3.26451e-14	2.19671e-12	7.49779e-11	OpenSea	-0.928338	hypo
RFX2	inside	chr19	6039826	6040081	3	2.71973e-14	1.86862e-12	7.88983e-11	Island	1	hyper
ST8SIA6	inside	chr10	17486972	17487338	2	3.94348e-14	2.5524e-12	7.96506e-11	OpenSea	1	hyper
COL6A3	upstream	chr2	238346568	238347036	2	5.05157e-14	3.1184e-12	7.98376e-11	OpenSea	1	hyper
BAP1	inside	chr3	52437646	52439738	5	2.31944e-13	1.12e-11	8.20009e-11	OpenSea	-0.840351	hypo
SALL1	overlaps 5'	chr16	51184355	51186464	30	2.34442e-13	1.1285e-11	8.22354e-11	Island	-0.686972	hypo
KRT7	overlaps 3'	chr12	52642409	52643119	7	7.95795e-14	4.63371e-12	8.29282e-11	N_Shore	0.870002	hyper
XPNPEP1	upstream	chr10	111693923	111694043	2	1.36457e-14	1.04919e-12	8.41716e-11	OpenSea	-1	hypo
IFFO2	inside	chr1	19253293	19254868	4	1.81287e-13	9.15928e-12	8.51427e-11	OpenSea	-0.971537	hypo
ELAPOR1	inside	chr1	109734442	109735315	2	1.00675e-13	5.62612e-12	8.53169e-11	OpenSea	1	hyper
SHROOM3	inside	chr4	77679634	77680658	5	1.18907e-13	6.46373e-12	8.58877e-11	OpenSea	0.764476	hyper
ECE2	inside	chr3	183993341	183994569	13	1.46003e-13	7.7348e-12	8.79365e-11	N_Shore	-0.581051	hypo
PKD1L1-AS1	inside	chr7	47846057	47846425	2	4.41122e-14	2.79591e-12	8.85899e-11	OpenSea	-1	hypo
IQCC	overlaps 3'	chr1	32674191	32674342	3	1.85165e-14	1.35114e-12	9.08199e-11	S_Shelf	0.977226	hyper
MAP7D1	inside	chr1	36634308	36635210	2	1.11252e-13	6.12753e-12	9.12227e-11	OpenSea	-0.807908	hypo
EVPL	promoter	chr17	74025708	74025862	3	1.92059e-14	1.39038e-12	9.22502e-11	OpenSea	-0.997033	hypo
PLD3	inside	chr19	40872142	40872728	3	7.34753e-14	4.32777e-12	9.27688e-11	S_Shore	-0.853799	hypo
GRK2	promoter	chr11	67032472	67032817	2	4.34282e-14	2.76019e-12	9.30678e-11	N_Shore	-0.878797	hypo
PDE10A	overlaps 5'	chr6	166075453	166077484	9	2.55696e-13	1.21297e-11	9.31163e-11	Island	-0.772792	hypo
SRP14-DT	inside	chr15	40354823	40355993	4	1.48048e-13	7.80703e-12	9.35592e-11	OpenSea	-0.659626	hypo
DSG1	upstream	chr18	28824053	28824981	2	1.19131e-13	6.4682e-12	9.49497e-11	OpenSea	1	hyper
PARVA	overlaps 5'	chr11	12398769	12400071	14	1.72267e-13	8.81044e-12	9.78865e-11	Island	-0.625291	hypo
MLPH	inside	chr2	238406108	238406479	3	4.94711e-14	3.0594e-12	9.87195e-11	OpenSea	1	hyper
ZZEF1	inside	chr17	3977385	3978526	5	1.53248e-13	8.00754e-12	9.93197e-11	OpenSea	0.732435	hyper
NOL4L	inside	chr20	31126718	31127176	3	6.14562e-14	3.70557e-12	9.93313e-11	S_Shelf	-0.968271	hypo
EBF3	upstream	chr10	131770585	131770910	3	4.44346e-14	2.80855e-12	1.01069e-10	Island	-0.828774	hypo
NET1	inside	chr10	5496181	5496235	3	7.3865e-15	6.18805e-13	1.01888e-10	OpenSea	1	hyper
AGFG2	inside	chr7	100160704	100161962	3	1.77293e-13	9.00717e-12	1.04248e-10	OpenSea	1	hyper
NLK	inside	chr17	26383044	26383337	2	4.20063e-14	2.69222e-12	1.05941e-10	OpenSea	1	hyper
MLPH	inside	chr2	238395441	238396156	10	1.02455e-13	5.69779e-12	1.06008e-10	Island	-0.590236	hypo
ARHGEF28	inside	chr5	73208988	73209025	2	5.37472e-15	4.70168e-13	1.06532e-10	OpenSea	1	hyper
ZNF536	inside	chr19	30939155	30939685	2	7.72363e-14	4.51448e-12	1.07839e-10	N_Shelf	1	hyper
DCUN1D2	inside	chr13	114115018	114115195	3	2.58376e-14	1.78853e-12	1.081e-10	OpenSea	-0.813452	hypo
EPHB3	inside	chr3	184290389	184290795	5	6.02796e-14	3.64903e-12	1.09829e-10	Island	0.987975	hyper
ASB13	downstream	chr10	5659980	5660162	3	2.72177e-14	1.86862e-12	1.10544e-10	OpenSea	-1	hypo
TOM1	inside	chr22	35707011	35707289	2	4.25677e-14	2.71681e-12	1.13135e-10	OpenSea	1	hyper
MVB12B	inside	chr9	129157530	129158704	3	1.80398e-13	9.12442e-12	1.13665e-10	OpenSea	-0.913039	hypo
CENPM	inside	chr22	42336273	42337223	3	1.47331e-13	7.77815e-12	1.14707e-10	OpenSea	0.997185	hyper
BATF	inside	chr14	76005929	76005973	2	6.90849e-15	5.8283e-13	1.15713e-10	OpenSea	0.947282	hyper
ARHGAP26	inside	chr5	142444443	142445011	3	8.98253e-14	5.15175e-12	1.16961e-10	OpenSea	-1	hypo
FOXK1	inside	chr7	4781704	4781948	4	3.897e-14	2.52946e-12	1.1813e-10	N_Shelf	1	hyper
TACC1	inside	chr8	38647514	38648996	3	2.37188e-13	1.13694e-11	1.18357e-10	S_Shelf	-0.755555	hypo
MFAP4	inside	chr17	19287677	19288930	4	2.02989e-13	1.00021e-11	1.19803e-10	OpenSea	-0.884081	hypo
LRRK1	inside	chr15	101566796	101567895	3	1.79264e-13	9.07711e-12	1.20675e-10	OpenSea	-0.76851	hypo
LOC100505918	promoter	chr1	168392394	168393351	2	1.59753e-13	8.30007e-12	1.23478e-10	OpenSea	1	hyper
AHDC1	downstream	chr1	27851913	27853061	8	1.91751e-13	9.50974e-12	1.23536e-10	N_Shelf	-0.8243	hypo
CCNA1	inside	chr13	37010078	37010851	2	1.29883e-13	6.94502e-12	1.24293e-10	OpenSea	1	hyper
CORO2A	inside	chr9	100883593	100884638	3	1.75987e-13	8.96065e-12	1.24553e-10	S_Shelf	-0.071155	hypo
RDH11	promoter	chr14	68162924	68163584	4	1.12532e-13	6.18317e-12	1.26164e-10	OpenSea	1	hyper
HSP90AA1	inside	chr14	102551385	102552062	3	1.16536e-13	6.35304e-12	1.27363e-10	N_Shore	1	hyper
WNT7A	inside	chr3	13919811	13920347	3	9.31224e-14	5.30227e-12	1.2854e-10	Island	-0.983968	hypo
KCNAB1	inside	chr3	155945771	155945854	2	1.43936e-14	1.09073e-12	1.2862e-10	OpenSea	1	hyper
ST3GAL4	inside	chr11	126275374	126276080	6	1.23918e-13	6.70432e-12	1.29808e-10	OpenSea	0.9562	hyper
SLC9A4	inside	chr2	103095103	103095705	4	1.08496e-13	5.99014e-12	1.33272e-10	OpenSea	0.277477	hyper
BARX1	downstream	chr9	96666363	96667271	2	1.6427e-13	8.48666e-12	1.3385e-10	OpenSea	1	hyper
MYLK	inside	chr3	123339417	123339919	4	9.12818e-14	5.22221e-12	1.34465e-10	OpenSea	-0.962095	hypo
DNAJC6	inside	chr1	65774564	65775146	9	1.06886e-13	5.92267e-12	1.35877e-10	Island	-0.835254	hypo
TENM4	upstream	chr11	80184550	80184885	2	6.21871e-14	3.73489e-12	1.37273e-10	OpenSea	0.899162	hyper
TRIO	inside	chr5	14418170	14419932	5	3.27025e-13	1.5016e-11	1.37299e-10	OpenSea	-0.589893	hypo
GABRB3	inside	chr15	27112119	27112903	7	1.45637e-13	7.72431e-12	1.37423e-10	Island	-0.87082	hypo
SCMH1	upstream	chr1	41824282	41825199	2	1.79088e-13	9.07711e-12	1.44446e-10	N_Shelf	-0.828865	hypo
ST6GAL2	overlaps 5'	chr2	107502615	107503820	11	2.37445e-13	1.13698e-11	1.45769e-10	Island	-0.897055	hypo
CHD3	inside	chr17	7792674	7793977	4	2.61714e-13	1.23313e-11	1.48545e-10	OpenSea	-0.226112	hypo
S100A2	inside	chr1	153536278	153536564	3	5.74673e-14	3.488e-12	1.48732e-10	OpenSea	-1	hypo
UPF1	inside	chr19	18959506	18960247	3	1.495e-13	7.84745e-12	1.49276e-10	OpenSea	1	hyper
CD80	overlaps 5'	chr3	119277335	119278957	8	3.27376e-13	1.5017e-11	1.49302e-10	OpenSea	0.935348	hyper
PPFIBP2	inside	chr11	7660629	7660813	3	3.75792e-14	2.46361e-12	1.50848e-10	OpenSea	1	hyper
GCNT3	inside	chr15	59911449	59911771	2	6.5728e-14	3.91167e-12	1.50976e-10	OpenSea	1	hyper
SMIM22	inside	chr16	4845066	4846153	6	2.26923e-13	1.10273e-11	1.54416e-10	OpenSea	0.923817	hyper
CIT	inside	chr12	120137354	120137572	4	4.60285e-14	2.87364e-12	1.56327e-10	OpenSea	1	hyper
ADORA1	inside	chr1	203125122	203125514	2	8.29585e-14	4.80222e-12	1.56486e-10	OpenSea	1	hyper
GUCY1A1	inside	chr4	156654175	156655537	4	2.89109e-13	1.34638e-11	1.57002e-10	OpenSea	0.534133	hyper
SMAD3	inside	chr15	67417484	67418429	8	2.04624e-13	1.00719e-11	1.60153e-10	OpenSea	-0.983422	hypo
MSX2	overlaps 5'	chr5	174151334	174152034	9	1.52954e-13	8.0013e-12	1.61656e-10	Island	-0.827147	hypo
IGFBP7-AS1	inside	chr4	58044087	58044451	3	8.01398e-14	4.66041e-12	1.62884e-10	OpenSea	1	hyper
DAGLB	inside	chr7	6452622	6453330	3	1.57314e-13	8.19196e-12	1.64353e-10	OpenSea	-0.493507	hypo
GAD1	inside	chr2	171674179	171675146	12	2.15251e-13	1.05271e-11	1.64662e-10	Island	-0.668454	hypo
HYDIN	overlaps 5'	chr16	71264451	71264954	8	1.14026e-13	6.2503e-12	1.67666e-10	S_Shore	-0.411332	hypo
VPREB3	promoter	chr22	24097660	24097983	3	7.34533e-14	4.32777e-12	1.68305e-10	OpenSea	0.976103	hyper
GRID1	inside	chr10	87706687	87707436	2	1.70727e-13	8.74141e-12	1.68623e-10	OpenSea	1	hyper
SREBF1	inside	chr17	17723235	17724059	4	1.89406e-13	9.45483e-12	1.70017e-10	N_Shelf	1	hyper
ADARB2	inside	chr10	1234237	1234379	3	3.28183e-14	2.20513e-12	1.71177e-10	S_Shelf	1	hyper
AKAIN1	overlaps 5'	chr18	5196738	5197633	12	2.07512e-13	1.01812e-11	1.71486e-10	Island	-0.663555	hypo
ABR	upstream	chr17	1094029	1094556	7	1.23099e-13	6.67575e-12	1.72808e-10	OpenSea	-0.956004	hypo
PGS1	inside	chr17	76416705	76418062	3	3.22832e-13	1.48532e-11	1.75977e-10	N_Shelf	-0.683227	hypo
IKBKE	overlaps 5'	chr1	206642954	206643736	7	1.87165e-13	9.38886e-12	1.77049e-10	OpenSea	0.824209	hyper
TADA2B	inside	chr4	7046066	7046095	2	6.99346e-15	5.88028e-13	1.78396e-10	S_Shore	1	hyper
TOX3	inside	chr16	52579649	52581705	10	4.9656e-13	2.11084e-11	1.78656e-10	Island	-0.810638	hypo
C5orf64	inside	chr5	60954824	60955021	2	4.84531e-14	3.00455e-12	1.81745e-10	OpenSea	1	hyper
FREM2	inside	chr13	39395737	39395816	2	1.94423e-14	1.40103e-12	1.81908e-10	OpenSea	1	hyper
EFNB2	inside	chr13	107186476	107187233	5	1.86381e-13	9.37533e-12	1.82136e-10	Island	-0.771264	hypo
MEG9	inside	chr14	101536605	101538134	10	3.79718e-13	1.69431e-11	1.83679e-10	OpenSea	0.683039	hyper
EFCAB11	inside	chr14	90378209	90379393	3	2.98112e-13	1.38549e-11	1.86223e-10	OpenSea	-1	hypo
IRX5	overlaps 5'	chr16	54964737	54967025	15	5.7717e-13	2.38923e-11	1.86597e-10	Island	-0.747792	hypo
MFAP2	inside	chr1	17304179	17305563	9	3.51312e-13	1.5908e-11	1.87734e-10	N_Shore	-0.776096	hypo
RIPOR1	inside	chr16	67563389	67564077	6	1.78067e-13	9.03645e-12	1.91451e-10	S_Shore	0.764238	hyper
ERBB4	overlaps 5'	chr2	213402181	213403961	15	4.61558e-13	1.986e-11	1.91779e-10	Island	-0.589369	hypo
RAB40C	inside	chr16	645235	646580	4	3.52724e-13	1.59561e-11	1.93971e-10	N_Shelf	-0.863215	hypo
PENK	overlaps 5'	chr8	57358130	57359415	13	3.39092e-13	1.55131e-11	1.95168e-10	Island	-0.722276	hypo
CLMN	inside	chr14	95780344	95780359	2	3.97829e-15	3.66075e-13	1.97085e-10	OpenSea	1	hyper
OBSL1	inside	chr2	220417853	220417869	2	4.29027e-15	3.8982e-13	2.00164e-10	Island	-1	hypo
RGCC	inside	chr13	42037301	42038102	4	2.17946e-13	1.06475e-11	2.01247e-10	OpenSea	1	hyper
FAM240A	overlaps 5'	chr3	46653653	46654122	4	1.28577e-13	6.89932e-12	2.02758e-10	OpenSea	1	hyper
MARCHF3	inside	chr5	126205009	126205082	3	2.0215e-14	1.44742e-12	2.04734e-10	OpenSea	-1	hypo
SLA2	overlaps 5'	chr20	35273933	35275711	13	5.02672e-13	2.13484e-11	2.0913e-10	OpenSea	-0.684118	hypo
NOL4L	inside	chr20	31123218	31123991	5	2.19324e-13	1.07034e-11	2.09812e-10	N_Shore	-0.59629	hypo
PAQR7	inside	chr1	26189315	26190156	3	2.39564e-13	1.14473e-11	2.10716e-10	S_Shelf	-0.820988	hypo
ZDHHC7	downstream	chr16	85006502	85007185	3	1.98592e-13	9.80657e-12	2.15095e-10	OpenSea	-0.765384	hypo
ABTB2	inside	chr11	34272782	34273112	3	9.63101e-14	5.43524e-12	2.15748e-10	OpenSea	-1	hypo
SLC27A6	overlaps 5'	chr5	128300671	128301489	12	2.38721e-13	1.1419e-11	2.15838e-10	Island	-0.804567	hypo
SEPTIN9	inside	chr17	75471105	75472169	8	3.11902e-13	1.44519e-11	2.16796e-10	OpenSea	-0.891964	hypo
PARVA	inside	chr11	12494050	12494429	3	1.13598e-13	6.23426e-12	2.21655e-10	OpenSea	1	hyper
PDGFRA	inside	chr4	54518664	54519525	4	2.58676e-13	1.22331e-11	2.22226e-10	OpenSea	1	hyper
MED13L	downstream	chr12	116323977	116324347	2	1.11767e-13	6.14852e-12	2.23496e-10	OpenSea	1	hyper
SPATS2	inside	chr12	49763288	49763590	2	9.32598e-14	5.30227e-12	2.2841e-10	S_Shelf	1	hyper
DLG5	inside	chr10	79647542	79648147	2	1.87544e-13	9.38886e-12	2.29254e-10	OpenSea	1	hyper
CRIM1	inside	chr2	36667351	36667595	2	7.5974e-14	4.45206e-12	2.30201e-10	OpenSea	0.9821	hyper
HDAC4	inside	chr2	240117005	240118891	7	5.87207e-13	2.42129e-11	2.30289e-10	OpenSea	0.572673	hyper
MAD1L1	inside	chr7	2158094	2158624	4	1.66482e-13	8.58122e-12	2.32411e-10	S_Shelf	-0.914929	hypo
LMAN1L	inside	chr15	75107410	75108413	5	3.2008e-13	1.47494e-11	2.3604e-10	OpenSea	0.87796	hyper
LMBR1	promoter	chr7	156687706	156688216	2	1.63121e-13	8.4368e-12	2.36534e-10	S_Shelf	-0.922223	hypo
LINC02915	upstream	chr15	39486981	39487810	3	2.68087e-13	1.25743e-11	2.39224e-10	OpenSea	0.939285	hyper
OR2H1	promoter	chr6	29424788	29425611	3	2.66445e-13	1.25101e-11	2.39471e-10	OpenSea	1	hyper
PKP2	promoter	chr12	33050050	33051095	4	3.39433e-13	1.55131e-11	2.40227e-10	S_Shore	0.101177	hyper
RAB11FIP1	inside	chr8	37755160	37755556	3	1.28904e-13	6.9088e-12	2.40757e-10	N_Shore	1	hyper
GTF3C1	inside	chr16	27474808	27475383	2	1.87468e-13	9.38886e-12	2.41215e-10	OpenSea	-1	hypo
MAP3K14	inside	chr17	43364765	43365149	2	1.25365e-13	6.75071e-12	2.41437e-10	OpenSea	0.134181	hyper
TOPBP1	promoter	chr3	133382446	133383078	3	2.0736e-13	1.01812e-11	2.42718e-10	S_Shore	0.902704	hyper
DLC1	inside	chr8	12978975	12979848	2	2.90549e-13	1.35172e-11	2.46168e-10	OpenSea	1	hyper
EPHA5	overlaps 5'	chr4	66534538	66536773	24	7.45122e-13	2.96657e-11	2.46576e-10	Island	-0.553906	hypo
CCR7	downstream	chr17	38698056	38699010	4	3.20254e-13	1.47494e-11	2.48336e-10	OpenSea	-0.965894	hypo
ZNF362	upstream	chr1	33686435	33687647	3	4.21091e-13	1.84479e-11	2.56993e-10	OpenSea	-1	hypo
MNX1	inside	chr7	156798581	156799394	7	2.86105e-13	1.33375e-11	2.60295e-10	Island	-0.930198	hypo
UNC5C	overlaps 5'	chr4	96468962	96470888	23	6.79624e-13	2.74395e-11	2.61023e-10	Island	-0.745171	hypo
HOXD1	overlaps 5'	chr2	177053018	177054574	16	5.58395e-13	2.322e-11	2.65461e-10	Island	-0.823712	hypo
PTF1A	upstream	chr10	23462616	23463378	5	2.74112e-13	1.28176e-11	2.66077e-10	Island	-0.85119	hypo
RCN1	inside	chr11	31838674	31839948	10	4.77298e-13	2.04604e-11	2.77102e-10	Island	-0.763962	hypo
VRK1	downstream	chr14	97684772	97685824	8	3.94841e-13	1.74817e-11	2.7758e-10	Island	-0.700263	hypo
TCEANC2	inside	chr1	54562040	54562544	5	1.9114e-13	9.50943e-12	2.80572e-10	OpenSea	-0.668365	hypo
FUT3	overlaps 5'	chr19	5851255	5851763	8	1.93878e-13	9.59445e-12	2.82242e-10	OpenSea	0.860936	hyper
HPN	overlaps 5'	chr19	35531150	35531640	8	1.89762e-13	9.4623e-12	2.8641e-10	N_Shore	-0.944877	hypo
CDK20	overlaps 5'	chr9	90589530	90589972	10	1.72734e-13	8.82445e-12	2.89087e-10	Island	-0.777445	hypo
ADORA2A-AS1	inside	chr22	24826702	24828656	10	7.69714e-13	3.0407e-11	2.91366e-10	OpenSea	-0.670293	hypo
RASA3	inside	chr13	114830255	114830314	3	2.32758e-14	1.63843e-12	2.92287e-10	OpenSea	0.960845	hyper
WWC1	inside	chr5	167743144	167744060	2	3.67235e-13	1.64502e-11	2.96559e-10	OpenSea	1	hyper
CAPSL	overlaps 5'	chr5	35938675	35939611	4	3.77943e-13	1.68803e-11	2.98645e-10	OpenSea	0.984045	hyper
CLDN10	inside	chr13	96202378	96202449	2	2.96359e-14	2.01195e-12	3.08812e-10	N_Shelf	1	hyper
VSIR	inside	chr10	73517391	73518236	4	3.55945e-13	1.60385e-11	3.11565e-10	OpenSea	-0.752316	hypo
SEMA4A	inside	chr1	156130625	156131380	3	3.1859e-13	1.47171e-11	3.1216e-10	OpenSea	-1	hypo
MYO5C	inside	chr15	52526980	52527481	2	2.1201e-13	1.03908e-11	3.13067e-10	OpenSea	0.829752	hyper
MICAL2	inside	chr11	12236787	12237375	3	2.52194e-13	1.19884e-11	3.17302e-10	OpenSea	1	hyper
AIFM2	inside	chr10	71880348	71881072	2	3.10681e-13	1.44099e-11	3.17359e-10	OpenSea	-0.857214	hypo
PDE1C	overlaps 5'	chr7	32338150	32338570	4	1.83896e-13	9.27066e-12	3.23782e-10	Island	-0.816956	hypo
HAND2	overlaps 5'	chr4	174449827	174451565	19	7.63025e-13	3.02471e-11	3.24742e-10	Island	-0.616848	hypo
PYGM	overlaps 5'	chr11	64527240	64529199	14	8.95901e-13	3.45869e-11	3.38284e-10	OpenSea	-0.405404	hypo
DENND2A	upstream	chr7	140353494	140354025	2	2.44399e-13	1.16444e-11	3.40383e-10	OpenSea	1	hyper
MAD1L1	inside	chr7	2262244	2264124	6	8.68338e-13	3.37789e-11	3.41622e-10	OpenSea	-0.491594	hypo
CLMP	inside	chr11	123058574	123059460	5	4.09591e-13	1.80303e-11	3.41914e-10	OpenSea	0.937163	hyper
FAM131A	inside	chr3	184056553	184057684	5	5.27268e-13	2.22094e-11	3.44811e-10	S_Shore	-0.79488	hypo
TEX2	inside	chr17	62307787	62309294	7	7.02701e-13	2.82467e-11	3.44876e-10	OpenSea	-0.687409	hypo
DIPK1A	inside	chr1	93342901	93343576	5	3.17972e-13	1.47034e-11	3.48426e-10	OpenSea	1	hyper
KLF4	inside	chr9	110250612	110251096	3	2.29571e-13	1.11089e-11	3.50871e-10	Island	-0.92189	hypo
ARHGAP44	inside	chr17	12877227	12877773	4	2.59355e-13	1.22512e-11	3.51335e-10	Island	-0.739879	hypo
REC8	overlaps 5'	chr14	24641194	24642359	8	5.60049e-13	2.32466e-11	3.55542e-10	Island	-0.935022	hypo
NAALADL2	inside	chr3	175326342	175326826	3	2.34886e-13	1.12945e-11	3.59015e-10	OpenSea	1	hyper
CSMD1	overlaps 5'	chr8	4851597	4852960	9	6.77129e-13	2.7387e-11	3.67455e-10	Island	-0.504538	hypo
CD247	overlaps 5'	chr1	167486978	167487872	7	4.44409e-13	1.92367e-11	3.67697e-10	OpenSea	-0.693319	hypo
FLNB	inside	chr3	58150459	58151256	6	4.01796e-13	1.77383e-11	3.72883e-10	OpenSea	0.980445	hyper
MRM1	downstream	chr17	34998374	34998798	3	2.14038e-13	1.04789e-11	3.73407e-10	Island	-0.706558	hypo
NAV3	upstream	chr12	78169404	78169497	2	4.79936e-14	2.98274e-12	3.81454e-10	OpenSea	1	hyper
LRRC3B	overlaps 5'	chr3	26664115	26664622	7	2.62369e-13	1.23313e-11	3.82734e-10	Island	-0.735217	hypo
CEP85L	inside	chr6	118886798	118887048	2	1.30384e-13	6.96368e-12	3.85629e-10	OpenSea	1	hyper
ARID5A	inside	chr2	97213024	97214297	3	6.80493e-13	2.74504e-11	3.95369e-10	N_Shelf	-0.750657	hypo
APBB2	inside	chr4	41181104	41181319	2	1.16343e-13	6.35304e-12	4.00281e-10	OpenSea	1	hyper
ZC3H7A	inside	chr16	11875806	11877213	9	7.62929e-13	3.02471e-11	4.0108e-10	OpenSea	0.567149	hyper
SIAH2	inside	chr3	150477722	150478500	4	4.23122e-13	1.84839e-11	4.02255e-10	N_Shore	0.885672	hyper
MED8	downstream	chr1	43847821	43848406	3	3.19154e-13	1.47283e-11	4.03575e-10	OpenSea	0.915398	hyper
SPAG17	inside	chr1	118659335	118659641	2	1.70176e-13	8.72292e-12	4.11398e-10	OpenSea	1	hyper
SESN3	upstream	chr11	95029042	95030017	2	5.47984e-13	2.28803e-11	4.15731e-10	OpenSea	0.923544	hyper
IPPK	inside	chr9	95417992	95418863	2	4.9322e-13	2.09859e-11	4.1889e-10	OpenSea	-0.927647	hypo
PDIA5	inside	chr3	122862718	122863213	6	2.85589e-13	1.3327e-11	4.26685e-10	OpenSea	-0.881103	hypo
ANKRD11	inside	chr16	89549660	89550475	2	4.72715e-13	2.03019e-11	4.29032e-10	OpenSea	-0.912105	hypo
SMAD3	inside	chr15	67457584	67458792	11	7.05371e-13	2.82796e-11	4.31871e-10	OpenSea	-0.873408	hypo
DCPS	inside	chr11	126180064	126180466	2	2.3639e-13	1.1343e-11	4.34902e-10	OpenSea	1	hyper
SLC1A2	inside	chr11	35425551	35425951	2	2.35462e-13	1.13103e-11	4.35434e-10	OpenSea	1	hyper
USP7	overlaps 3'	chr16	8985593	8986309	5	4.22685e-13	1.84824e-11	4.36628e-10	OpenSea	0.836877	hyper
FBXL14	downstream	chr12	1655632	1656558	7	5.4823e-13	2.28803e-11	4.37907e-10	OpenSea	-0.909461	hypo
SOX10	inside	chr22	38380487	38381627	7	6.79614e-13	2.74395e-11	4.4092e-10	S_Shore	0.873584	hyper
UBAC2	inside	chr13	100007116	100008451	5	8.00159e-13	3.14741e-11	4.43318e-10	OpenSea	0.906258	hyper
PJA2	upstream	chr5	108805174	108805841	2	4.00343e-13	1.76912e-11	4.43958e-10	OpenSea	1	hyper
FOXG1	upstream	chr14	29083002	29083553	4	3.33781e-13	1.52955e-11	4.48001e-10	OpenSea	1	hyper
TLR6	overlaps 5'	chr4	38857850	38859771	9	1.16994e-12	4.30629e-11	4.50477e-10	OpenSea	0.818374	hyper
BCR	inside	chr22	23558141	23559147	4	6.13408e-13	2.52036e-11	4.51e-10	OpenSea	-1	hypo
IL36G	promoter	chr2	113733884	113734216	2	2.07187e-13	1.01812e-11	4.61546e-10	OpenSea	1	hyper
NXPH2	overlaps 5'	chr2	139537745	139537846	5	6.30573e-14	3.77232e-12	4.61816e-10	Island	-1	hypo
HRH2	inside	chr5	175107097	175107176	3	5.05612e-14	3.1184e-12	4.72962e-10	OpenSea	1	hyper
TCN1	overlaps 5'	chr11	59633874	59634277	4	2.57751e-13	1.22019e-11	4.7315e-10	OpenSea	1	hyper
FOXB2	promoter	chr9	79633650	79634038	3	2.49345e-13	1.18652e-11	4.75357e-10	Island	-0.984692	hypo
RPS6KA1	inside	chr1	26871583	26872526	5	6.14933e-13	2.52277e-11	4.82349e-10	OpenSea	-0.748812	hypo
ZNF358	promoter	chr19	7580209	7580367	3	1.05659e-13	5.86801e-12	4.94791e-10	N_Shore	-1	hypo
FBN2	overlaps 5'	chr5	127873283	127874826	16	1.05234e-12	3.95598e-11	5.04473e-10	Island	-0.798735	hypo
SLC23A2	inside	chr20	4861717	4861772	2	3.80117e-14	2.48486e-12	5.10629e-10	OpenSea	-1	hypo
KCNB1	inside	chr20	48099146	48099891	7	5.14744e-13	2.17804e-11	5.11009e-10	Island	-0.822323	hypo
ECHDC3	upstream	chr10	11758130	11758507	2	2.61851e-13	1.23313e-11	5.13841e-10	OpenSea	1	hyper
AHCY	upstream	chr20	32922992	32923756	2	5.31128e-13	2.23363e-11	5.14209e-10	OpenSea	-0.697323	hypo
SNAI2	downstream	chr8	49782592	49783506	5	6.41935e-13	2.62181e-11	5.19486e-10	Island	-0.7967	hypo
PTGFR	overlaps 5'	chr1	78956576	78957204	7	4.44554e-13	1.92367e-11	5.23572e-10	Island	-0.886466	hypo
LMTK2	inside	chr7	97803978	97804451	4	3.47117e-13	1.57491e-11	5.42886e-10	S_Shelf	1	hyper
ATP1A1-AS1	upstream	chr1	116976131	116976302	2	1.26952e-13	6.82012e-12	5.48898e-10	OpenSea	1	hyper
SCPEP1	inside	chr17	55059920	55059981	3	4.57503e-14	2.86408e-12	5.54637e-10	OpenSea	-1	hypo
ANK3	inside	chr10	62059894	62060352	2	3.47698e-13	1.57599e-11	5.61562e-10	OpenSea	1	hyper
ANAPC16	inside	chr10	73976790	73977496	5	5.41034e-13	2.26833e-11	5.66805e-10	S_Shore	1	hyper
COL14A1	overlaps 5'	chr8	121136951	121138233	7	9.93618e-13	3.77947e-11	5.73293e-10	Island	-0.730352	hypo
SLCO4A1	inside	chr20	61297564	61299191	11	1.26699e-12	4.58971e-11	5.75991e-10	OpenSea	0.733654	hyper
PREX2	overlaps 5'	chr8	68864012	68864909	11	7.07811e-13	2.83527e-11	5.83619e-10	N_Shore	-0.746496	hypo
TBC1D16	downstream	chr17	77905160	77905867	3	5.57889e-13	2.322e-11	5.83658e-10	S_Shore	0.899947	hyper
SPAAR	downstream	chr9	35929320	35929917	3	4.80045e-13	2.05206e-11	5.94776e-10	OpenSea	0.941866	hyper
LRCH3	inside	chr3	197582049	197582170	2	9.74192e-14	5.47759e-12	5.95191e-10	OpenSea	-1	hypo
CDAN1	inside	chr15	43017486	43018416	4	7.66718e-13	3.0341e-11	6.09797e-10	OpenSea	-0.642086	hypo
DOCK8	inside	chr9	272258	272269	2	9.1212e-15	7.42414e-13	6.12157e-10	OpenSea	-1	hypo
GGA2	inside	chr16	23520563	23520706	2	1.18644e-13	6.45708e-12	6.1388e-10	N_Shore	1	hyper
PLCH2	inside	chr1	2426693	2427656	4	8.01144e-13	3.14858e-11	6.15336e-10	OpenSea	-0.212124	hypo
MECOM	inside	chr3	168851887	168852375	4	4.10533e-13	1.80544e-11	6.22284e-10	OpenSea	0.987797	hyper
RNASE7	inside	chr14	21511501	21511677	2	1.48549e-13	7.82444e-12	6.24288e-10	OpenSea	1	hyper
FAM169B	upstream	chr15	99091228	99092015	5	6.66102e-13	2.70364e-11	6.26063e-10	Island	-0.706157	hypo
ATP13A4	inside	chr3	193270461	193270989	3	4.4877e-13	1.93825e-11	6.28643e-10	OpenSea	1	hyper
PRKG1	inside	chr10	52833444	52834677	11	1.05228e-12	3.95598e-11	6.31241e-10	Island	-0.640206	hypo
FUT9	overlaps 5'	chr6	96463710	96464136	5	3.70534e-13	1.65656e-11	6.43263e-10	Island	-0.967403	hypo
SOX11	inside	chr2	5836111	5837993	11	1.64669e-12	5.61964e-11	6.47175e-10	Island	-0.69615	hypo
STING1	inside	chr5	138860810	138861242	3	3.80399e-13	1.6957e-11	6.51247e-10	OpenSea	-0.978091	hypo
KLHDC3	inside	chr6	42984589	42984696	2	9.47151e-14	5.36013e-12	6.54647e-10	S_Shelf	1	hyper
C4BPB	overlaps 5'	chr1	207262190	207262554	3	3.25785e-13	1.4974e-11	6.61912e-10	OpenSea	0.975078	hyper
HDAC4	inside	chr2	240147161	240149150	4	1.78118e-12	5.99552e-11	6.62358e-10	OpenSea	-0.966265	hypo
IL15RA	inside	chr10	6003524	6003782	4	2.31035e-13	1.11679e-11	6.6236e-10	OpenSea	1	hyper
FHL2	inside	chr2	106013357	106015080	8	1.54805e-12	5.36605e-11	6.64575e-10	N_Shore	-0.875944	hypo
PTK2	inside	chr8	141729683	141729790	3	9.65786e-14	5.44368e-12	6.67694e-10	OpenSea	-1	hypo
CBFA2T3	inside	chr16	89035147	89035533	3	3.54305e-13	1.59961e-11	6.78862e-10	S_Shore	0.875671	hyper
SP9	overlaps 5'	chr2	175199464	175201063	12	1.4807e-12	5.19946e-11	6.84938e-10	Island	-0.756387	hypo
ARF6	downstream	chr14	50374131	50374626	2	4.58656e-13	1.97537e-11	6.85317e-10	OpenSea	-1	hypo
NKX2-5	inside	chr5	172661803	172661971	3	1.56419e-13	8.15463e-12	6.88721e-10	Island	-0.889031	hypo
ONECUT2	upstream	chr18	55095229	55095887	4	6.13797e-13	2.52036e-11	6.90021e-10	Island	-0.853052	hypo
CFAP157	inside	chr9	130473596	130474534	5	8.82314e-13	3.42065e-11	6.95732e-10	N_Shelf	-0.840543	hypo
CLUH	inside	chr17	2612406	2612513	2	1.01868e-13	5.67895e-12	7.04532e-10	N_Shore	1	hyper
SLC13A2	overlaps 5'	chr17	26799289	26800821	7	1.47801e-12	5.19412e-11	7.13607e-10	OpenSea	0.869239	hyper
DGKA	inside	chr12	56333213	56334564	6	1.31711e-12	4.73384e-11	7.21076e-10	OpenSea	0.485434	hyper
UBE2E2	inside	chr3	23430728	23431401	2	6.573e-13	2.67502e-11	7.22351e-10	OpenSea	1	hyper
ADGRL3	overlaps 5'	chr4	62066539	62067772	7	1.23095e-12	4.4911e-11	7.38402e-10	Island	-0.543482	hypo
TMEM132D	overlaps 5'	chr12	130387821	130388235	5	4.13508e-13	1.81504e-11	7.38869e-10	Island	-0.918444	hypo
LINC00536	overlaps 5'	chr8	117337220	117337698	4	4.78113e-13	2.04762e-11	7.39755e-10	OpenSea	0.968226	hyper
COL4A2	overlaps 5'	chr13	110958903	110960453	10	1.56539e-12	5.40167e-11	7.47015e-10	Island	-0.771415	hypo
CYB561A3	inside	chr11	61125001	61125361	5	3.65468e-13	1.64164e-11	7.50929e-10	OpenSea	0.719543	hyper
FHL2	inside	chr2	105989959	105991414	7	1.47804e-12	5.19412e-11	7.51372e-10	OpenSea	-0.866958	hypo
IFFO2	inside	chr1	19276144	19277203	5	1.08296e-12	4.04455e-11	7.5636e-10	OpenSea	-1	hypo
MACROH2A1	inside	chr5	134672054	134673504	6	1.50836e-12	5.26433e-11	7.69423e-10	OpenSea	-0.557737	hypo
PKD1L3	overlaps 5'	chr16	72033666	72034149	4	5.07787e-13	2.15258e-11	7.77662e-10	OpenSea	1	hyper
INCENP	inside	chr11	61897512	61898769	3	1.3246e-12	4.7533e-11	7.79441e-10	OpenSea	-0.738293	hypo
SPIDR	inside	chr8	48648112	48649327	5	1.2834e-12	4.6418e-11	7.8131e-10	N_Shore	-0.6417	hypo
RNF217-AS1	overlaps 5'	chr6	125283245	125284360	11	1.18151e-12	4.34182e-11	7.83773e-10	Island	-0.879811	hypo
FBXL7	overlaps 5'	chr5	15499895	15501679	14	1.89747e-12	6.31456e-11	7.86709e-10	Island	-0.550383	hypo
MYADM	promoter	chr19	54367504	54368052	5	5.84423e-13	2.4149e-11	7.88819e-10	N_Shore	1	hyper
HEPACAM	overlaps 5'	chr11	124805912	124806778	6	9.25842e-13	3.5563e-11	7.90748e-10	OpenSea	0.917825	hyper
IL2RB	downstream	chr22	37515987	37516162	2	1.87675e-13	9.38886e-12	7.93032e-10	OpenSea	1	hyper
TRAPPC10	inside	chr21	45507885	45508465	4	6.26066e-13	2.56246e-11	7.98391e-10	OpenSea	-0.847551	hypo
LSP1	inside	chr11	1911511	1912496	6	1.07063e-12	4.00831e-11	8.03929e-10	OpenSea	-0.671172	hypo
PRNP	promoter	chr20	4664695	4666424	5	1.89538e-12	6.3122e-11	8.10833e-10	N_Shore	-0.628406	hypo
FLOT1	inside	chr6	30708859	30709072	5	2.33894e-13	1.12704e-11	8.12319e-10	N_Shore	-0.898254	hypo
PRELID2	downstream	chr5	145060558	145061213	2	7.20972e-13	2.88294e-11	8.14166e-10	OpenSea	1	hyper
PLEKHG5	inside	chr1	6551948	6552404	5	5.04287e-13	2.13972e-11	8.17945e-10	S_Shore	-0.9133	hypo
ZZEF1	inside	chr17	3912065	3912371	3	3.40622e-13	1.55159e-11	8.23333e-10	S_Shelf	1	hyper
PRRC2B	upstream	chr9	134258666	134258835	2	1.9133e-13	9.50943e-12	8.37221e-10	OpenSea	1	hyper
INSYN1	upstream	chr15	74087292	74088267	2	1.10697e-12	4.12077e-11	8.398e-10	OpenSea	1	hyper
KRT6B	promoter	chr12	52848214	52848482	2	3.09753e-13	1.43814e-11	8.54892e-10	OpenSea	1	hyper
PTF1A	overlaps 5'	chr10	23481176	23481777	7	7.03584e-13	2.82574e-11	8.65867e-10	Island	-0.879971	hypo
KCTD15	downstream	chr19	34397955	34398265	3	3.66862e-13	1.64495e-11	8.75226e-10	Island	-1	hypo
ADAM11	inside	chr17	42845961	42846350	2	4.63183e-13	1.99112e-11	8.80717e-10	OpenSea	-1	hypo
CTBP1	inside	chr4	1214930	1216052	6	1.36206e-12	4.85731e-11	8.97889e-10	N_Shelf	-0.875737	hypo
RGS10	inside	chr10	121297031	121298237	4	1.46951e-12	5.17205e-11	9.01262e-10	OpenSea	0.455782	hyper
MGAT1	inside	chr5	180230494	180231195	9	8.59916e-13	3.35082e-11	9.07288e-10	S_Shore	-0.884005	hypo
NEIL1	overlaps 5'	chr15	75639113	75639434	7	3.93823e-13	1.74535e-11	9.07398e-10	N_Shore	0.863883	hyper
RAB11FIP4	inside	chr17	29860851	29861933	3	1.34785e-12	4.82164e-11	9.21368e-10	OpenSea	-1	hypo
IFT43	promoter	chr14	76450514	76450898	4	4.80839e-13	2.05354e-11	9.26187e-10	N_Shore	1	hyper
B3GNTL1	inside	chr17	80924969	80926113	6	1.44763e-12	5.11077e-11	9.35966e-10	N_Shelf	0.830267	hyper
FAM107B	inside	chr10	14633741	14634433	2	8.78326e-13	3.40807e-11	9.38787e-10	OpenSea	1	hyper
GRHL3	inside	chr1	24648984	24649495	6	6.55929e-13	2.67182e-11	9.49427e-10	S_Shore	-0.743588	hypo
SMAD9	inside	chr13	37454413	37455318	3	1.16389e-12	4.29429e-11	9.51215e-10	OpenSea	0.981484	hyper
SATB1	inside	chr3	18393099	18393547	4	5.78166e-13	2.3912e-11	9.54629e-10	OpenSea	1	hyper
IGFBP6	promoter	chr12	53490134	53490633	4	6.46904e-13	2.6374e-11	9.58929e-10	N_Shore	-1	hypo
KLHL2	inside	chr4	166130172	166131314	8	1.48312e-12	5.20083e-11	9.60616e-10	S_Shore	0.832753	hyper
TRHDE-AS1	overlaps 5'	chr12	72665771	72667708	14	2.52266e-12	8.03341e-11	9.63294e-10	Island	-0.618749	hypo
FILNC1	inside	chr6	140173670	140174696	3	1.34892e-12	4.82171e-11	9.72458e-10	OpenSea	0.998565	hyper
SAMD10	inside	chr20	62609249	62609363	2	1.50399e-13	7.88561e-12	9.76059e-10	N_Shore	-1	hypo
KIAA0040	inside	chr1	175135974	175137237	5	1.66768e-12	5.67765e-11	9.76646e-10	OpenSea	-0.64436	hypo
TRAF4	inside	chr17	27071930	27073876	7	2.60843e-12	8.22651e-11	9.91458e-10	S_Shore	0.627045	hyper
WDR11	downstream	chr10	122802381	122802637	2	3.46169e-13	1.57217e-11	1.00018e-09	OpenSea	1	hyper
GRK5	inside	chr10	121076483	121077023	2	7.41738e-13	2.95566e-11	1.01599e-09	OpenSea	-1	hypo
RCBTB1	inside	chr13	50141638	50141961	3	4.47304e-13	1.93374e-11	1.02432e-09	OpenSea	-1	hypo
CALN1	inside	chr7	71800987	71802185	6	1.65927e-12	5.65325e-11	1.02443e-09	Island	-0.949791	hypo
UBE2F	inside	chr2	238933793	238933855	3	8.65994e-14	4.98545e-12	1.03311e-09	OpenSea	-0.841567	hypo
FCER1G	overlaps 5'	chr1	161184305	161185093	7	1.1108e-12	4.13169e-11	1.04264e-09	OpenSea	-0.560202	hypo
CCL28	overlaps 5'	chr5	43411929	43412602	4	9.50061e-13	3.63107e-11	1.04411e-09	OpenSea	0.983825	hyper
GNAS	inside	chr20	57468968	57469624	2	9.49872e-13	3.63107e-11	1.07105e-09	S_Shore	1	hyper
FZD4-DT	inside	chr11	86693390	86694199	2	1.17944e-12	4.33772e-11	1.0783e-09	OpenSea	1	hyper
PKNOX1	inside	chr21	44423529	44423830	2	4.52532e-13	1.95266e-11	1.11201e-09	OpenSea	-1	hypo
VAV2	inside	chr9	136819239	136819695	3	6.87862e-13	2.76745e-11	1.11581e-09	OpenSea	0.968044	hyper
C10orf55	inside	chr10	75670099	75670436	3	5.09238e-13	2.15673e-11	1.11774e-09	N_Shore	-1	hypo
DAZAP1	inside	chr19	1424814	1425627	3	1.23815e-12	4.50662e-11	1.12643e-09	Island	-0.886129	hypo
MAD1L1	inside	chr7	2076633	2077346	5	1.09633e-12	4.08449e-11	1.13734e-09	OpenSea	-0.771823	hypo
C1orf216	inside	chr1	36181173	36181448	3	4.28077e-13	1.8647e-11	1.15145e-09	N_Shelf	1	hyper
NEDD1	downstream	chr12	97416508	97417777	4	2.05025e-12	6.75379e-11	1.19502e-09	OpenSea	0.927838	hyper
TECPR1	overlaps 3'	chr7	97844391	97844948	4	9.05172e-13	3.4886e-11	1.202e-09	S_Shelf	1	hyper
ETV6	inside	chr12	11882894	11883922	3	1.68005e-12	5.7113e-11	1.20885e-09	OpenSea	1	hyper
MRC2	inside	chr17	60747596	60747858	4	4.33947e-13	1.88847e-11	1.2252e-09	S_Shelf	-0.862595	hypo
GPR26	overlaps 5'	chr10	125425583	125426049	7	7.80491e-13	3.07797e-11	1.23883e-09	Island	-0.843165	hypo
MICALL1	promoter	chr22	38300601	38301578	5	1.63776e-12	5.60272e-11	1.23993e-09	N_Shore	-0.758847	hypo
BAHD1	inside	chr15	40746901	40747481	4	9.77627e-13	3.7271e-11	1.24679e-09	OpenSea	-0.899419	hypo
PCDH8	overlaps 5'	chr13	53422474	53423263	11	1.34522e-12	4.816e-11	1.26113e-09	Island	-0.77349	hypo
CASZ1	inside	chr1	10799738	10800692	2	1.63592e-12	5.60272e-11	1.26836e-09	OpenSea	1	hyper
MAPK8IP3	inside	chr16	1764111	1764712	4	1.03117e-12	3.89239e-11	1.26908e-09	OpenSea	0.921189	hyper
LOC643339	inside	chr12	93401219	93401838	2	1.06222e-12	3.9866e-11	1.26932e-09	OpenSea	1	hyper
CXXC5	promoter	chr5	139025948	139027192	4	2.13767e-12	7.00707e-11	1.27099e-09	N_Shore	-0.793583	hypo
KITLG	overlaps 5'	chr12	88974137	88974894	14	1.30167e-12	4.6931e-11	1.27181e-09	Island	-0.797385	hypo
SORCS3	inside	chr10	106401319	106401518	3	3.44319e-13	1.56532e-11	1.27965e-09	Island	-1	hypo
PAX7	inside	chr1	18969652	18970516	4	1.50189e-12	5.24974e-11	1.28577e-09	Island	-0.972461	hypo
KIAA0513	inside	chr16	85089777	85090684	4	1.589e-12	5.47489e-11	1.29579e-09	OpenSea	-0.764819	hypo
SNTG1	overlaps 5'	chr8	50822168	50823542	14	2.41117e-12	7.73212e-11	1.298e-09	Island	-0.612971	hypo
XBP1	promoter	chr22	29197712	29198006	5	5.1636e-13	2.18286e-11	1.29909e-09	S_Shore	1	hyper
RBM19	inside	chr12	114337676	114337928	3	4.43095e-13	1.92281e-11	1.30054e-09	OpenSea	-1	hypo
CCDC78	overlaps 5'	chr16	776416	776919	12	8.88694e-13	3.44247e-11	1.30688e-09	Island	0.697153	hyper
CTTN	inside	chr11	70274960	70275523	3	1.00537e-12	3.81068e-11	1.3209e-09	OpenSea	1	hyper
PMP22	inside	chr17	15164854	15166733	12	3.37774e-12	1.01498e-10	1.32963e-09	Island	-0.621852	hypo
CD300LG	inside	chr17	41934923	41936274	3	2.43637e-12	7.80149e-11	1.3339e-09	OpenSea	0.333333	hyper
MACF1	inside	chr1	39870846	39870879	2	6.04565e-14	3.65491e-12	1.3562e-09	N_Shelf	-0.991633	hypo
NR4A3	inside	chr9	102587494	102588233	4	1.3654e-12	4.86544e-11	1.36657e-09	S_Shore	-1	hypo
POLR3E	inside	chr16	22326203	22326536	3	6.164e-13	2.52652e-11	1.36914e-09	OpenSea	-1	hypo
SEMA6A	inside	chr5	115872204	115872551	3	6.44932e-13	2.6317e-11	1.37472e-09	OpenSea	1	hyper
CASKIN2	inside	chr17	73505832	73506531	9	1.32129e-12	4.74516e-11	1.39813e-09	OpenSea	-0.788642	hypo
PER1	inside	chr17	8056950	8057771	5	1.55236e-12	5.37693e-11	1.39852e-09	S_Shore	-0.657888	hypo
MX2	promoter	chr21	42733729	42733895	6	3.17761e-13	1.47034e-11	1.4158e-09	OpenSea	-0.940987	hypo
TJP1	overlaps 5'	chr15	30114291	30115300	14	1.93666e-12	6.41935e-11	1.4197e-09	Island	-0.702683	hypo
ATP2B4	inside	chr1	203651198	203651215	2	3.298e-14	2.21275e-12	1.43466e-09	OpenSea	-0.990749	hypo
AGRP	overlaps 5'	chr16	67517246	67518180	8	1.83839e-12	6.14474e-11	1.45589e-09	S_Shelf	-0.446289	hypo
GRAP2	inside	chr22	40355067	40355733	3	1.31319e-12	4.72716e-11	1.45841e-09	OpenSea	-0.639238	hypo
CACNA2D1	overlaps 5'	chr7	82072141	82073752	11	3.21649e-12	9.79373e-11	1.47681e-09	Island	-0.591109	hypo
EIF2AK3	inside	chr2	88924001	88925886	5	3.76647e-12	1.10711e-10	1.47792e-09	N_Shore	0.776861	hyper
ANKRD11	inside	chr16	89430826	89431721	4	1.7895e-12	6.01202e-11	1.47887e-09	OpenSea	-1	hypo
IRF2BPL	upstream	chr14	77504364	77505183	4	1.63833e-12	5.60272e-11	1.47964e-09	OpenSea	-0.930754	hypo
ACOT11	inside	chr1	55024495	55024845	2	7.04509e-13	2.82698e-11	1.48893e-09	OpenSea	-1	hypo
ACSBG2	inside	chr19	6138289	6138356	2	1.35296e-13	7.20084e-12	1.49407e-09	OpenSea	1	hyper
VGLL4	inside	chr3	11675660	11676055	3	8.03976e-13	3.157e-11	1.50558e-09	OpenSea	-0.761797	hypo
LCTL	upstream	chr15	66923526	66923545	2	3.91185e-14	2.53551e-12	1.52136e-09	OpenSea	-1	hypo
GRIN3A	inside	chr9	104356619	104358102	5	3.05278e-12	9.37626e-11	1.5226e-09	S_Shore	0.993447	hyper
DCT	overlaps 5'	chr13	95131809	95132212	4	8.40015e-13	3.28164e-11	1.54171e-09	OpenSea	0.933726	hyper
PDE3A	inside	chr12	20680547	20681078	2	1.11345e-12	4.13819e-11	1.55098e-09	OpenSea	1	hyper
ANKRD65	overlaps 5'	chr1	1356442	1357362	11	1.93169e-12	6.40981e-11	1.55302e-09	S_Shore	-0.815871	hypo
ANKRD11	inside	chr16	89470484	89471177	3	1.46552e-12	5.16597e-11	1.56416e-09	OpenSea	-0.909056	hypo
CRMP1	overlaps 5'	chr4	5893789	5894924	3	2.40084e-12	7.70438e-11	1.5646e-09	Island	-1	hypo
LINC01134	inside	chr1	3826425	3827652	4	2.60795e-12	8.22651e-11	1.5721e-09	S_Shelf	0.766723	hyper
PLEKHH3	inside	chr17	40822424	40824362	10	4.13782e-12	1.19768e-10	1.57924e-09	Island	-0.729362	hypo
KIAA1614	inside	chr1	180914866	180915633	3	1.64145e-12	5.60919e-11	1.58295e-09	OpenSea	-1	hypo
KCTD8	inside	chr4	44449571	44450359	4	1.70378e-12	5.77087e-11	1.59923e-09	Island	-0.891235	hypo
PDE10A	inside	chr6	166066441	166066479	2	8.23827e-14	4.78477e-12	1.60347e-09	OpenSea	1	hyper
DSC2	overlaps 5'	chr18	28681689	28682498	8	1.77531e-12	5.98189e-11	1.62319e-09	Island	-0.648336	hypo
MYCL	upstream	chr1	40387667	40388396	4	1.61037e-12	5.53186e-11	1.63392e-09	OpenSea	-0.926627	hypo
ABLIM2	upstream	chr4	8178721	8179353	3	1.402e-12	4.96496e-11	1.64081e-09	OpenSea	0.259829	hyper
MPHOSPH6	upstream	chr16	82263337	82264039	2	1.56087e-12	5.39825e-11	1.6446e-09	OpenSea	1	hyper
WWC2	inside	chr4	184098179	184098417	2	5.32014e-13	2.23461e-11	1.65341e-09	OpenSea	0.868802	hyper
BMPR1B	inside	chr4	95683604	95683638	2	7.6263e-14	4.46329e-12	1.65928e-09	S_Shelf	1	hyper
DENND11	inside	chr7	141395696	141395854	2	3.55836e-13	1.60385e-11	1.66576e-09	OpenSea	1	hyper
UBR4	overlaps 3'	chr1	19400922	19401070	2	3.39883e-13	1.55131e-11	1.69841e-09	OpenSea	-1	hypo
EGFLAM	upstream	chr5	38148411	38149323	4	2.10669e-12	6.91539e-11	1.70855e-09	OpenSea	0.97533	hyper
TNS1	inside	chr2	218769784	218770271	4	1.13274e-12	4.20645e-11	1.72044e-09	OpenSea	-0.943916	hypo
RYR2	overlaps 5'	chr1	237205098	237206000	8	2.10667e-12	6.91539e-11	1.7275e-09	Island	-0.691317	hypo
SPINT1	promoter	chr15	41135793	41135901	4	2.52966e-13	1.20126e-11	1.73286e-09	Island	0.952141	hyper
GSG1	inside	chr12	13251295	13253237	4	4.55939e-12	1.29131e-10	1.73654e-09	N_Shelf	-0.94049	hypo
ATXN10	inside	chr22	46117154	46117201	2	1.10376e-13	6.08664e-12	1.73672e-09	OpenSea	-0.914222	hypo
RANBP3	inside	chr19	5953984	5954046	2	1.46391e-13	7.74637e-12	1.74701e-09	OpenSea	-1	hypo
ASGR2	inside	chr17	7005719	7006361	2	1.5251e-12	5.31062e-11	1.75711e-09	OpenSea	1	hyper
GNAL	inside	chr18	11752076	11752593	6	1.23275e-12	4.4941e-11	1.76372e-09	Island	-0.809832	hypo
PEA15	promoter	chr1	160173841	160173983	2	3.39854e-13	1.55131e-11	1.77018e-09	N_Shore	1	hyper
DBX1	overlaps 5'	chr11	20180336	20182696	17	5.71072e-12	1.55308e-10	1.78984e-09	Island	-0.660012	hypo
VPS13D	inside	chr1	12493605	12494281	3	1.64696e-12	5.61964e-11	1.80199e-09	OpenSea	-1	hypo
GSN	inside	chr9	124048188	124049159	6	2.39525e-12	7.70047e-11	1.82462e-09	OpenSea	-0.895706	hypo
HACE1	promoter	chr6	105308735	105308893	3	3.9128e-13	1.74041e-11	1.83156e-09	S_Shore	1	hyper
PCDH17	overlaps 5'	chr13	58205660	58207059	7	3.46735e-12	1.03647e-10	1.8332e-09	N_Shore	-0.654302	hypo
AP1G1	inside	chr16	71792287	71792712	4	1.07252e-12	4.00883e-11	1.86651e-09	OpenSea	1	hyper
ATXN1	inside	chr6	16334128	16335048	3	2.32545e-12	7.50977e-11	1.86963e-09	OpenSea	-0.9658	hypo
IRF8	inside	chr16	85946351	85947498	5	2.89996e-12	8.99125e-11	1.87011e-09	OpenSea	-0.709407	hypo
FOXA1	overlaps 5'	chr14	38064112	38064533	7	1.06887e-12	4.00825e-11	1.878e-09	Island	-0.76135	hypo
INPP5D	inside	chr2	233927348	233928424	3	2.73708e-12	8.54986e-11	1.88148e-09	S_Shelf	1	hyper
SNCA	inside	chr4	90758120	90759058	13	2.39867e-12	7.70281e-11	1.89144e-09	Island	-0.786004	hypo
DOCK1	inside	chr10	128993810	128994703	10	2.30118e-12	7.43664e-11	1.90602e-09	Island	-0.91955	hypo
SCN8A	inside	chr12	52077119	52077661	3	1.40627e-12	4.97626e-11	1.91918e-09	OpenSea	1	hyper
IGF1R	inside	chr15	99358043	99358666	2	1.61951e-12	5.55911e-11	1.92274e-09	OpenSea	1	hyper
LINC02877	upstream	chr3	153074290	153074674	3	9.99645e-13	3.79526e-11	1.92551e-09	OpenSea	1	hyper
SLC24A3	downstream	chr20	19731752	19732053	2	7.90359e-13	3.11153e-11	1.9422e-09	OpenSea	1	hyper
DDX54	inside	chr12	113597359	113597873	3	1.35388e-12	4.83566e-11	1.94832e-09	OpenSea	-0.521085	hypo
LMX1B	overlaps 5'	chr9	129375812	129376905	10	2.89265e-12	8.97465e-11	1.95755e-09	Island	-0.824362	hypo
CTNS	inside	chr17	3562636	3563925	5	3.41275e-12	1.02282e-10	1.9583e-09	OpenSea	-0.899212	hypo
TENM3-AS1	inside	chr4	183064702	183065069	4	9.72151e-13	3.70931e-11	1.95921e-09	Island	-0.533103	hypo
PIEZO2	overlaps 5'	chr18	11148510	11149471	10	2.56263e-12	8.1212e-11	1.97239e-09	Island	-0.87312	hypo
MAD1L1	inside	chr7	1955738	1956901	4	3.107e-12	9.51091e-11	1.976e-09	OpenSea	-0.689535	hypo
TRAF5	inside	chr1	211508890	211509714	2	2.2366e-12	7.24837e-11	2.00762e-09	OpenSea	0.990422	hyper
RIMS1	inside	chr6	72926043	72926486	2	1.20975e-12	4.4314e-11	2.01979e-09	OpenSea	1	hyper
BTBD3	downstream	chr20	11916902	11917119	2	5.93206e-13	2.44238e-11	2.02194e-09	OpenSea	1	hyper
RBM24	overlaps 5'	chr6	17280551	17282355	16	4.93218e-12	1.3748e-10	2.02224e-09	Island	-0.772932	hypo
AHNAK	inside	chr11	62267633	62267947	4	8.74761e-13	3.39813e-11	2.06055e-09	OpenSea	-1	hypo
TMPRSS2	inside	chr21	42873179	42873734	2	1.55541e-12	5.38345e-11	2.07294e-09	OpenSea	1	hyper
EPB41L3	inside	chr18	5628160	5628469	3	8.6703e-13	3.37567e-11	2.07556e-09	Island	-0.876634	hypo
MED24	inside	chr17	38183370	38183791	4	1.21876e-12	4.45016e-11	2.14133e-09	OpenSea	0.92052	hyper
CAAP1	downstream	chr9	26746480	26746836	2	1.03677e-12	3.90387e-11	2.154e-09	OpenSea	1	hyper
LRRC74A	inside	chr14	77295455	77296477	3	2.98137e-12	9.19391e-11	2.15774e-09	OpenSea	0.891138	hyper
RHOU	inside	chr1	228871665	228872290	6	1.8322e-12	6.13297e-11	2.16833e-09	Island	-0.616269	hypo
TEX264	inside	chr3	51715353	51716630	3	3.7491e-12	1.10271e-10	2.17155e-09	OpenSea	0.560427	hyper
NXN	inside	chr17	807121	807458	3	1.00266e-12	3.80355e-11	2.20063e-09	OpenSea	-1	hypo
LINC01060	downstream	chr4	190064484	190065000	2	1.53692e-12	5.34364e-11	2.20304e-09	OpenSea	1	hyper
POR	inside	chr7	75613107	75613195	3	2.62134e-13	1.23313e-11	2.20321e-09	OpenSea	-0.891734	hypo
TENT5A	downstream	chr6	82405786	82406387	2	1.80379e-12	6.05115e-11	2.21994e-09	OpenSea	1	hyper
ACTG2	promoter	chr2	74117622	74118022	2	1.20693e-12	4.42815e-11	2.23178e-09	OpenSea	1	hyper
DCPS	inside	chr11	126174640	126174770	3	4.04279e-13	1.78307e-11	2.29995e-09	S_Shore	0.945064	hyper
MAGI1	inside	chr3	65989748	65990186	4	1.36757e-12	4.86561e-11	2.30945e-09	OpenSea	1	hyper
PIK3R1	downstream	chr5	67692329	67692437	2	3.41575e-13	1.55439e-11	2.33962e-09	OpenSea	1	hyper
ACSL6	promoter	chr5	131348431	131349259	4	2.62135e-12	8.25022e-11	2.34167e-09	S_Shore	-0.91187	hypo
MED8	inside	chr1	43854136	43855056	4	2.93049e-12	9.06137e-11	2.356e-09	N_Shore	0.716794	hyper
LHFPL3	inside	chr7	104524118	104524271	2	4.89325e-13	2.08395e-11	2.36534e-09	OpenSea	0.905004	hyper
SSTR4	close to 3'	chr20	23018266	23018804	2	1.74318e-12	5.88661e-11	2.39655e-09	S_Shore	1	hyper
THSD4	inside	chr15	71481436	71481722	3	9.27244e-13	3.55871e-11	2.39809e-09	OpenSea	0.908	hyper
CRYM	inside	chr16	21287651	21288558	3	2.95316e-12	9.11706e-11	2.40833e-09	N_Shore	0.951546	hyper
GBA3	downstream	chr4	22998403	22998528	2	4.08625e-13	1.8005e-11	2.41823e-09	OpenSea	1	hyper
C7orf50	inside	chr7	1142643	1143573	4	3.08014e-12	9.4413e-11	2.4497e-09	Island	0.87804	hyper
KCNH1	inside	chr1	211306771	211307409	8	2.14506e-12	7.02123e-11	2.48686e-09	Island	-0.589645	hypo
MOB2	inside	chr11	1506936	1508012	8	3.63556e-12	1.07692e-10	2.49912e-09	OpenSea	0.885511	hyper
HMCN1	upstream	chr1	185623898	185623947	3	1.67338e-13	8.60636e-12	2.52557e-09	OpenSea	-0.994192	hypo
KLC2	inside	chr11	66033194	66034015	6	2.80627e-12	8.74813e-11	2.52827e-09	N_Shore	-0.548205	hypo
LTB4R	inside	chr14	24782099	24783621	8	5.23945e-12	1.44116e-10	2.54627e-09	S_Shore	-0.615917	hypo
UBAC2	inside	chr13	100027035	100027482	2	1.54583e-12	5.36605e-11	2.55799e-09	OpenSea	0.750337	hyper
SLC15A2	inside	chr3	121633332	121633803	3	1.63154e-12	5.59203e-11	2.56224e-09	OpenSea	-1	hypo
GDPD5	inside	chr11	75214805	75215532	2	2.51931e-12	8.03032e-11	2.56319e-09	OpenSea	0.230835	hyper
NAV2	inside	chr11	20078247	20078683	2	1.51509e-12	5.27976e-11	2.57035e-09	OpenSea	-1	hypo
PHLDB1	inside	chr11	118510867	118511084	2	7.58233e-13	3.01353e-11	2.58466e-09	OpenSea	-0.769307	hypo
ARHGEF19	overlaps 5'	chr1	16539013	16539342	4	1.14974e-12	4.25222e-11	2.58487e-09	OpenSea	0.889674	hyper
AGBL4	overlaps 5'	chr1	50489319	50489828	13	1.78675e-12	6.00719e-11	2.5965e-09	Island	-0.790065	hypo
MAEA	inside	chr4	1303094	1303769	6	2.37198e-12	7.64387e-11	2.59921e-09	Island	-0.821521	hypo
ADCYAP1R1	overlaps 5'	chr7	31091718	31092590	5	3.06854e-12	9.41205e-11	2.60284e-09	Island	-0.685276	hypo
MUC13	promoter	chr3	124653616	124653719	4	3.65763e-13	1.64164e-11	2.627e-09	OpenSea	1	hyper
LHX1	inside	chr17	35299600	35300875	6	4.54259e-12	1.28735e-10	2.63527e-09	Island	-0.707575	hypo
RMDN2	inside	chr2	38264035	38264964	3	3.31299e-12	1.00227e-10	2.63779e-09	OpenSea	1	hyper
INVS	inside	chr9	102866753	102866788	2	1.26252e-13	6.79047e-12	2.66768e-09	OpenSea	-0.675666	hypo
EDAR	upstream	chr2	109648931	109649282	2	1.27029e-12	4.59802e-11	2.67693e-09	S_Shore	-0.82758	hypo
DEUP1	inside	chr11	93063302	93064093	7	2.87019e-12	8.91705e-11	2.68386e-09	Island	-0.874302	hypo
ASIC2	inside	chr17	31611109	31611768	2	2.39626e-12	7.70047e-11	2.6896e-09	OpenSea	1	hyper
TMEM131	inside	chr2	98377791	98378601	4	2.95447e-12	9.11706e-11	2.69785e-09	OpenSea	-0.809322	hypo
KRT39	inside	chr17	39122753	39122793	3	1.47292e-13	7.77815e-12	2.72429e-09	OpenSea	1	hyper
NWD2	overlaps 5'	chr4	37245707	37246828	9	4.13994e-12	1.19768e-10	2.7316e-09	Island	-0.701537	hypo
DACT2	overlaps 5'	chr6	168720183	168720680	7	1.83724e-12	6.14474e-11	2.7342e-09	Island	-0.869921	hypo
CYB5R2	inside	chr11	7690619	7690934	3	1.16996e-12	4.30629e-11	2.74719e-09	OpenSea	1	hyper
OR52B2	overlaps 5'	chr11	6191393	6192513	4	4.19917e-12	1.21099e-10	2.77319e-09	OpenSea	0.961241	hyper
TFAP2A	overlaps 5'	chr6	10419684	10421070	14	5.29195e-12	1.45386e-10	2.82415e-09	Island	-0.668606	hypo
ERBB3	inside	chr12	56475064	56476998	4	7.39421e-12	1.92851e-10	2.82791e-09	S_Shore	0.814238	hyper
PHYHIPL	overlaps 5'	chr10	60936025	60936926	14	3.53854e-12	1.05119e-10	2.90487e-09	Island	-0.732172	hypo
KLF3-AS1	downstream	chr4	38606942	38607321	2	1.49338e-12	5.22798e-11	2.91445e-09	OpenSea	1	hyper
SUCLG1	inside	chr2	84661884	84662665	2	3.13624e-12	9.58759e-11	2.97026e-09	OpenSea	1	hyper
IGF1R	inside	chr15	99193247	99194022	5	3.11451e-12	9.52753e-11	2.97248e-09	Island	-1	hypo
MIOS	inside	chr7	7621348	7621657	3	1.2547e-12	4.55237e-11	3.00331e-09	OpenSea	-1	hypo
LOC728743	inside	chr7	150104655	150105087	4	1.78198e-12	5.99552e-11	3.05113e-09	Island	0.755659	hyper
KDR	overlaps 5'	chr4	55990582	55992459	14	7.75334e-12	2.00393e-10	3.05532e-09	Island	-0.557558	hypo
CAV2	inside	chr7	115957053	115957395	2	1.4134e-12	4.99763e-11	3.05688e-09	OpenSea	1	hyper
IRF1-AS1	inside	chr5	131770410	131770742	2	1.37358e-12	4.88315e-11	3.06016e-09	OpenSea	-1	hypo
PRKACA	inside	chr19	14224949	14225960	9	4.26521e-12	1.22618e-10	3.12051e-09	N_Shelf	0.0925031	hyper
MEGF6	inside	chr1	3509766	3510562	2	3.36393e-12	1.01216e-10	3.12587e-09	N_Shore	0.959445	hyper
SSH3	overlaps 5'	chr11	67070233	67071493	13	5.39085e-12	1.47749e-10	3.16457e-09	N_Shore	-0.804124	hypo
ATP6V1H	downstream	chr8	54427095	54427264	2	7.25094e-13	2.8969e-11	3.17347e-09	OpenSea	0.866106	hyper
SOX1	downstream	chr13	112727521	112727982	2	1.99019e-12	6.5801e-11	3.19319e-09	Island	-1	hypo
CD82	inside	chr11	44638520	44639398	2	3.87005e-12	1.13191e-10	3.26024e-09	OpenSea	0.139416	hyper
RPL8	inside	chr8	146016321	146016454	3	5.86825e-13	2.42129e-11	3.26375e-09	N_Shore	1	hyper
CCND3	inside	chr6	41906957	41907782	4	3.6562e-12	1.08033e-10	3.27798e-09	N_Shore	-1	hypo
NR2F1-AS1	inside	chr5	92916151	92916895	5	3.31357e-12	1.00227e-10	3.29424e-09	Island	-0.470584	hypo
RASGRF2	overlaps 5'	chr5	80256087	80256868	12	3.48084e-12	1.03906e-10	3.29663e-09	Island	-0.883133	hypo
SHTN1	inside	chr10	118734099	118734133	2	1.52394e-13	7.98108e-12	3.31614e-09	OpenSea	1	hyper
AXIN2	inside	chr17	63554468	63555245	6	3.485e-12	1.03906e-10	3.31751e-09	N_Shore	-0.890077	hypo
NXN	inside	chr17	840950	841206	3	1.14895e-12	4.25222e-11	3.31971e-09	OpenSea	-0.912675	hypo
MPDZ	overlaps 5'	chr9	13278977	13279709	6	3.29102e-12	9.98086e-11	3.32547e-09	Island	-0.871544	hypo
HPCAL1	inside	chr2	10484567	10484581	2	6.29468e-14	3.77232e-12	3.32581e-09	OpenSea	-0.790378	hypo
ANKRD11	inside	chr16	89383614	89384722	3	4.98663e-12	1.38247e-10	3.32892e-09	OpenSea	-0.912593	hypo
CHSY1	downstream	chr15	101714939	101715748	5	3.64451e-12	1.07887e-10	3.33215e-09	OpenSea	-0.795091	hypo
SOX1	upstream	chr13	112711380	112712796	8	6.40051e-12	1.70923e-10	3.34338e-09	Island	-0.705713	hypo
ADCY9	inside	chr16	4102069	4102367	4	1.36741e-12	4.86561e-11	3.39415e-09	OpenSea	-1	hypo
CSF2RB	upstream	chr22	37297546	37297964	2	1.94538e-12	6.43662e-11	3.4423e-09	OpenSea	1	hyper
OGFOD3	downstream	chr17	80340535	80341676	5	5.31604e-12	1.45873e-10	3.44618e-09	OpenSea	-0.841633	hypo
VEGFA	upstream	chr6	43726326	43726521	2	9.12777e-13	3.51496e-11	3.46246e-09	OpenSea	1	hyper
DDX59	inside	chr1	200623646	200624551	3	4.30139e-12	1.23426e-10	3.51549e-09	OpenSea	0.879342	hyper
PI3	promoter	chr20	43803224	43803486	2	1.25186e-12	4.54929e-11	3.53424e-09	OpenSea	1	hyper
D2HGDH	inside	chr2	242676077	242677059	2	4.6977e-12	1.3247e-10	3.53838e-09	S_Shore	-1	hypo
ZBTB38	inside	chr3	141086820	141087364	6	2.60745e-12	8.22651e-11	3.54529e-09	OpenSea	1	hyper
FARP2	inside	chr2	242296467	242296993	3	2.5352e-12	8.05657e-11	3.56498e-09	S_Shore	1	hyper
NOVA1	overlaps 5'	chr14	27065746	27067708	11	9.46201e-12	2.38371e-10	3.5671e-09	S_Shore	-0.616476	hypo
ECHDC1	inside	chr6	127663200	127663645	5	2.15678e-12	7.04452e-11	3.58499e-09	N_Shore	1	hyper
RPTOR	inside	chr17	78801851	78802105	3	1.23379e-12	4.49432e-11	3.59285e-09	S_Shelf	-0.979153	hypo
GPR160	inside	chr3	169762877	169763008	2	6.37131e-13	2.60451e-11	3.59755e-09	OpenSea	1	hyper
TMEM106B	upstream	chr7	12151221	12151639	4	2.03555e-12	6.71557e-11	3.60202e-09	Island	-0.996478	hypo
SH3BP4	inside	chr2	235877260	235878277	3	4.98687e-12	1.38247e-10	3.62695e-09	OpenSea	1	hyper
PRAM1	inside	chr19	8555061	8555734	6	3.30905e-12	1.00223e-10	3.63677e-09	Island	-0.911381	hypo
SLC32A1	overlaps 5'	chr20	37352612	37353159	8	2.69256e-12	8.43958e-11	3.64084e-09	Island	-0.834966	hypo
AFAP1L2	inside	chr10	116163160	116163393	2	1.14963e-12	4.25222e-11	3.64952e-09	Island	-0.84987	hypo
CCL11	promoter	chr17	32611642	32612008	3	1.8215e-12	6.10164e-11	3.6812e-09	OpenSea	1	hyper
MPDZ	inside	chr9	13140948	13141096	3	7.36637e-13	2.93789e-11	3.68147e-09	OpenSea	1	hyper
BTBD11	inside	chr12	107881476	107881564	2	4.39303e-13	1.90816e-11	3.69254e-09	OpenSea	1	hyper
PIK3CD	inside	chr1	9775985	9776662	4	3.44792e-12	1.03268e-10	3.76703e-09	S_Shore	-0.684989	hypo
EPHA6	upstream	chr3	96328302	96329181	3	4.49921e-12	1.27743e-10	3.78596e-09	OpenSea	1	hyper
IRAG1	inside	chr11	10626010	10626236	3	1.15822e-12	4.27684e-11	3.79054e-09	OpenSea	-1	hypo
MMP14	overlaps 5'	chr14	23305548	23305836	5	1.48601e-12	5.20615e-11	3.81652e-09	N_Shore	-0.714415	hypo
SLC4A8	overlaps 5'	chr12	51784414	51786803	19	1.24663e-11	2.98581e-10	3.85971e-09	N_Shore	0.618443	hyper
HMX2	upstream	chr10	124901908	124903315	8	7.3668e-12	1.92465e-10	3.87271e-09	Island	-0.735963	hypo
LRATD1	inside	chr2	14774063	14775495	14	7.50882e-12	1.95396e-10	3.87844e-09	Island	-0.451659	hypo
LINC01568	downstream	chr16	73846088	73846387	4	1.57606e-12	5.43437e-11	3.89885e-09	OpenSea	1	hyper
LCN8	overlaps 5'	chr9	139652617	139653004	5	2.05156e-12	6.75379e-11	3.92111e-09	N_Shelf	0.873463	hyper
NXPH3	upstream	chr17	47629873	47630062	2	1.01089e-12	3.82844e-11	3.95603e-09	N_Shelf	-1	hypo
TBC1D22A	inside	chr22	47250233	47250732	2	2.6959e-12	8.44427e-11	3.99617e-09	OpenSea	-0.959261	hypo
KCNN2	inside	chr5	113698291	113699195	8	4.9359e-12	1.375e-10	4.03862e-09	Island	-0.620854	hypo
KBTBD11	inside	chr8	1949246	1949343	3	5.32937e-13	2.23643e-11	4.0636e-09	Island	-0.997483	hypo
RGS12	inside	chr4	3322285	3322834	3	3.04873e-12	9.37009e-11	4.10758e-09	S_Shelf	-0.942453	hypo
SLC45A3	inside	chr1	205602864	205603465	4	3.34464e-12	1.00967e-10	4.11632e-09	S_Shore	-0.874149	hypo
COBL	inside	chr7	51101539	51102130	3	3.35091e-12	1.01023e-10	4.19375e-09	OpenSea	0.8184	hyper
ANKDD1B	inside	chr5	74912210	74913042	4	4.79163e-12	1.34226e-10	4.25981e-09	OpenSea	-0.876449	hypo
CFB	inside	chr6	31919030	31919728	4	4.02696e-12	1.17017e-10	4.26735e-09	OpenSea	-0.565885	hypo
EN1	overlaps 5'	chr2	119604702	119606303	14	9.57281e-12	2.40238e-10	4.42261e-09	Island	-0.453327	hypo
NFIB	inside	chr9	14313043	14314067	5	6.1783e-12	1.66151e-10	4.46272e-09	Island	-0.558888	hypo
SFXN3	downstream	chr10	102806871	102807588	5	4.3434e-12	1.2432e-10	4.48068e-09	N_Shore	-0.88182	hypo
JARID2	inside	chr6	15400462	15401068	6	3.68672e-12	1.08646e-10	4.49986e-09	OpenSea	-0.778552	hypo
SSH1	inside	chr12	109249578	109250546	4	5.99384e-12	1.62046e-10	4.57998e-09	N_Shore	-0.858777	hypo
MED15	inside	chr22	20918630	20920730	6	1.3018e-11	3.08455e-10	4.58519e-09	OpenSea	-0.12768	hypo
ARHGAP27	downstream	chr17	43448493	43449286	4	4.92709e-12	1.37422e-10	4.59564e-09	Island	-0.882609	hypo
GATA3	downstream	chr10	8441710	8441899	3	1.19107e-12	4.37345e-11	4.66121e-09	OpenSea	1	hyper
RPL13A	inside	chr19	49993008	49993218	4	1.32708e-12	4.75847e-11	4.67412e-09	S_Shore	0.988846	hyper
LINC01588	inside	chr14	50473602	50474182	4	3.68668e-12	1.08646e-10	4.70158e-09	S_Shelf	-0.696502	hypo
CASC8	inside	chr8	128412966	128413576	2	3.88062e-12	1.13412e-10	4.70553e-09	OpenSea	1	hyper
ZNF319	inside	chr16	58031974	58032921	3	6.03359e-12	1.62832e-10	4.71259e-09	N_Shore	-0.715832	hypo
ADARB2	inside	chr10	1690932	1691186	3	1.67616e-12	5.70229e-11	4.88089e-09	OpenSea	0.83028	hyper
JCAD	inside	chr10	30336504	30336871	3	2.4367e-12	7.80149e-11	4.91101e-09	OpenSea	0.840619	hyper
EPS15L1	inside	chr19	16528764	16529097	5	2.21255e-12	7.1908e-11	4.91454e-09	Island	0.791496	hyper
ZNF629	downstream	chr16	30788293	30789711	5	9.43445e-12	2.37807e-10	4.92121e-09	S_Shelf	-0.641005	hypo
RPL4	inside	chr15	66795208	66795596	3	2.58677e-12	8.1814e-11	4.93135e-09	OpenSea	1	hyper
GALE	inside	chr1	24125298	24126231	7	6.22785e-12	1.67018e-10	4.93733e-09	N_Shore	0.712279	hyper
SLC35D2	overlaps 5'	chr9	99145195	99146363	9	7.89937e-12	2.03479e-10	5.00242e-09	S_Shore	-0.726147	hypo
CCDC85C	upstream	chr14	100079188	100079823	2	4.31923e-12	1.23776e-10	5.03109e-09	OpenSea	-1	hypo
CMIP	inside	chr16	81564161	81564554	6	2.67401e-12	8.39866e-11	5.03264e-09	OpenSea	-0.903598	hypo
PHACTR1	inside	chr6	12749978	12750393	4	2.82789e-12	8.80952e-11	5.04011e-09	Island	-0.925564	hypo
GRAMD2B	inside	chr5	125800758	125800917	5	1.08437e-12	4.04652e-11	5.04436e-09	OpenSea	1	hyper
LOC400940	downstream	chr2	6212935	6212962	2	1.85098e-13	9.32102e-12	5.07007e-09	OpenSea	1	hyper
ITGB4	inside	chr17	73720591	73720841	6	1.73178e-12	5.85673e-11	5.12355e-09	S_Shelf	0.868536	hyper
LHFPL4	overlaps 5'	chr3	9594082	9595647	9	1.08765e-11	2.67103e-10	5.14052e-09	Island	-0.67465	hypo
MEGF10	overlaps 5'	chr5	126626092	126626720	9	4.38604e-12	1.25384e-10	5.16589e-09	Island	-0.815676	hypo
ABCC1	inside	chr16	16169888	16170185	3	2.08363e-12	6.85443e-11	5.18923e-09	OpenSea	-0.767185	hypo
LINC02523	upstream	chr6	125918933	125919707	2	5.58937e-12	1.52551e-10	5.34143e-09	OpenSea	1	hyper
MT2A	promoter	chr16	56640057	56641374	5	9.62962e-12	2.41531e-10	5.40823e-09	N_Shore	-0.808606	hypo
TXNRD1	inside	chr12	104669667	104669855	2	1.37463e-12	4.88315e-11	5.40847e-09	OpenSea	1	hyper
CHAT	overlaps 5'	chr10	50816854	50818912	14	1.50704e-11	3.47559e-10	5.4164e-09	Island	-0.511805	hypo
MAL	downstream	chr2	95723453	95723524	2	5.2002e-13	2.19428e-11	5.41752e-09	OpenSea	1	hyper
FBXO2	inside	chr1	11710429	11710840	4	3.03819e-12	9.34397e-11	5.46778e-09	Island	1	hyper
SASH1	inside	chr6	148841114	148841331	2	1.60837e-12	5.52914e-11	5.48227e-09	OpenSea	0.894134	hyper
EVC2	inside	chr4	5710098	5710923	10	6.13249e-12	1.65144e-10	5.49817e-09	Island	-0.906586	hypo
IL6R	inside	chr1	154404620	154405737	3	8.39517e-12	2.15041e-10	5.55915e-09	OpenSea	-1	hypo
CEP72-DT	downstream	chr5	600817	601569	8	5.69412e-12	1.54948e-10	5.60067e-09	N_Shore	1	hyper
CREB3L1	inside	chr11	46340210	46340786	2	4.39131e-12	1.25456e-10	5.63896e-09	OpenSea	-0.119227	hypo
LOXL1-AS1	inside	chr15	74217125	74218922	13	1.37151e-11	3.20988e-10	5.64526e-09	Island	-0.781269	hypo
MYO18A	inside	chr17	27456682	27456845	4	1.24504e-12	4.52808e-11	5.64956e-09	OpenSea	-0.856615	hypo
IFT140	inside	chr16	1581015	1581307	3	2.23928e-12	7.25194e-11	5.67237e-09	N_Shelf	-1	hypo
TADA2B	inside	chr4	7048059	7048471	5	3.16471e-12	9.66819e-11	5.68153e-09	S_Shelf	0.931838	hyper
ECPAS	inside	chr9	114174012	114174114	2	7.8429e-13	3.09029e-11	5.68712e-09	OpenSea	-1	hypo
PXDN	overlaps 5'	chr2	1748112	1748877	7	5.9348e-12	1.60544e-10	5.73821e-09	Island	-0.783166	hypo
UBE3C	downstream	chr7	157078855	157078885	2	2.33595e-13	1.12679e-11	5.75925e-09	OpenSea	1	hyper
CREB3L4	inside	chr1	153941689	153941905	3	1.70387e-12	5.77087e-11	5.83461e-09	S_Shore	1	hyper
GABRD	downstream	chr1	1970087	1970956	2	6.86966e-12	1.81129e-10	5.84715e-09	N_Shelf	0.214305	hyper
KLF10	promoter	chr8	103668528	103670107	6	1.25008e-11	2.99139e-10	5.85586e-09	S_Shore	-0.342699	hypo
TENT5A	upstream	chr6	82574762	82575284	2	4.13735e-12	1.19768e-10	5.86252e-09	OpenSea	0.817062	hyper
CALML4	overlaps 5'	chr15	68497730	68499370	12	1.30572e-11	3.08903e-10	5.88896e-09	OpenSea	-0.617074	hypo
C8orf76	inside	chr8	124243962	124244520	2	4.45442e-12	1.26628e-10	5.9046e-09	OpenSea	-1	hypo
RPL37	inside	chr5	40833236	40834229	3	7.93237e-12	2.03985e-10	5.90857e-09	N_Shore	1	hyper
SIM2	overlaps 5'	chr21	38070983	38072187	12	9.68318e-12	2.42476e-10	5.94869e-09	Island	-0.807182	hypo
CLEC14A	inside	chr14	38724646	38724946	4	2.43988e-12	7.80234e-11	6.01546e-09	Island	-0.968441	hypo
SPOCK1	inside	chr5	136834155	136834493	7	2.76262e-12	8.62377e-11	6.04544e-09	Island	-0.913291	hypo
BHLHE22-AS1	inside	chr8	65488167	65489066	7	7.38464e-12	1.92711e-10	6.07577e-09	Island	-0.560312	hypo
ST6GALNAC3	inside	chr1	76703930	76704468	2	4.42137e-12	1.26001e-10	6.07861e-09	OpenSea	1	hyper
ATOH1	promoter	chr4	94748617	94750048	13	1.17816e-11	2.85356e-10	6.08975e-09	Island	-0.467153	hypo
ACTR1B	inside	chr2	98274472	98275677	8	1.00712e-11	2.49948e-10	6.18193e-09	OpenSea	-0.395059	hypo
CACNA2D1	inside	chr7	81678886	81679071	2	1.54704e-12	5.36605e-11	6.18509e-09	OpenSea	0.872739	hyper
GABRA2	overlaps 5'	chr4	46391159	46392658	18	1.2751e-11	3.03856e-10	6.2918e-09	N_Shore	-0.592052	hypo
RPTOR	inside	chr17	78667767	78668863	6	9.35183e-12	2.35854e-10	6.3113e-09	OpenSea	-0.631799	hypo
MAML3	inside	chr4	140755579	140756393	2	6.95774e-12	1.83135e-10	6.32233e-09	OpenSea	1	hyper
BAHCC1	inside	chr17	79415528	79416204	3	5.88021e-12	1.59186e-10	6.43392e-09	Island	0.749585	hyper
MYO5B	inside	chr18	47624021	47624609	4	5.13781e-12	1.41661e-10	6.46293e-09	OpenSea	0.995546	hyper
TMEM243	inside	chr7	86847333	86848103	3	6.73735e-12	1.78462e-10	6.47191e-09	N_Shore	0.902521	hyper
PPP2R2B	inside	chr5	146258512	146259004	7	4.32171e-12	1.23776e-10	6.49722e-09	Island	-0.215262	hypo
FCGRT	overlaps 5'	chr19	50015523	50015781	5	2.26863e-12	7.33661e-11	6.50392e-09	N_Shore	-0.861032	hypo
AGFG2	inside	chr7	100139917	100140553	2	5.63262e-12	1.53631e-10	6.55064e-09	S_Shelf	1	hyper
PLPPR5-AS1	inside	chr1	99470129	99470802	8	6.01941e-12	1.62545e-10	6.61561e-09	Island	-0.744539	hypo
DDC	overlaps 5'	chr7	50632078	50633212	4	1.01481e-11	2.51642e-10	6.61917e-09	OpenSea	1	hyper
DLGAP1	overlaps 5'	chr18	4454189	4455647	7	1.30782e-11	3.0924e-10	6.63471e-09	Island	-0.596046	hypo
NCOA2	inside	chr8	71069430	71069943	4	4.65707e-12	1.31653e-10	6.71468e-09	OpenSea	-1	hypo
LMX1A	inside	chr1	165325136	165325834	9	6.34124e-12	1.69636e-10	6.71973e-09	Island	-0.763958	hypo
NBL1	inside	chr1	19974130	19974177	2	4.27344e-13	1.86328e-11	6.72499e-09	S_Shelf	-1	hypo
HES5	overlaps 5'	chr1	2460621	2461930	13	1.20677e-11	2.90748e-10	6.81892e-09	Island	-0.92531	hypo
PLCZ1	inside	chr12	18890326	18890873	4	5.05597e-12	1.39825e-10	6.83671e-09	OpenSea	1	hyper
HMGCL	inside	chr1	24152579	24152775	4	1.81762e-12	6.09308e-11	6.85942e-09	OpenSea	1	hyper
PAX1	overlaps 5'	chr20	21686080	21686729	13	6.0553e-12	1.63322e-10	6.90113e-09	Island	-0.698112	hypo
AUH	downstream	chr9	93921969	93922679	6	6.64679e-12	1.76267e-10	6.92445e-09	Island	1	hyper
PARP15	promoter	chr3	122294966	122295657	2	6.4861e-12	1.72605e-10	6.94289e-09	N_Shore	0.912317	hyper
TXNDC11	inside	chr16	11828669	11829118	3	4.21598e-12	1.21431e-10	6.94515e-09	OpenSea	1	hyper
RARA	promoter	chr17	38463355	38464163	2	7.5986e-12	1.97396e-10	6.9559e-09	OpenSea	-1	hypo
TSPAN8	inside	chr12	71551503	71552570	5	1.00661e-11	2.49948e-10	6.97793e-09	OpenSea	1	hyper
KLK6	overlaps 5'	chr19	51472725	51473088	3	3.45298e-12	1.03353e-10	7.03596e-09	OpenSea	0.825846	hyper
QARS1	inside	chr3	49140224	49141423	5	1.14573e-11	2.78827e-10	7.06796e-09	N_Shore	0.660666	hyper
MTF1	inside	chr1	38316406	38317369	2	9.29094e-12	2.34577e-10	7.13614e-09	OpenSea	-0.657108	hypo
AFAP1	inside	chr4	7940375	7940844	7	4.52547e-12	1.28329e-10	7.13714e-09	Island	-0.735219	hypo
ARL15	downstream	chr5	53116704	53116748	2	4.25152e-13	1.85548e-11	7.14619e-09	OpenSea	0.887378	hyper
USP36	inside	chr17	76819358	76819730	4	3.64798e-12	1.0792e-10	7.25337e-09	OpenSea	-0.739371	hypo
CPLX2	inside	chr5	175223626	175224592	7	9.52449e-12	2.398e-10	7.29283e-09	Island	-0.85728	hypo
SPNS2	inside	chr17	4418574	4418909	2	3.31888e-12	1.00256e-10	7.32792e-09	OpenSea	1	hyper
EXT1	inside	chr8	118969195	118969342	2	1.46779e-12	5.16999e-11	7.38565e-09	OpenSea	-1	hypo
DMRT3	overlaps 5'	chr9	976634	977110	6	4.79235e-12	1.34226e-10	7.44692e-09	Island	-0.954316	hypo
VPS13D	inside	chr1	12533120	12533616	2	4.99405e-12	1.38341e-10	7.4473e-09	OpenSea	-1	hypo
MAGI1	inside	chr3	65941551	65941679	2	1.29322e-12	4.66995e-11	7.4728e-09	OpenSea	1	hyper
PRKAG2-AS1	downstream	chr7	151592539	151593085	3	5.63564e-12	1.53631e-10	7.63448e-09	OpenSea	-1	hypo
VAX2	upstream	chr2	71114785	71116766	12	2.04848e-11	4.4786e-10	7.64852e-09	Island	-0.74131	hypo
DPP10	inside	chr2	115918745	115919951	10	1.2471e-11	2.98581e-10	7.64868e-09	Island	-0.752742	hypo
EPHA6	overlaps 5'	chr3	96532832	96533825	10	1.02884e-11	2.54571e-10	7.66358e-09	Island	-0.845812	hypo
RARB	inside	chr3	25381567	25382278	3	7.37199e-12	1.92491e-10	7.66914e-09	OpenSea	0.771005	hyper
MIR4471	downstream	chr8	101427563	101429031	5	1.53631e-11	3.5289e-10	7.7408e-09	OpenSea	-0.9407	hypo
SH3BP4	downstream	chr2	236015169	236015655	2	5.10091e-12	1.40813e-10	7.76325e-09	OpenSea	1	hyper
EIF4A2	inside	chr3	186505240	186505714	4	4.97671e-12	1.38247e-10	7.76593e-09	S_Shelf	1	hyper
ARHGEF10L	inside	chr1	17900032	17900884	2	8.98675e-12	2.28028e-10	7.80175e-09	OpenSea	1	hyper
CLDN24	promoter	chr4	184244387	184244832	5	4.69515e-12	1.3247e-10	7.80404e-09	OpenSea	0.808973	hyper
VWA5B1	upstream	chr1	20577222	20577411	3	1.99454e-12	6.58974e-11	7.80562e-09	OpenSea	0.932932	hyper
PTBP2	upstream	chr1	96840725	96840866	2	1.51235e-12	5.27424e-11	7.93348e-09	OpenSea	0.960764	hyper
CAPZB	inside	chr1	19687988	19688051	2	6.76379e-13	2.73808e-11	7.94074e-09	OpenSea	-1	hypo
ARRDC4	inside	chr15	98503714	98504669	14	1.02769e-11	2.54425e-10	7.95958e-09	Island	-0.64082	hypo
FLII	inside	chr17	18149067	18150800	9	1.88024e-11	4.16444e-10	8.02502e-09	N_Shore	-0.107866	hypo
THAP12	inside	chr11	76079180	76080408	3	1.33552e-11	3.14493e-10	8.04422e-09	OpenSea	0.986406	hyper
KHNYN	inside	chr14	24900811	24901435	3	6.82644e-12	1.80404e-10	8.09171e-09	S_Shore	0.91366	hyper
TAS1R3	promoter	chr1	1266468	1266701	7	2.55186e-12	8.09265e-11	8.10085e-09	N_Shore	0.854669	hyper
GABRR2	inside	chr6	90020852	90020867	2	1.6469e-13	8.4988e-12	8.1188e-09	OpenSea	1	hyper
CNGA3	inside	chr2	98962900	98963583	6	7.49778e-12	1.95219e-10	8.11977e-09	Island	-0.828622	hypo
COBL	inside	chr7	51323496	51324340	2	9.26967e-12	2.34169e-10	8.12371e-09	OpenSea	1	hyper
MAF	inside	chr16	79633040	79633725	3	7.54698e-12	1.96277e-10	8.14917e-09	Island	-0.774835	hypo
ALDH3B2	inside	chr11	67442067	67443132	10	1.1743e-11	2.84722e-10	8.15573e-09	OpenSea	0.74655	hyper
PLEKHG4B	upstream	chr5	53545	54478	6	1.03035e-11	2.54807e-10	8.1683e-09	Island	-0.820314	hypo
DSCAML1	promoter	chr11	117688259	117689144	7	9.89426e-12	2.46818e-10	8.26939e-09	OpenSea	0.429278	hyper
PPFIA1	inside	chr11	70165172	70166023	5	9.53445e-12	2.398e-10	8.28704e-09	OpenSea	-0.455275	hypo
MSI2	inside	chr17	55533254	55533390	2	1.53474e-12	5.34014e-11	8.34712e-09	OpenSea	-0.824208	hypo
KCP	overlaps 5'	chr7	128550623	128552005	13	1.60422e-11	3.66285e-10	8.58591e-09	S_Shore	-0.0693993	hypo
RNF216	inside	chr7	5741049	5741214	2	1.91847e-12	6.37057e-11	8.60006e-09	OpenSea	-1	hypo
FOXF2	overlaps 5'	chr6	1389966	1391266	6	1.51207e-11	3.48545e-10	8.60319e-09	Island	-0.822863	hypo
RAB40C	inside	chr16	671171	671557	3	4.49035e-12	1.2757e-10	8.60459e-09	N_Shore	-1	hypo
ENTPD8	inside	chr9	140330621	140330687	3	7.76141e-13	3.06345e-11	8.69836e-09	Island	1	hyper
MIR1538	close to 3'	chr16	69597925	69598418	4	5.80703e-12	1.57647e-10	8.71241e-09	N_Shore	-1	hypo
EIF3H	inside	chr8	117745113	117745129	2	1.9059e-13	9.49327e-12	8.81236e-09	OpenSea	0.92452	hyper
SRCIN1	inside	chr17	36717141	36718199	3	1.26587e-11	3.02284e-10	8.8498e-09	Island	-0.874692	hypo
DEPDC5	inside	chr22	32232681	32233040	3	4.30638e-12	1.23492e-10	8.87247e-09	OpenSea	-0.601022	hypo
SLC41A1	inside	chr1	205780033	205781723	3	2.03148e-11	4.44568e-10	8.89112e-09	N_Shore	-0.876176	hypo
LRP2BP	promoter	chr4	186300477	186300962	3	5.85914e-12	1.58779e-10	8.93552e-09	OpenSea	1	hyper
ACLY	inside	chr17	40073688	40074011	2	3.90421e-12	1.13956e-10	8.94051e-09	N_Shore	1	hyper
PACS2	inside	chr14	105782434	105783688	6	1.52657e-11	3.51265e-10	9.00437e-09	S_Shore	-0.746726	hypo
PITPNC1	inside	chr17	65487462	65488101	3	7.78548e-12	2.00997e-10	9.01185e-09	OpenSea	-1	hypo
SLC35E3	inside	chr12	69144440	69144807	2	4.50624e-12	1.27863e-10	9.08205e-09	OpenSea	0.930677	hyper
NR2F6	promoter	chr19	17357587	17357642	3	6.85777e-13	2.76149e-11	9.22267e-09	S_Shore	0.93219	hyper
TICAM2	downstream	chr5	114907414	114907490	2	9.49121e-13	3.63107e-11	9.23727e-09	OpenSea	1	hyper
PLCB1	inside	chr20	8228450	8229346	4	1.15031e-11	2.79645e-10	9.49598e-09	OpenSea	0.801216	hyper
SEC16B	inside	chr1	177905133	177905659	3	6.81315e-12	1.80261e-10	9.58056e-09	OpenSea	0.876512	hyper
KLF13	inside	chr15	31631718	31632091	5	4.83434e-12	1.35081e-10	9.58653e-09	OpenSea	-0.966082	hypo
DIP2C	inside	chr10	536980	537179	4	2.61248e-12	8.22921e-11	9.71022e-09	OpenSea	0.798977	hyper
TBRG4	inside	chr7	45146807	45147132	2	4.28646e-12	1.23152e-10	9.75544e-09	N_Shelf	1	hyper
OGDH	inside	chr7	44717676	44718929	3	1.65389e-11	3.75939e-10	9.76307e-09	OpenSea	-0.929334	hypo
SORBS2	inside	chr4	186732837	186733591	11	1.00335e-11	2.49884e-10	9.84269e-09	OpenSea	0.976816	hyper
DNMT3A	inside	chr2	25526639	25528331	8	2.25238e-11	4.83898e-10	9.84628e-09	OpenSea	-0.579475	hypo
DENND2B	inside	chr11	8795619	8795816	3	2.63082e-12	8.27436e-11	9.87758e-09	OpenSea	1	hyper
C1R	inside	chr12	7241449	7242710	4	1.68467e-11	3.81611e-10	9.88165e-09	OpenSea	0.611934	hyper
MAML3	inside	chr4	141019154	141019619	2	6.22082e-12	1.67018e-10	9.89521e-09	OpenSea	1	hyper
ACTR3B	downstream	chr7	152622135	152622456	3	4.29711e-12	1.2338e-10	9.90156e-09	Island	-0.850767	hypo
ASB3	inside	chr2	53992680	53992796	2	1.56354e-12	5.40167e-11	9.96963e-09	N_Shelf	1	hyper
GFOD1	promoter	chr6	13488257	13489249	5	1.34573e-11	3.16408e-10	1.0034e-08	S_Shore	0.0197059	hyper
MAD1L1	inside	chr7	2208345	2209809	7	1.98728e-11	4.35936e-10	1.00404e-08	OpenSea	-0.687771	hypo
LINC00602	downstream	chr6	166422182	166422742	5	7.62831e-12	1.97736e-10	1.00757e-08	S_Shore	-0.87944	hypo
MAPRE1	downstream	chr20	31444028	31444784	3	1.03367e-11	2.55352e-10	1.01132e-08	OpenSea	-0.700347	hypo
PCBP1	downstream	chr2	70330436	70330715	3	3.84166e-12	1.12704e-10	1.01848e-08	OpenSea	1	hyper
CLDN10	upstream	chr13	96072921	96073081	2	2.20965e-12	7.18645e-11	1.0215e-08	OpenSea	1	hyper
TMEM200A	inside	chr6	130741831	130742327	4	6.86624e-12	1.81129e-10	1.02393e-08	OpenSea	0.900816	hyper
FARP1	inside	chr13	98868494	98868671	2	2.45064e-12	7.83127e-11	1.02407e-08	OpenSea	1	hyper
NUAK2	overlaps 3'	chr1	205270559	205271232	2	9.32103e-12	2.35207e-10	1.02442e-08	OpenSea	0	hyper
KAT2A	inside	chr17	40268318	40268382	2	8.92888e-13	3.45579e-11	1.03187e-08	N_Shore	1	hyper
LOXL2	inside	chr8	23193466	23193705	4	3.35484e-12	1.01033e-10	1.03827e-08	OpenSea	-1	hypo
TRAF3IP2-AS1	inside	chr6	111887715	111889940	12	3.12472e-11	6.36967e-10	1.03875e-08	OpenSea	-0.699299	hypo
MIR1246	downstream	chr2	177355072	177356449	7	1.937e-11	4.26336e-10	1.04047e-08	S_Shore	-0.0448209	hypo
SPATA41	upstream	chr15	100913842	100914169	4	4.61926e-12	1.30746e-10	1.04487e-08	Island	-0.922443	hypo
HOTAIR	inside	chr12	54360262	54360481	3	3.0972e-12	9.48723e-11	1.04606e-08	Island	-0.861071	hypo
WIPF1	inside	chr2	175435411	175435545	3	1.90243e-12	6.32188e-11	1.05014e-08	OpenSea	-0.69324	hypo
RNF220	inside	chr1	45010881	45011112	2	3.28875e-12	9.98061e-11	1.05304e-08	OpenSea	1	hyper
LINGO1	downstream	chr15	77860733	77861117	3	5.46732e-12	1.49398e-10	1.05311e-08	OpenSea	1	hyper
ANO1	inside	chr11	70015098	70015996	4	1.28731e-11	3.05652e-10	1.06032e-08	OpenSea	0.975055	hyper
SYT10	upstream	chr12	33728376	33728506	3	1.87153e-12	6.23731e-11	1.06483e-08	OpenSea	1	hyper
SGSM3	inside	chr22	40784025	40785125	7	1.58629e-11	3.62734e-10	1.06665e-08	OpenSea	0.452282	hyper
OSM	overlaps 5'	chr22	30662799	30663902	9	1.59194e-11	3.63843e-10	1.06753e-08	OpenSea	-0.610887	hypo
KHDRBS3	downstream	chr8	137501178	137501282	2	1.50156e-12	5.24974e-11	1.06794e-08	OpenSea	1	hyper
CTTNBP2NL	upstream	chr1	112901254	112902216	3	1.40983e-11	3.29116e-10	1.08398e-08	OpenSea	0.866372	hyper
HOXD13	overlaps 5'	chr2	176957055	176958175	8	1.64461e-11	3.74202e-10	1.08611e-08	Island	-0.683348	hypo
TAFA1	inside	chr3	68056706	68057573	6	1.27731e-11	3.04067e-10	1.08971e-08	S_Shore	-0.547335	hypo
USP35	inside	chr11	77925099	77925157	2	8.57358e-13	3.3437e-11	1.09331e-08	S_Shelf	-1	hypo
NPTX2	overlaps 5'	chr7	98245716	98247143	6	2.13169e-11	4.62742e-10	1.10492e-08	Island	-0.786481	hypo
TRPV1	inside	chr17	3493352	3493667	3	4.72022e-12	1.32621e-10	1.10837e-08	OpenSea	0.241425	hyper
GTF2A1	downstream	chr14	81629527	81630353	2	1.24275e-11	2.9785e-10	1.11285e-08	OpenSea	0.21029	hyper
DUSP29	overlaps 5'	chr10	76818207	76818995	4	1.19059e-11	2.88061e-10	1.11755e-08	OpenSea	-0.869918	hypo
BCL6	upstream	chr3	187520832	187520902	2	1.05903e-12	3.97789e-11	1.11904e-08	OpenSea	0.964503	hyper
LINC01558	downstream	chr6	168135113	168135168	2	8.35674e-13	3.27026e-11	1.12383e-08	N_Shore	1	hyper
FOXC2	overlaps 5'	chr16	86600309	86601521	6	1.84192e-11	4.09936e-10	1.12408e-08	Island	-0.845567	hypo
LAMB1	inside	chr7	107577540	107579251	7	2.60426e-11	5.46681e-10	1.12581e-08	OpenSea	-0.947128	hypo
MSANTD2	inside	chr11	124647244	124647348	3	1.60328e-12	5.51578e-11	1.14026e-08	OpenSea	-0.954314	hypo
LINC01101	upstream	chr2	121301692	121302461	6	1.19574e-11	2.888e-10	1.15012e-08	OpenSea	0.190685	hyper
TYK2	inside	chr19	10472658	10473308	3	1.01688e-11	2.52021e-10	1.15715e-08	OpenSea	-0.726636	hypo
ADCY4	overlaps 5'	chr14	24803807	24805390	14	2.47982e-11	5.2446e-10	1.1587e-08	Island	-0.719514	hypo
LINC01020	inside	chr5	5047629	5048667	3	1.63395e-11	3.72332e-10	1.16432e-08	OpenSea	1	hyper
WT1	overlaps 5'	chr11	32455362	32457387	20	3.19475e-11	6.48209e-10	1.16693e-08	Island	-0.644744	hypo
RBMS1	inside	chr2	161348665	161348782	2	1.85105e-12	6.18253e-11	1.17023e-08	N_Shore	-1	hypo
SCARB1	downstream	chr12	125169653	125170536	4	1.40531e-11	3.28227e-10	1.17718e-08	OpenSea	0.4276	hyper
SNX9	inside	chr6	158296248	158296644	3	6.33905e-12	1.69636e-10	1.18402e-08	OpenSea	1	hyper
PLXNB2	inside	chr22	50720288	50722078	9	2.89644e-11	5.98689e-10	1.19686e-08	Island	0.237432	hyper
MIR924HG	upstream	chr18	37421651	37422206	5	9.08005e-12	2.30013e-10	1.21012e-08	Island	-0.763072	hypo
TMEM33	upstream	chr4	41881185	41881418	4	3.86563e-12	1.13191e-10	1.22713e-08	Island	-0.458911	hypo
SOAT2	overlaps 5'	chr12	53496842	53497307	7	7.79381e-12	2.01099e-10	1.23973e-08	OpenSea	-0.730103	hypo
SVIL	inside	chr10	29907522	29908040	3	8.74992e-12	2.23006e-10	1.24941e-08	OpenSea	1	hyper
GOPC	inside	chr6	117746850	117747650	6	1.36496e-11	3.19945e-10	1.26201e-08	OpenSea	0.768335	hyper
NPR2	promoter	chr9	35791798	35792383	5	1.00661e-11	2.49948e-10	1.27273e-08	S_Shore	-0.860976	hypo
BHLHE41	upstream	chr12	26309120	26309190	2	1.21548e-12	4.44575e-11	1.28434e-08	OpenSea	1	hyper
COG1	inside	chr17	71198000	71198199	2	3.49858e-12	1.04173e-10	1.30036e-08	OpenSea	-0.583685	hypo
NKX6-1	downstream	chr4	85402870	85403033	2	2.91753e-12	9.0335e-11	1.32392e-08	Island	-1	hypo
PTK2	inside	chr8	141728227	141728569	2	6.13368e-12	1.65144e-10	1.32655e-08	OpenSea	-1	hypo
CRAMP1	inside	chr16	1723984	1725362	5	2.49568e-11	5.27027e-10	1.33959e-08	N_Shelf	-0.493956	hypo
NEK7	upstream	chr1	198101569	198101800	2	4.19126e-12	1.20947e-10	1.34202e-08	OpenSea	1	hyper
DPM2	inside	chr9	130699236	130699469	2	4.24803e-12	1.22278e-10	1.34854e-08	N_Shore	1	hyper
LINC01913	promoter	chr2	42103919	42104660	6	1.35788e-11	3.18611e-10	1.35542e-08	OpenSea	1	hyper
GMPPB	inside	chr3	49759312	49760250	2	1.74862e-11	3.94537e-10	1.37888e-08	N_Shore	1	hyper
LINC02393	upstream	chr12	127940086	127940907	5	1.53558e-11	3.5289e-10	1.38344e-08	Island	-0.891864	hypo
VPS16	inside	chr20	2840074	2840756	3	1.2783e-11	3.04144e-10	1.38637e-08	OpenSea	0.0662286	hyper
FGD3	inside	chr9	95736706	95737436	6	1.36888e-11	3.20536e-10	1.387e-08	OpenSea	-0.861874	hypo
PSTPIP1	inside	chr15	77302921	77303885	2	1.83864e-11	4.09606e-10	1.41075e-08	OpenSea	0.186661	hyper
DUSP6	upstream	chr12	89764656	89764990	2	6.47118e-12	1.72308e-10	1.43307e-08	OpenSea	-1	hypo
CRNDE	inside	chr16	54958159	54959133	3	1.89319e-11	4.18462e-10	1.43769e-08	OpenSea	0.920192	hyper
CHCHD6	inside	chr3	126675786	126676591	2	1.58322e-11	3.62211e-10	1.4547e-08	OpenSea	-0.980681	hypo
CELF1	inside	chr11	47498864	47499380	2	1.02482e-11	2.5385e-10	1.46902e-08	OpenSea	-1	hypo
MYLK	inside	chr3	123371420	123372200	2	1.555e-11	3.56468e-10	1.47458e-08	OpenSea	0.897214	hyper
RASA3	inside	chr13	114812780	114813016	3	4.71417e-12	1.32537e-10	1.47747e-08	N_Shore	0.877877	hyper
HAAO	upstream	chr2	43163647	43164202	2	1.10936e-11	2.71272e-10	1.47846e-08	OpenSea	-1	hypo
SEL1L3	inside	chr4	25789390	25789892	2	1.00525e-11	2.49948e-10	1.48116e-08	OpenSea	-1	hypo
CCDC85C	inside	chr14	100045157	100046495	3	2.71282e-11	5.66355e-10	1.49967e-08	OpenSea	0.871576	hyper
KALRN	inside	chr3	124239629	124240031	2	8.15981e-12	2.09246e-10	1.50136e-08	OpenSea	1	hyper
NRXN3	inside	chr14	79745154	79746521	15	2.77508e-11	5.78037e-10	1.50155e-08	Island	-0.521873	hypo
ABHD3	inside	chr18	19262576	19263211	3	1.29238e-11	3.06699e-10	1.5054e-08	OpenSea	1	hyper
LIMA1	inside	chr12	50616100	50616780	6	1.41571e-11	3.30152e-10	1.53992e-08	OpenSea	-0.89262	hypo
GPT2	inside	chr16	46962962	46964130	6	2.43205e-11	5.15967e-10	1.54015e-08	OpenSea	0.626933	hyper
MEOX1	overlaps 5'	chr17	41738893	41739927	8	2.16518e-11	4.689e-10	1.54883e-08	OpenSea	-0.857971	hypo
GALT	inside	chr9	34648376	34648434	2	1.21561e-12	4.44575e-11	1.5502e-08	S_Shore	-0.746368	hypo
RAB27A	inside	chr15	55574912	55575245	2	7.01256e-12	1.84247e-10	1.55764e-08	OpenSea	-0.972463	hypo
CCN4	inside	chr8	134214963	134215152	2	3.98906e-12	1.16136e-10	1.56112e-08	OpenSea	0.989743	hyper
BTBD19	overlaps 5'	chr1	45272979	45274601	13	3.43207e-11	6.85878e-10	1.56508e-08	S_Shore	-0.318662	hypo
SPATA13	inside	chr13	24825649	24825974	4	6.94313e-12	1.82961e-10	1.58016e-08	OpenSea	-0.86733	hypo
RIPOR1	downstream	chr16	67583693	67584650	3	2.05085e-11	4.48164e-10	1.58509e-08	OpenSea	-0.500844	hypo
LINC00173	upstream	chr12	116958585	116958741	2	3.34709e-12	1.00975e-10	1.587e-08	OpenSea	-1	hypo
NOL4L	inside	chr20	31115668	31116013	2	7.41312e-12	1.93235e-10	1.58932e-08	OpenSea	-1	hypo
THSD1	inside	chr13	52973203	52974337	3	2.46578e-11	5.22396e-10	1.60832e-08	OpenSea	1	hyper
SPOCK2	inside	chr10	73843982	73844131	2	3.24356e-12	9.85651e-11	1.61013e-08	N_Shelf	-1	hypo
KIT	downstream	chr4	55710393	55711210	3	1.79061e-11	4.01866e-10	1.6211e-08	OpenSea	0.907482	hyper
RARA	inside	chr17	38500974	38501678	7	1.54733e-11	3.55241e-10	1.6257e-08	Island	-0.97675	hypo
FAM30A	inside	chr14	106366503	106366514	2	2.43147e-13	1.16065e-11	1.63491e-08	OpenSea	-1	hypo
FEZF2	overlaps 3'	chr3	62354489	62355444	7	2.11745e-11	4.60523e-10	1.63999e-08	Island	-0.649752	hypo
MEG3	inside	chr14	101295386	101296748	8	3.04528e-11	6.24384e-10	1.65379e-08	S_Shore	0.905222	hyper
MAML1	inside	chr5	179219500	179220275	2	1.7485e-11	3.94537e-10	1.66877e-08	N_Shelf	-1	hypo
CTAGE1	upstream	chr18	20139642	20140246	3	1.36376e-11	3.19827e-10	1.67005e-08	Island	-0.778568	hypo
OLIG1	overlaps 5'	chr21	34442070	34443462	12	3.16353e-11	6.43163e-10	1.68099e-08	Island	-0.724452	hypo
CAPN13	overlaps 5'	chr2	31030279	31030373	2	2.14354e-12	7.02123e-11	1.68666e-08	OpenSea	0.954912	hyper
AKAP11	downstream	chr13	42980027	42980763	2	1.68195e-11	3.81271e-10	1.69032e-08	OpenSea	0.866059	hyper
PPP3CC	downstream	chr8	22402759	22403188	4	9.84773e-12	2.45925e-10	1.69788e-08	OpenSea	1	hyper
MICAL3	inside	chr22	18327927	18328110	2	4.20316e-12	1.21138e-10	1.69887e-08	S_Shelf	-0.709511	hypo
GIT2	inside	chr12	110376950	110377008	2	1.33496e-12	4.783e-11	1.7024e-08	OpenSea	-0.651999	hypo
PTPRN2	promoter	chr7	158380884	158381221	4	7.76182e-12	2.00499e-10	1.70358e-08	Island	-0.903685	hypo
TGFBR2	inside	chr3	30655065	30656011	4	2.18244e-11	4.71524e-10	1.70641e-08	OpenSea	-0.780991	hypo
KCNMA1	inside	chr10	79239764	79240039	2	6.40891e-12	1.71047e-10	1.72377e-08	OpenSea	1	hyper
FLVCR2	inside	chr14	76046018	76046800	3	1.83976e-11	4.09655e-10	1.74015e-08	S_Shore	0.98605	hyper
ANKFN1	inside	chr17	54250143	54250304	2	3.87062e-12	1.13191e-10	1.7782e-08	OpenSea	0.98388	hyper
MMADHC	downstream	chr2	150418989	150419027	2	9.23821e-13	3.55152e-11	1.79818e-08	OpenSea	1	hyper
SLC28A3	inside	chr9	86940402	86941209	2	1.98342e-11	4.35299e-10	1.81792e-08	OpenSea	1	hyper
PITX2	downstream	chr4	111535334	111536217	5	2.17567e-11	4.70283e-10	1.82249e-08	N_Shelf	-0.887479	hypo
APOBR	overlaps 5'	chr16	28505886	28506478	4	1.46073e-11	3.38583e-10	1.82507e-08	N_Shelf	-0.762642	hypo
GNB1L	inside	chr22	19802768	19802911	2	3.53379e-12	1.05119e-10	1.82786e-08	OpenSea	-1	hypo
SLC49A3	overlaps 5'	chr4	682831	683377	9	1.3529e-11	3.17769e-10	1.83276e-08	S_Shore	-0.881295	hypo
PLEKHA2	inside	chr8	38796061	38796990	3	2.31471e-11	4.95662e-10	1.84295e-08	OpenSea	-0.987109	hypo
DUSP16	inside	chr12	12659177	12659686	4	1.2751e-11	3.03856e-10	1.85293e-08	OpenSea	0.995666	hyper
A4GALT	inside	chr22	43091623	43091754	4	3.31889e-12	1.00256e-10	1.87393e-08	S_Shelf	-1	hypo
SLC6A15	inside	chr12	85270863	85271219	3	9.0616e-12	2.29672e-10	1.88273e-08	OpenSea	1	hyper
SPAG9	downstream	chr17	49027095	49028102	3	2.60553e-11	5.46696e-10	1.9138e-08	OpenSea	0.542811	hyper
TRIOBP	downstream	chr22	38180887	38181237	2	9.13221e-12	2.31206e-10	1.92993e-08	OpenSea	1	hyper
VAV2	inside	chr9	136804437	136805119	5	1.78034e-11	4.00411e-10	1.93086e-08	OpenSea	-0.77598	hypo
SOX6	inside	chr11	16628640	16629218	6	1.51378e-11	3.48762e-10	1.93716e-08	Island	-0.863865	hypo
IRX6	downstream	chr16	55423418	55423525	2	2.80502e-12	8.74813e-11	1.939e-08	OpenSea	1	hyper
CYTIP	inside	chr2	158297087	158297336	2	6.53219e-12	1.73724e-10	1.94041e-08	OpenSea	1	hyper
QRICH2	inside	chr17	74288775	74289331	3	1.45872e-11	3.38289e-10	1.94057e-08	OpenSea	-0.910898	hypo
TECPR1	inside	chr7	97846790	97847226	4	1.14644e-11	2.78853e-10	1.94491e-08	OpenSea	1	hyper
SYNJ2	inside	chr6	158421047	158421500	3	1.1922e-11	2.88298e-10	1.94663e-08	OpenSea	1	hyper
ANKH	inside	chr5	14817367	14817406	2	1.02729e-12	3.88698e-11	1.94832e-08	OpenSea	-1	hypo
MIR124-2HG	promoter	chr8	65283649	65284671	7	2.70626e-11	5.65244e-10	1.95862e-08	N_Shore	-0.821209	hypo
MARF1	downstream	chr16	15686451	15687369	3	2.46799e-11	5.22622e-10	1.98852e-08	OpenSea	-0.62562	hypo
MSI2	inside	chr17	55456412	55456536	2	3.37755e-12	1.01498e-10	2.01469e-08	OpenSea	-0.977557	hypo
PIEZO1	inside	chr16	88839433	88839845	2	1.123e-11	2.73731e-10	2.01611e-08	S_Shore	-1	hypo
RNF216	inside	chr7	5692709	5693658	2	2.60376e-11	5.46681e-10	2.02939e-08	OpenSea	-1	hypo
IPO13	inside	chr1	44418496	44418784	4	7.92157e-12	2.03821e-10	2.03446e-08	OpenSea	-0.931087	hypo
NEAT1	inside	chr11	65194933	65196126	6	3.29331e-11	6.63367e-10	2.04185e-08	S_Shelf	0.932932	hyper
RAB11FIP3	inside	chr16	552711	552755	2	1.2186e-12	4.45016e-11	2.04849e-08	OpenSea	-0.911525	hypo
GOLGA4	inside	chr3	37368703	37369187	3	1.34395e-11	3.16153e-10	2.05385e-08	OpenSea	-0.844374	hypo
ROR1	inside	chr1	64379958	64380350	2	1.09272e-11	2.68061e-10	2.06183e-08	OpenSea	0.000510231	hyper
ZGLP1	overlaps 3'	chr19	10414749	10416151	3	3.93147e-11	7.67654e-10	2.07414e-08	OpenSea	-0.903126	hypo
FOXJ3	inside	chr1	42655931	42656105	2	4.90308e-12	1.36835e-10	2.08426e-08	OpenSea	-1	hypo
SNX29	inside	chr16	12638471	12639252	4	2.20587e-11	4.75913e-10	2.0891e-08	OpenSea	0.636063	hyper
TMEM52B	inside	chr12	10342643	10343765	7	3.16991e-11	6.44174e-10	2.08971e-08	OpenSea	0.928489	hyper
DEDD2	inside	chr19	42703609	42704707	3	3.10907e-11	6.34611e-10	2.0944e-08	Island	-0.785535	hypo
SLC25A37	downstream	chr8	23430824	23430910	3	2.45442e-12	7.83788e-11	2.11093e-08	S_Shore	1	hyper
CYRIB	inside	chr8	131001378	131001724	2	9.88048e-12	2.46608e-10	2.11218e-08	OpenSea	0.879675	hyper
LINC00911	upstream	chr14	85555019	85555147	2	3.66046e-12	1.0808e-10	2.11526e-08	OpenSea	1	hyper
C2orf42	inside	chr2	70408459	70408959	2	1.43463e-11	3.33885e-10	2.12227e-08	OpenSea	0.776426	hyper
IFRD1	inside	chr7	112091921	112092441	3	1.49273e-11	3.44781e-10	2.12329e-08	S_Shore	1	hyper
CREB5	inside	chr7	28452066	28452290	5	6.43994e-12	1.71605e-10	2.12651e-08	S_Shelf	-1	hypo
EDNRB	inside	chr13	78492678	78493591	22	2.63637e-11	5.51904e-10	2.13584e-08	Island	-0.582851	hypo
NECTIN4	inside	chr1	161053558	161054175	5	1.79163e-11	4.01866e-10	2.1478e-08	OpenSea	0.853892	hyper
CAPZB	inside	chr1	19716505	19716912	2	1.18261e-11	2.86281e-10	2.14921e-08	OpenSea	-0.960326	hypo
NLGN1	promoter	chr3	173115689	173115775	4	2.51994e-12	8.03032e-11	2.16736e-08	Island	-0.874834	hypo
ASPSCR1	inside	chr17	79938611	79938942	2	9.75318e-12	2.44096e-10	2.17947e-08	S_Shelf	-1	hypo
ADAMTS17	inside	chr15	100600822	100601258	2	1.28606e-11	3.05514e-10	2.18176e-08	OpenSea	0.957485	hyper
CLDN11	inside	chr3	170373163	170373298	2	4.03501e-12	1.17176e-10	2.21076e-08	S_Shore	1	hyper
PDE4B	inside	chr1	66812767	66813598	2	2.49209e-11	5.26509e-10	2.21816e-08	OpenSea	0.927789	hyper
GPR61	inside	chr1	110086881	110087242	3	1.08458e-11	2.66493e-10	2.22221e-08	N_Shelf	0.975975	hyper
QKI	downstream	chr6	164506581	164507165	8	1.75776e-11	3.96014e-10	2.22627e-08	OpenSea	0.878185	hyper
GSN	inside	chr9	123968955	123969396	3	1.3391e-11	3.15173e-10	2.24597e-08	OpenSea	0.829491	hyper
PVT1	inside	chr8	128961242	128961481	2	7.28221e-12	1.90508e-10	2.25369e-08	OpenSea	-0.991829	hypo
AGPAT3	inside	chr21	45286453	45287138	3	2.09942e-11	4.57036e-10	2.26694e-08	OpenSea	0.883695	hyper
PPAT	inside	chr4	57292738	57292750	2	3.69276e-13	1.65255e-11	2.27606e-08	OpenSea	1	hyper
PRKCA	promoter	chr17	64297582	64297989	4	1.25378e-11	2.99554e-10	2.27854e-08	N_Shore	0.869067	hyper
XPR1	inside	chr1	180604978	180605187	2	6.44103e-12	1.71605e-10	2.27952e-08	S_Shelf	-0.802883	hypo
HECTD4	inside	chr12	112629015	112629931	2	2.83195e-11	5.87478e-10	2.28676e-08	OpenSea	-0.988554	hypo
TAF1B	downstream	chr2	10081532	10081638	2	3.28491e-12	9.97554e-11	2.29219e-08	OpenSea	0.996861	hyper
LRMDA	upstream	chr10	77536561	77536873	2	9.79292e-12	2.44957e-10	2.32162e-08	OpenSea	0.990328	hyper
LRRC4C	downstream	chr11	38520329	38520496	2	5.24973e-12	1.44312e-10	2.32514e-08	OpenSea	1	hyper
KLF1	overlaps 5'	chr19	12997418	12998436	7	3.20109e-11	6.4907e-10	2.32585e-08	S_Shore	-0.763834	hypo
MEIOB	inside	chr16	1922149	1922426	5	8.7111e-12	2.2214e-10	2.32609e-08	Island	-0.964555	hypo
CRELD2	inside	chr22	50313733	50314844	3	3.51201e-11	6.99867e-10	2.33816e-08	S_Shore	0.822366	hyper
MYCN	downstream	chr2	16245936	16246144	6	6.57623e-12	1.74549e-10	2.33853e-08	OpenSea	-1	hypo
LRRC28	downstream	chr15	99994825	99995384	2	1.78077e-11	4.00411e-10	2.35629e-08	OpenSea	-0.839666	hypo
REPIN1	inside	chr7	150066656	150067897	5	3.97852e-11	7.74492e-10	2.37127e-08	N_Shore	0.820504	hyper
FENDRR	inside	chr16	86542113	86542423	2	9.97972e-12	2.48814e-10	2.38115e-08	Island	-1	hypo
LINC00574	downstream	chr6	170264858	170265832	3	3.14946e-11	6.4087e-10	2.39171e-08	OpenSea	1	hyper
NAV2	inside	chr11	20070972	20071711	4	2.39121e-11	5.08714e-10	2.39334e-08	OpenSea	-0.765344	hypo
ZSCAN1	overlaps 5'	chr19	58545001	58545838	11	2.72612e-11	5.68872e-10	2.40908e-08	Island	-0.876521	hypo
TRIM56	promoter	chr7	100727359	100728141	3	2.57227e-11	5.40956e-10	2.43299e-08	OpenSea	-0.605277	hypo
NSMAF	upstream	chr8	59575026	59575784	4	2.50268e-11	5.2826e-10	2.44212e-08	S_Shelf	-0.428505	hypo
GNAI2	inside	chr3	50292471	50292836	2	1.20885e-11	2.91097e-10	2.4497e-08	OpenSea	-1	hypo
IFITM1	promoter	chr11	313120	313625	7	1.7022e-11	3.85011e-10	2.49315e-08	S_Shore	-0.999315	hypo
AUTS2	inside	chr7	70194419	70194603	2	6.22436e-12	1.67018e-10	2.50212e-08	OpenSea	1	hyper
TXNRD1	inside	chr12	104613282	104613663	2	1.29857e-11	3.07848e-10	2.521e-08	S_Shelf	-1	hypo
LURAP1	downstream	chr1	46689413	46689489	2	2.60527e-12	8.22651e-11	2.53552e-08	OpenSea	0.968468	hyper
DIP2C	overlaps 5'	chr10	735472	736626	5	3.96723e-11	7.72623e-10	2.5428e-08	S_Shore	-0.838319	hypo
BOC	inside	chr3	112994868	112995279	3	1.41771e-11	3.3045e-10	2.55139e-08	OpenSea	0.976528	hyper
WNT5A	inside	chr3	55517101	55518397	11	4.47371e-11	8.54555e-10	2.55326e-08	N_Shore	-0.876259	hypo
ANXA2	inside	chr15	60687284	60688011	2	2.51207e-11	5.29755e-10	2.55581e-08	N_Shelf	-1	hypo
RPL13	inside	chr16	89628511	89628854	4	1.20133e-11	2.89741e-10	2.59059e-08	S_Shore	1	hyper
KCNH7	inside	chr2	163588764	163588775	2	3.87927e-13	1.72757e-11	2.60839e-08	OpenSea	1	hyper
ANKRD11	inside	chr16	89462292	89462662	4	1.30504e-11	3.08901e-10	2.60886e-08	OpenSea	-0.977289	hypo
PRR15L	inside	chr17	46029581	46030313	2	2.651e-11	5.54689e-10	2.67874e-08	OpenSea	1	hyper
XXYLT1	inside	chr3	194876449	194877370	5	3.35055e-11	6.73711e-10	2.69083e-08	OpenSea	-0.604687	hypo
PTGR2	upstream	chr14	74297416	74298075	2	2.40982e-11	5.11724e-10	2.70478e-08	OpenSea	-0.566757	hypo
GABRG3	overlaps 5'	chr15	27215898	27216820	12	3.39491e-11	6.79947e-10	2.72352e-08	Island	-0.795002	hypo
MTA1	inside	chr14	105936300	105936600	3	1.11518e-11	2.72551e-10	2.74952e-08	Island	1	hyper
GRWD1	inside	chr19	48957733	48959044	12	4.87348e-11	9.14526e-10	2.74959e-08	S_Shelf	-0.423707	hypo
THBS3	inside	chr1	155166889	155168246	9	5.04762e-11	9.42189e-10	2.7513e-08	S_Shelf	-0.352018	hypo
GCNT3	inside	chr15	59908160	59909036	6	3.26532e-11	6.59178e-10	2.75711e-08	OpenSea	0.809637	hyper
BMF	inside	chr15	40390240	40391106	2	3.23154e-11	6.54086e-10	2.76009e-08	OpenSea	0	hyper
AKNA	inside	chr9	117156701	117157872	6	4.38435e-11	8.41696e-10	2.76936e-08	N_Shelf	-0.586082	hypo
NR4A1	overlaps 3'	chr12	52452745	52453497	4	2.83823e-11	5.88515e-10	2.79165e-08	OpenSea	0.942337	hyper
EXOSC7	inside	chr3	45052530	45053352	3	3.10634e-11	6.34611e-10	2.79517e-08	OpenSea	-1	hypo
RAP1GAP	inside	chr1	21965939	21966501	4	2.12852e-11	4.62612e-10	2.80139e-08	OpenSea	-0.302061	hypo
PXN	inside	chr12	120700361	120701166	3	3.05133e-11	6.2467e-10	2.80365e-08	N_Shelf	-1	hypo
SLC25A25	inside	chr9	130853333	130853729	5	1.50331e-11	3.46875e-10	2.80792e-08	OpenSea	-0.99683	hypo
NYAP1	inside	chr7	100083084	100083673	3	2.25918e-11	4.85131e-10	2.83705e-08	S_Shore	-0.937626	hypo
TBC1D14	inside	chr4	7032782	7033896	4	4.27745e-11	8.2567e-10	2.84008e-08	OpenSea	-0.572962	hypo
LGI4	inside	chr19	35629576	35630652	15	4.13959e-11	8.02101e-10	2.84562e-08	N_Shelf	-0.59453	hypo
CD83	downstream	chr6	14312819	14312881	2	2.39451e-12	7.70047e-11	2.85667e-08	OpenSea	0.710962	hyper
ITSN2	promoter	chr2	24583953	24584082	3	4.99627e-12	1.38341e-10	2.86473e-08	S_Shore	0.750721	hyper
SHROOM3	inside	chr4	77624122	77624602	2	1.86089e-11	4.12756e-10	2.86755e-08	OpenSea	0.9652	hyper
ELN	upstream	chr7	73417197	73417265	3	2.63644e-12	8.28634e-11	2.86775e-08	OpenSea	-1	hypo
NKX2-6	overlaps 5'	chr8	23563572	23564718	14	4.48424e-11	8.55506e-10	2.89425e-08	Island	-0.736693	hypo
RIMS3	inside	chr1	41128556	41128875	2	1.25283e-11	2.99554e-10	2.90491e-08	N_Shelf	-1	hypo
MAN2B2	inside	chr4	6610510	6611637	5	4.46253e-11	8.54182e-10	2.92879e-08	OpenSea	-0.613989	hypo
ZHX2	inside	chr8	123801352	123801551	2	7.88794e-12	2.03299e-10	2.93184e-08	OpenSea	1	hyper
LMF1	inside	chr16	1026760	1027605	6	3.36518e-11	6.75172e-10	2.94566e-08	N_Shelf	0.857112	hyper
HDAC7	inside	chr12	48185809	48185868	3	2.34998e-12	7.58364e-11	2.94611e-08	OpenSea	-0.560124	hypo
CREB5	upstream	chr7	28319343	28319677	6	1.33148e-11	3.13702e-10	2.94862e-08	OpenSea	0.586161	hyper
MFGE8	inside	chr15	89447626	89448271	2	2.5742e-11	5.41113e-10	2.95198e-08	OpenSea	0.855257	hyper
GRIN3A	overlaps 5'	chr9	104500322	104501252	7	3.71446e-11	7.32738e-10	2.95423e-08	Island	-0.800495	hypo
VSTM2A	inside	chr7	54612325	54612755	5	1.72717e-11	3.90273e-10	2.97096e-08	Island	-0.711546	hypo
CBR4	inside	chr4	169930107	169930430	2	1.31016e-11	3.09474e-10	3.0002e-08	N_Shore	1	hyper
CMIP	inside	chr16	81720218	81720473	2	1.03528e-11	2.55475e-10	3.00297e-08	OpenSea	-1	hypo
EGFR	upstream	chr7	55063817	55063855	2	1.54379e-12	5.36348e-11	3.00489e-08	OpenSea	1	hyper
NDUFA4L2	inside	chr12	57630834	57630988	4	6.26336e-12	1.67847e-10	3.00826e-08	S_Shore	-0.985668	hypo
LMAN2L	inside	chr2	97376832	97377693	2	3.51608e-11	7.00236e-10	3.02055e-08	OpenSea	0.308934	hyper
OPCML	inside	chr11	132813362	132813578	6	8.84663e-12	2.24846e-10	3.02938e-08	Island	-0.69414	hypo
MAGI2-AS3	inside	chr7	79083445	79084167	14	2.98066e-11	6.13331e-10	3.05356e-08	S_Shore	-0.685134	hypo
PDE9A	inside	chr21	44086302	44087130	2	3.43374e-11	6.85878e-10	3.06739e-08	N_Shelf	0.997697	hyper
SLC40A1	downstream	chr2	190407083	190407320	2	9.84312e-12	2.45925e-10	3.07196e-08	OpenSea	1	hyper
ANK2	inside	chr4	114278501	114278685	2	7.64886e-12	1.9814e-10	3.07476e-08	OpenSea	0.967254	hyper
BPTF	upstream	chr17	65796703	65796816	2	4.7004e-12	1.3247e-10	3.07669e-08	OpenSea	1	hyper
GATA3-AS1	downstream	chr10	8092165	8092265	2	4.17254e-12	1.20559e-10	3.08626e-08	Island	-0.933649	hypo
MEGF10	inside	chr5	126634542	126634804	3	1.10005e-11	2.69427e-10	3.10559e-08	OpenSea	1	hyper
LTK	overlaps 5'	chr15	41805868	41806589	12	3.04773e-11	6.24607e-10	3.1266e-08	S_Shore	-0.742536	hypo
NAT1	inside	chr8	18066485	18067771	7	5.44951e-11	1.00331e-09	3.13436e-08	OpenSea	0.986428	hyper
NR1H4	overlaps 5'	chr12	100866566	100867727	7	4.92928e-11	9.22731e-10	3.14039e-08	OpenSea	0.715299	hyper
MARCHF1	promoter	chr4	165304443	165305335	12	3.82846e-11	7.51023e-10	3.17461e-08	Island	-0.563152	hypo
TP63	inside	chr3	189506125	189507397	4	5.4849e-11	1.00729e-09	3.18943e-08	OpenSea	-0.881822	hypo
SKP1	upstream	chr5	133519967	133520154	2	8.07851e-12	2.0751e-10	3.19538e-08	OpenSea	0.710202	hyper
MIR4465	upstream	chr6	140863982	140864496	3	2.23984e-11	4.81882e-10	3.22319e-08	OpenSea	1	hyper
TRIM62	inside	chr1	33616619	33617206	2	2.57189e-11	5.40956e-10	3.24075e-08	S_Shelf	-0.84913	hypo
SHISA6	overlaps 5'	chr17	11143830	11145085	5	5.50888e-11	1.00978e-09	3.24676e-08	Island	-0.87115	hypo
ADGRL2	inside	chr1	82266912	82268282	10	6.04604e-11	1.09294e-09	3.26424e-08	Island	-0.651186	hypo
XPO6	inside	chr16	28112568	28113404	3	3.6929e-11	7.29741e-10	3.26733e-08	OpenSea	-0.524387	hypo
MRPS7	inside	chr17	73261880	73262346	2	2.06863e-11	4.51404e-10	3.28342e-08	N_Shelf	-0.896267	hypo
RBM47	inside	chr4	40608399	40609288	2	3.94895e-11	7.69717e-10	3.28558e-08	OpenSea	0	hyper
SDK1	inside	chr7	3996856	3997611	2	3.35421e-11	6.73822e-10	3.28605e-08	OpenSea	0.912807	hyper
AMPD2	downstream	chr1	110178134	110179128	2	4.42155e-11	8.47417e-10	3.29018e-08	OpenSea	-0.0726957	hypo
MEF2A	upstream	chr15	100016352	100017288	5	4.16836e-11	8.06993e-10	3.29398e-08	OpenSea	-0.88753	hypo
MORC1	inside	chr3	108738082	108739180	3	4.89355e-11	9.17541e-10	3.2965e-08	OpenSea	0.915031	hyper
PRSS48	downstream	chr4	152245750	152246910	6	5.178e-11	9.61536e-10	3.30169e-08	Island	-0.565859	hypo
NCEH1	inside	chr3	172398637	172398654	2	7.61054e-13	3.02212e-11	3.31131e-08	OpenSea	-1	hypo
NME5	overlaps 5'	chr5	137474700	137475380	7	3.06323e-11	6.26383e-10	3.33198e-08	OpenSea	0.889007	hyper
ABCG5	inside	chr2	44058766	44059267	5	2.26595e-11	4.86357e-10	3.34538e-08	Island	-0.757129	hypo
TRAK1	inside	chr3	42237357	42237461	2	4.71434e-12	1.32537e-10	3.35289e-08	OpenSea	1	hyper
QSOX2	inside	chr9	139123147	139123474	2	1.48454e-11	3.43235e-10	3.35797e-08	OpenSea	-0.906766	hypo
RPH3A	inside	chr12	113288394	113288429	2	1.59684e-12	5.49776e-11	3.37461e-08	OpenSea	1	hyper
SLC43A3	inside	chr11	57191603	57192433	4	3.78893e-11	7.45823e-10	3.37652e-08	N_Shelf	-0.740779	hypo
DENND1A	inside	chr9	126158792	126158945	2	6.99932e-12	1.84018e-10	3.38372e-08	OpenSea	-0.934443	hypo
GJA1	overlaps 5'	chr6	121756560	121756804	2	1.12033e-11	2.73517e-10	3.39614e-08	OpenSea	-1	hypo
MAD1L1	inside	chr7	2205691	2205746	3	2.53116e-12	8.04928e-11	3.40404e-08	OpenSea	0.89808	hyper
PLCZ1	inside	chr12	18848852	18849721	3	4.00925e-11	7.78855e-10	3.41252e-08	OpenSea	1	hyper
NSFL1C	promoter	chr20	1450828	1450887	3	2.7258e-12	8.5321e-11	3.41725e-08	S_Shelf	0.96817	hyper
NUP50	inside	chr22	45575276	45575331	2	2.54986e-12	8.09192e-11	3.42913e-08	OpenSea	-1	hypo
ANKRD11	inside	chr16	89460364	89460752	2	1.8096e-11	4.05105e-10	3.44972e-08	S_Shelf	-1	hypo
MYO5A	inside	chr15	52601109	52601827	3	3.35981e-11	6.7439e-10	3.46116e-08	OpenSea	0.838278	hyper
KMT5B	downstream	chr11	67914052	67914464	2	1.92806e-11	4.24776e-10	3.46142e-08	OpenSea	1	hyper
CDH10	inside	chr5	24491807	24492497	2	3.29035e-11	6.63062e-10	3.52715e-08	OpenSea	1	hyper
LINC02881	upstream	chr10	44754714	44755562	2	4.04662e-11	7.85082e-10	3.52962e-08	OpenSea	1	hyper
REM2	overlaps 5'	chr14	23351487	23352505	8	4.85921e-11	9.12595e-10	3.53061e-08	N_Shelf	0.706344	hyper
SLC12A6	inside	chr15	34628731	34629057	4	1.55991e-11	3.57414e-10	3.53926e-08	N_Shore	0.82479	hyper
SEZ6	inside	chr17	27309113	27309620	5	2.44129e-11	5.17448e-10	3.56158e-08	N_Shelf	-0.792615	hypo
AIMP2	inside	chr7	6055517	6055583	2	3.19053e-12	9.72762e-11	3.57564e-08	OpenSea	1	hyper
GSC2	overlaps 5'	chr22	19137306	19138268	5	4.6737e-11	8.84279e-10	3.5935e-08	Island	-0.901087	hypo
PLEC	inside	chr8	145024637	145025761	7	5.47144e-11	1.00613e-09	3.60053e-08	Island	-0.766246	hypo
LRRK1	inside	chr15	101469838	101470216	2	1.84534e-11	4.10299e-10	3.6109e-08	OpenSea	0.887989	hyper
NR2F2-AS1	inside	chr15	96868857	96870031	9	5.78144e-11	1.05258e-09	3.6425e-08	S_Shelf	-0.926461	hypo
PSTPIP1	overlaps 5'	chr15	77286576	77287433	6	4.2585e-11	8.22359e-10	3.67543e-08	OpenSea	-0.693044	hypo
ZBED5-AS1	downstream	chr11	10948836	10949338	2	2.51794e-11	5.30749e-10	3.71e-08	N_Shelf	0.966457	hyper
FGF3	overlaps 5'	chr11	69633070	69634241	7	5.89007e-11	1.06896e-09	3.72044e-08	Island	-0.54602	hypo
RAB3GAP1	promoter	chr2	135808369	135808618	4	1.25362e-11	2.99554e-10	3.7239e-08	OpenSea	1	hyper
CRTC3	inside	chr15	91185755	91186446	2	3.48179e-11	6.94313e-10	3.72697e-08	OpenSea	-0.61876	hypo
HEXB	inside	chr5	73974992	73975849	2	4.32196e-11	8.32509e-10	3.7302e-08	OpenSea	0.793506	hyper
MAP7D1	inside	chr1	36637259	36639029	6	8.94595e-11	1.49999e-09	3.73839e-08	N_Shelf	-0.446766	hypo
CLNK	upstream	chr4	10732403	10732498	2	4.80712e-12	1.34485e-10	3.74279e-08	OpenSea	0.950767	hyper
MEIS1	inside	chr2	66734900	66736055	5	5.85831e-11	1.06446e-09	3.75164e-08	OpenSea	-0.921914	hypo
USP46	downstream	chr4	53236479	53236523	2	2.24316e-12	7.25937e-11	3.77093e-08	OpenSea	1	hyper
CLDN10	inside	chr13	96146986	96147025	2	1.99809e-12	6.59672e-11	3.78946e-08	OpenSea	1	hyper
CLDN8	overlaps 5'	chr21	31588123	31588796	5	3.45415e-11	6.89401e-10	3.79627e-08	OpenSea	0.952768	hyper
VPS54	upstream	chr2	64276666	64277326	2	3.39093e-11	6.79729e-10	3.8002e-08	OpenSea	0.931895	hyper
BCAT1	inside	chr12	25055967	25057099	9	5.83748e-11	1.06152e-09	3.81426e-08	Island	-0.735062	hypo
GRIK1	overlaps 5'	chr21	31311797	31312540	13	3.83994e-11	7.52789e-10	3.82267e-08	Island	-0.572596	hypo
NPAS2	upstream	chr2	101397191	101397447	2	1.32458e-11	3.12559e-10	3.82711e-08	OpenSea	1	hyper
MEIS1	downstream	chr2	66807918	66809242	6	6.89589e-11	1.21074e-09	3.85242e-08	Island	-0.735019	hypo
LBH	promoter	chr2	30453223	30453759	4	2.79293e-11	5.81227e-10	3.85414e-08	N_Shore	-0.981235	hypo
ADCYAP1	inside	chr18	906726	907606	3	4.64263e-11	8.80217e-10	3.90223e-08	Island	-0.676222	hypo
TACSTD2	inside	chr1	59042065	59042972	5	4.84785e-11	9.11208e-10	3.95342e-08	Island	-0.764511	hypo
CFLAR	inside	chr2	201986522	201987177	2	3.52836e-11	7.01581e-10	3.98441e-08	S_Shelf	0.756879	hyper
NFATC2	inside	chr20	50061413	50062402	2	5.32909e-11	9.847e-10	3.98555e-08	OpenSea	-0.920042	hypo
TRIM66	overlaps 5'	chr11	8692821	8694092	4	6.86289e-11	1.20634e-09	3.99386e-08	OpenSea	-0.718423	hypo
EPHB3	inside	chr3	184282720	184283309	2	3.20455e-11	6.49198e-10	4.02423e-08	N_Shelf	0.952794	hyper
IGF2BP2	inside	chr3	185463515	185463596	2	4.44519e-12	1.26522e-10	4.0592e-08	OpenSea	1	hyper
CMIP	inside	chr16	81641207	81642150	3	5.19875e-11	9.64347e-10	4.07773e-08	OpenSea	0.0303298	hyper
NDUFA8	downstream	chr9	124902792	124903583	2	4.36114e-11	8.38294e-10	4.07808e-08	OpenSea	0	hyper
ADCY3	overlaps 5'	chr2	25141696	25142392	10	3.8503e-11	7.54017e-10	4.09182e-08	N_Shore	-0.974246	hypo
TRIP13	inside	chr5	912433	913112	5	3.77365e-11	7.43454e-10	4.11077e-08	Island	-0.945452	hypo
BICD2	inside	chr9	95509276	95509692	2	2.31673e-11	4.95823e-10	4.11922e-08	OpenSea	-0.967544	hypo
RASSF3	inside	chr12	65019329	65019459	3	7.25111e-12	1.89984e-10	4.12564e-08	OpenSea	0.940746	hyper
PNPLA2	inside	chr11	820572	821891	6	7.42753e-11	1.28634e-09	4.16516e-08	N_Shore	0.837647	hyper
PCBP3	inside	chr21	47342095	47342678	2	3.2851e-11	6.62295e-10	4.16784e-08	N_Shore	1	hyper
IFFO1	overlaps 5'	chr12	6664536	6665448	9	5.15953e-11	9.5956e-10	4.18454e-08	Island	-0.982955	hypo
SPNS3	inside	chr17	4387045	4387101	2	3.17691e-12	9.699e-11	4.19612e-08	OpenSea	1	hyper
SLC4A3	downstream	chr2	220550251	220550364	3	6.42274e-12	1.71317e-10	4.20411e-08	OpenSea	1	hyper
NR6A1	downstream	chr9	127282445	127282568	2	7.01604e-12	1.84247e-10	4.2191e-08	OpenSea	1	hyper
ACADL	overlaps 5'	chr2	211089678	211090488	10	4.63641e-11	8.79686e-10	4.23378e-08	S_Shore	-0.620214	hypo
TPTE2P6	downstream	chr13	25204796	25205287	2	2.82648e-11	5.8661e-10	4.25791e-08	OpenSea	1	hyper
PLLP	inside	chr16	57297286	57297445	3	9.17956e-12	2.32277e-10	4.27027e-08	OpenSea	-1	hypo
SSH1	inside	chr12	109216828	109216865	2	2.1546e-12	7.04239e-11	4.30723e-08	OpenSea	-0.712181	hypo
EIF4G3	inside	chr1	21139490	21140377	2	5.17664e-11	9.61536e-10	4.31674e-08	OpenSea	-0.601619	hypo
CAPZB	inside	chr1	19745731	19746406	4	3.94327e-11	7.68984e-10	4.321e-08	OpenSea	-0.862181	hypo
PITPNM2	inside	chr12	123555535	123556242	2	4.13928e-11	8.02101e-10	4.33049e-08	OpenSea	-0.972488	hypo
CD9	inside	chr12	6334026	6335278	5	7.38922e-11	1.28116e-09	4.36542e-08	OpenSea	0.457131	hyper
LUZP2	upstream	chr11	23870521	23871118	2	3.52837e-11	7.01581e-10	4.3715e-08	OpenSea	1	hyper
MINK1	inside	chr17	4757043	4757969	2	5.50617e-11	1.00968e-09	4.39815e-08	OpenSea	-1	hypo
FDX1	downstream	chr11	110349639	110350575	2	5.67726e-11	1.03608e-09	4.48636e-08	OpenSea	0.36308	hyper
KCNK2	inside	chr1	215256254	215256263	2	5.4745e-13	2.28803e-11	4.49919e-08	Island	-1	hypo
KIAA0930	inside	chr22	45623493	45624480	3	6.03432e-11	1.09176e-09	4.52212e-08	OpenSea	-0.928723	hypo
RAP1GAP2	inside	chr17	2868887	2869304	4	2.55178e-11	5.37139e-10	4.52625e-08	OpenSea	0.783452	hyper
SOX2	inside	chr3	181429908	181431010	5	6.76206e-11	1.19273e-09	4.53867e-08	Island	-0.671243	hypo
LIPC	inside	chr15	58732754	58733371	2	3.8047e-11	7.47643e-10	4.56107e-08	OpenSea	1	hyper
CADM1	inside	chr11	115233921	115234003	3	5.1533e-12	1.42003e-10	4.64842e-08	OpenSea	1	hyper
TANC1	inside	chr2	160013512	160014016	3	3.19542e-11	6.48209e-10	4.68953e-08	OpenSea	-1	hypo
DAD1	downstream	chr14	23007634	23008247	4	3.88828e-11	7.60479e-10	4.69168e-08	OpenSea	-0.642571	hypo
PHLDB2	inside	chr3	111480458	111481342	3	5.61397e-11	1.02648e-09	4.69732e-08	OpenSea	-0.944758	hypo
LOC283038	inside	chr10	127378865	127379477	2	3.89069e-11	7.60628e-10	4.70227e-08	OpenSea	1	hyper
PLOD2	inside	chr3	145878539	145879278	6	4.727e-11	8.92521e-10	4.73121e-08	Island	-0.878638	hypo
ADCY7	inside	chr16	50347766	50347850	2	5.42808e-12	1.48503e-10	4.7797e-08	OpenSea	-1	hypo
ZBTB40	upstream	chr1	22714527	22715260	2	4.77078e-11	8.98935e-10	4.81412e-08	OpenSea	0.957672	hyper
PLA2G10	overlaps 3'	chr16	14766140	14766422	2	1.83635e-11	4.09493e-10	4.81658e-08	OpenSea	0.844964	hyper
ETV4	upstream	chr17	41669266	41669402	2	8.8749e-12	2.25439e-10	4.82676e-08	OpenSea	-1	hypo
FOXN1	overlaps 5'	chr17	26832584	26833760	4	7.68001e-11	1.32257e-09	4.83043e-08	OpenSea	-0.792837	hypo
FIGN	overlaps 5'	chr2	164592477	164593499	9	6.6998e-11	1.18558e-09	4.84889e-08	N_Shore	-0.863013	hypo
FZD9	upstream	chr7	72838601	72838777	3	1.15427e-11	2.80162e-10	4.85097e-08	Island	1	hyper
IGF1R	inside	chr15	99450094	99450790	3	4.58034e-11	8.71291e-10	4.86765e-08	OpenSea	0.980283	hyper
DOK6	overlaps 5'	chr18	67067721	67068458	5	4.85112e-11	9.11449e-10	4.86862e-08	Island	-0.761344	hypo
ZC3H7B	inside	chr22	41744502	41745222	3	4.74139e-11	8.945e-10	4.87084e-08	S_Shelf	-0.52595	hypo
PUM1	inside	chr1	31423023	31423284	4	1.73743e-11	3.92398e-10	4.92378e-08	OpenSea	1	hyper
TTC28	inside	chr22	28412200	28412380	2	1.20001e-11	2.89577e-10	4.93113e-08	OpenSea	-1	hypo
C5orf46	overlaps 5'	chr5	147286075	147286513	4	2.93091e-11	6.05268e-10	4.94949e-08	OpenSea	1	hyper
EVX1	overlaps 5'	chr7	27282112	27282988	14	5.87134e-11	1.06611e-09	4.95752e-08	Island	-0.62304	hypo
CIB1	inside	chr15	90775513	90775670	2	1.05479e-11	2.59591e-10	4.96933e-08	N_Shore	1	hyper
ATF1	inside	chr12	51179369	51180193	2	5.56629e-11	1.01826e-09	4.99655e-08	OpenSea	-0.632727	hypo
CNTNAP5	upstream	chr2	123832083	123832383	2	2.03897e-11	4.45995e-10	5.02714e-08	OpenSea	1	hyper
AGAP1	inside	chr2	236450978	236450997	2	1.29312e-12	4.66995e-11	5.03387e-08	OpenSea	1	hyper
AACS	downstream	chr12	125634449	125634554	3	7.16751e-12	1.88116e-10	5.04905e-08	OpenSea	0.762377	hyper
CTBP1	inside	chr4	1217147	1217393	4	1.68125e-11	3.81271e-10	5.05507e-08	N_Shore	-0.880624	hypo
KLC2	inside	chr11	66028355	66029432	5	7.38744e-11	1.28116e-09	5.07352e-08	S_Shelf	-0.620121	hypo
PTPRO	inside	chr12	15475236	15476029	7	5.50565e-11	1.00968e-09	5.13531e-08	Island	-0.657207	hypo
HAND2	downstream	chr4	174443242	174443866	5	4.34733e-11	8.3599e-10	5.15312e-08	Island	-0.72044	hypo
JAK1	inside	chr1	65348569	65348728	2	1.11976e-11	2.73517e-10	5.20906e-08	OpenSea	0.805331	hyper
LINC01270	upstream	chr20	48883411	48883562	3	1.06604e-11	2.62218e-10	5.22188e-08	OpenSea	0.820241	hyper
TARS1	upstream	chr5	33229162	33229693	2	3.75212e-11	7.39849e-10	5.22653e-08	OpenSea	1	hyper
HAND1	overlaps 5'	chr5	153857824	153859050	12	8.69768e-11	1.46641e-09	5.2474e-08	Island	-0.484793	hypo
CLHC1	downstream	chr2	55339047	55339219	2	1.22685e-11	2.94965e-10	5.27588e-08	OpenSea	-1	hypo
TNS1	inside	chr2	218767655	218768600	2	6.74373e-11	1.19087e-09	5.27837e-08	OpenSea	-1	hypo
PEX6	overlaps 3'	chr6	42931581	42932111	2	3.7981e-11	7.47307e-10	5.30056e-08	S_Shelf	0.211699	hyper
CNGA3	inside	chr2	99004092	99004293	2	1.44441e-11	3.35772e-10	5.31528e-08	OpenSea	-1	hypo
SRRM2	inside	chr16	2806322	2807477	4	8.34964e-11	1.41817e-09	5.34708e-08	Island	0.929877	hyper
CD8A	inside	chr2	87016129	87016721	4	4.29568e-11	8.28491e-10	5.36712e-08	Island	-0.786307	hypo
AAK1	inside	chr2	69869222	69870151	5	6.76926e-11	1.19354e-09	5.38961e-08	Island	-0.827557	hypo
SLC24A3	downstream	chr20	19783309	19783676	2	2.67863e-11	5.59728e-10	5.39857e-08	OpenSea	1	hyper
PRKAR1B	inside	chr7	750720	751332	5	4.48429e-11	8.55506e-10	5.41968e-08	Island	-0.859452	hypo
IL1RN	inside	chr2	113874068	113875724	9	1.21398e-10	1.92294e-09	5.42229e-08	OpenSea	-0.646909	hypo
SLC5A6	inside	chr2	27427383	27428050	5	4.90621e-11	9.19163e-10	5.44066e-08	OpenSea	-0.40516	hypo
SH3TC2	inside	chr5	148421136	148421303	3	1.23525e-11	2.96674e-10	5.47107e-08	OpenSea	1	hyper
F3	upstream	chr1	95123877	95124062	2	1.36878e-11	3.20536e-10	5.47261e-08	OpenSea	1	hyper
PRKAG2	inside	chr7	151564829	151565732	5	6.70084e-11	1.18558e-09	5.48874e-08	OpenSea	0.907914	hyper
POU3F2	upstream	chr6	99271709	99272623	7	6.81585e-11	1.20083e-09	5.51576e-08	N_Shore	-0.645262	hypo
CADM1	inside	chr11	115092435	115093262	2	6.17327e-11	1.10981e-09	5.52129e-08	OpenSea	1	hyper
ATF7IP	upstream	chr12	14404354	14404598	3	1.82351e-11	4.07223e-10	5.52776e-08	OpenSea	-0.860825	hypo
MIR759	promoter	chr13	53383380	53384081	3	5.28725e-11	9.78943e-10	5.57883e-08	OpenSea	0.99657	hyper
RMI2	inside	chr16	11400403	11401782	4	1.04437e-10	1.69898e-09	5.60172e-08	OpenSea	-0.526153	hypo
GHITM	upstream	chr10	85672785	85673172	4	2.93385e-11	6.05603e-10	5.60737e-08	OpenSea	0.986419	hyper
VPS37B	overlaps 3'	chr12	123349554	123350362	5	6.15971e-11	1.10868e-09	5.63873e-08	N_Shore	0.945436	hyper
OR10J1	overlaps 5'	chr1	159409207	159410003	3	6.10107e-11	1.10071e-09	5.66923e-08	OpenSea	0.998552	hyper
SLC6A2	inside	chr16	55689851	55690565	12	5.48156e-11	1.00719e-09	5.67855e-08	Island	-0.820511	hypo
INF2	inside	chr14	105159108	105159747	3	4.92285e-11	9.21903e-10	5.69833e-08	S_Shelf	-0.729245	hypo
MYO18A	inside	chr17	27403823	27404127	4	2.35478e-11	5.02597e-10	5.72937e-08	N_Shelf	-1	hypo
MYH14	overlaps 5'	chr19	50706387	50707173	9	6.10565e-11	1.10111e-09	5.74567e-08	Island	-0.844349	hypo
TP73	inside	chr1	3585225	3585588	5	2.82384e-11	5.86367e-10	5.75394e-08	OpenSea	-0.449641	hypo
PHOX2B	inside	chr4	41746947	41748194	3	9.71122e-11	1.6054e-09	5.76022e-08	N_Shore	-0.779825	hypo
COL5A1	inside	chr9	137544772	137545272	5	3.89488e-11	7.61121e-10	5.76177e-08	OpenSea	0.381395	hyper
CC2D2A	inside	chr4	15480407	15481270	4	6.74333e-11	1.19087e-09	5.77956e-08	OpenSea	0.812319	hyper
CC2D1B	inside	chr1	52820497	52820755	2	2.0174e-11	4.41698e-10	5.78367e-08	OpenSea	-0.669591	hypo
ATP23	downstream	chr12	58480719	58481611	6	6.99487e-11	1.2237e-09	5.80025e-08	OpenSea	0.860755	hyper
FAM83B	promoter	chr6	54711227	54711477	7	1.97217e-11	4.33243e-10	5.83492e-08	Island	-0.770742	hypo
ADRM1	inside	chr20	60881152	60881635	5	3.84239e-11	7.52789e-10	5.88417e-08	N_Shore	-1	hypo
APOBEC3A	upstream	chr22	39348394	39348640	3	1.9737e-11	4.33372e-10	5.93441e-08	OpenSea	-0.647598	hypo
MIR203A	covers	chr14	104583048	104584099	11	8.43456e-11	1.42994e-09	5.93596e-08	Island	-0.754576	hypo
SH3BP1	inside	chr22	38037179	38038350	7	9.44981e-11	1.57182e-09	5.96895e-08	S_Shore	-0.779696	hypo
DENND3	inside	chr8	142157693	142157868	4	1.41544e-11	3.30152e-10	5.98255e-08	OpenSea	-0.816675	hypo
MKNK2	inside	chr19	2047261	2047483	2	1.79899e-11	4.03123e-10	5.99385e-08	S_Shore	0.962467	hyper
ZNF644	promoter	chr1	91488265	91488276	2	8.953e-13	3.45869e-11	6.02004e-08	S_Shore	1	hyper
SYNGAP1	inside	chr6	33397122	33397960	5	6.82488e-11	1.2015e-09	6.02396e-08	S_Shore	-0.730157	hypo
VOPP1	inside	chr7	55605399	55605954	4	4.52445e-11	8.62808e-10	6.02982e-08	OpenSea	0.769317	hyper
BFSP2	downstream	chr3	133210244	133210609	2	2.98276e-11	6.13487e-10	6.04445e-08	OpenSea	0.827236	hyper
ITGAE	overlaps 5'	chr17	3704471	3704622	6	1.24114e-11	2.97776e-10	6.07961e-08	OpenSea	-0.85896	hypo
AIFM2	inside	chr10	71877420	71878277	4	7.06758e-11	1.23474e-09	6.09988e-08	OpenSea	-0.843685	hypo
GULP1	inside	chr2	189198567	189198674	2	8.83927e-12	2.24783e-10	6.11032e-08	OpenSea	1	hyper
RHEX	promoter	chr1	206290094	206290356	3	2.17226e-11	4.69768e-10	6.13257e-08	OpenSea	0.120784	hyper
BOC	upstream	chr3	112887453	112887569	3	9.65182e-12	2.41956e-10	6.15437e-08	OpenSea	-1	hypo
SHISA2	overlaps 5'	chr13	26625089	26626341	10	1.04755e-10	1.70107e-09	6.18875e-08	Island	-0.697216	hypo
TSC2	inside	chr16	2135250	2136401	5	9.67806e-11	1.60289e-09	6.21934e-08	S_Shore	-0.750328	hypo
PENK	downstream	chr8	57317886	57317906	2	1.68264e-12	5.71585e-11	6.22295e-08	OpenSea	1	hyper
CSRP1	downstream	chr1	201445713	201446068	2	2.98835e-11	6.13811e-10	6.22637e-08	OpenSea	-1	hypo
DEK	upstream	chr6	18307649	18308303	2	5.56001e-11	1.01752e-09	6.28824e-08	OpenSea	0	hyper
KLHDC4	downstream	chr16	87735077	87735257	2	1.53448e-11	3.52822e-10	6.30548e-08	N_Shore	0.694075	hyper
PRKCH	inside	chr14	61730523	61730781	3	2.21457e-11	4.77565e-10	6.34892e-08	OpenSea	1	hyper
PARP10	promoter	chr8	145061234	145061787	6	4.76368e-11	8.98336e-10	6.3716e-08	N_Shelf	-0.692909	hypo
TRAPPC12	inside	chr2	3482473	3483598	7	9.69736e-11	1.60427e-09	6.37577e-08	OpenSea	-0.376259	hypo
IPCEF1	inside	chr6	154799632	154799941	4	2.66586e-11	5.57313e-10	6.38131e-08	OpenSea	1	hyper
SLX4	inside	chr16	3639688	3639840	2	1.31374e-11	3.10161e-10	6.39288e-08	S_Shore	-0.97767	hypo
CD7	downstream	chr17	80260410	80261213	3	6.98792e-11	1.22362e-09	6.43671e-08	OpenSea	-0.763022	hypo
SCNN1D	inside	chr1	1217103	1217665	8	4.90436e-11	9.19163e-10	6.45473e-08	OpenSea	0.726883	hyper
SORL1	downstream	chr11	121637863	121637904	2	3.60087e-12	1.06803e-10	6.49619e-08	OpenSea	1	hyper
SNHG16	inside	chr17	74558202	74559056	2	7.52722e-11	1.2997e-09	6.51941e-08	OpenSea	-0.969805	hypo
PER2	upstream	chr2	239209416	239209631	2	1.89529e-11	4.18562e-10	6.5203e-08	OpenSea	1	hyper
FURIN	upstream	chr15	91407407	91407908	2	4.42715e-11	8.48136e-10	6.53609e-08	OpenSea	-0.690633	hypo
DEAF1	inside	chr11	665386	665815	5	3.79989e-11	7.47338e-10	6.55156e-08	OpenSea	-0.958622	hypo
METTL9	inside	chr16	21665002	21665239	4	2.10451e-11	4.57927e-10	6.56804e-08	OpenSea	-0.750707	hypo
WNK2	overlaps 5'	chr9	95946891	95948060	8	1.03868e-10	1.69326e-09	6.57203e-08	Island	-0.421113	hypo
RXFP4	overlaps 5'	chr1	155910958	155912364	6	1.25079e-10	1.9663e-09	6.58009e-08	OpenSea	0.125649	hyper
GHSR	overlaps 5'	chr3	172166182	172167811	17	1.44951e-10	2.2083e-09	6.58162e-08	Island	-0.489256	hypo
ITGAL	inside	chr16	30494063	30495250	5	1.0579e-10	1.71522e-09	6.59212e-08	OpenSea	-0.444832	hypo
COL23A1	inside	chr5	177859023	177859235	2	1.89392e-11	4.18462e-10	6.6078e-08	OpenSea	1	hyper
ZNF703	promoter	chr8	37551676	37552089	3	3.70221e-11	7.30952e-10	6.63045e-08	Island	-0.752297	hypo
UBR4	inside	chr1	19407878	19408760	5	7.91821e-11	1.35798e-09	6.64034e-08	OpenSea	-0.565733	hypo
EPPIN-WFDC6	inside	chr20	44167974	44168797	8	7.41766e-11	1.28512e-09	6.66651e-08	OpenSea	0.926118	hyper
EGFR	inside	chr7	55089770	55090517	2	6.75063e-11	1.19163e-09	6.68429e-08	S_Shelf	-1	hypo
MIR193A	downstream	chr17	29890810	29891564	6	6.82839e-11	1.20161e-09	6.69852e-08	S_Shelf	-0.647718	hypo
AIFM2	inside	chr10	71883768	71884801	4	9.37712e-11	1.56257e-09	6.7143e-08	OpenSea	-0.461017	hypo
DOP1B	promoter	chr21	37535885	37536686	5	7.31361e-11	1.26997e-09	6.75354e-08	OpenSea	0.925973	hyper
PRKCH	inside	chr14	61934274	61934949	2	6.16393e-11	1.10883e-09	6.75439e-08	OpenSea	-0.809852	hypo
GNAI2	inside	chr3	50287227	50287902	3	6.17964e-11	1.10998e-09	6.7716e-08	OpenSea	-0.73422	hypo
PLPPR1	overlaps 5'	chr9	103790013	103792173	11	1.98479e-10	2.85746e-09	6.79662e-08	Island	-0.125473	hypo
DCST1-AS1	inside	chr1	155035008	155035749	6	6.82413e-11	1.2015e-09	6.81178e-08	Island	0.881574	hyper
ITGA11	inside	chr15	68659041	68659759	2	6.64811e-11	1.17898e-09	6.84865e-08	OpenSea	0.84425	hyper
SIGIRR	inside	chr11	414951	415458	6	4.70497e-11	8.89461e-10	6.86405e-08	N_Shore	-0.945534	hypo
C2CD3	inside	chr11	73851991	73852372	2	3.54709e-11	7.03965e-10	6.8862e-08	OpenSea	1	hyper
DCAF11	inside	chr14	24588282	24589174	4	8.32183e-11	1.41449e-09	6.90058e-08	OpenSea	-0.00615569	hypo
LINC01554	downstream	chr5	95197383	95197477	3	8.81853e-12	2.24505e-10	6.93903e-08	OpenSea	1	hyper
NFATC2	inside	chr20	50044821	50046166	5	1.26541e-10	1.98587e-09	6.95889e-08	OpenSea	-0.60618	hypo
PLXNA2	inside	chr1	208281523	208281818	2	2.78097e-11	5.79e-10	6.97276e-08	OpenSea	0.758722	hyper
RPRM	overlaps 3'	chr2	154333269	154334717	13	1.36768e-10	2.1107e-09	6.98629e-08	N_Shore	-0.526695	hypo
ZFYVE21	inside	chr14	104190678	104190830	3	1.43675e-11	3.34208e-10	6.99148e-08	N_Shelf	-1	hypo
TINAG	promoter	chr6	54172183	54172379	2	1.85672e-11	4.12231e-10	7.00686e-08	OpenSea	1	hyper
CLXN	downstream	chr8	49462975	49464068	4	1.04381e-10	1.69898e-09	7.06371e-08	OpenSea	0.384718	hyper
PITRM1	upstream	chr10	3441381	3441626	3	2.34331e-11	5.00383e-10	7.07447e-08	OpenSea	1	hyper
FAM131C	upstream	chr1	16420133	16420295	2	1.56171e-11	3.57648e-10	7.13043e-08	OpenSea	1	hyper
MAPK10	inside	chr4	87514125	87515200	5	1.03919e-10	1.69349e-09	7.15022e-08	N_Shore	-0.826014	hypo
ACTL6B	overlaps 5'	chr7	100253901	100254256	5	3.45627e-11	6.89523e-10	7.2013e-08	Island	-1	hypo
VARS2	inside	chr6	30885310	30886666	10	1.32566e-10	2.06048e-09	7.23108e-08	S_Shelf	-0.62062	hypo
TEAD1	inside	chr11	12927423	12927709	2	2.8039e-11	5.82996e-10	7.25151e-08	OpenSea	0.799552	hyper
TENM4	inside	chr11	78383020	78383840	2	8.04298e-11	1.37629e-09	7.25495e-08	N_Shelf	0.89159	hyper
VWA1	inside	chr1	1372677	1373317	3	6.33976e-11	1.13396e-09	7.32697e-08	N_Shore	0.559389	hyper
MAML3	inside	chr4	141014217	141015258	4	1.03413e-10	1.68824e-09	7.34778e-08	OpenSea	0.970531	hyper
RAC3	inside	chr17	79991323	79991872	3	5.45717e-11	1.00432e-09	7.35236e-08	S_Shore	-0.980189	hypo
POLR1E	downstream	chr9	37503918	37504793	2	8.72457e-11	1.46987e-09	7.37509e-08	OpenSea	-0.698874	hypo
GUCY1A1	promoter	chr4	156586483	156586711	4	2.27505e-11	4.87625e-10	7.38052e-08	N_Shore	1	hyper
GALNT12	inside	chr9	101610575	101611364	3	7.8985e-11	1.35561e-09	7.40456e-08	OpenSea	0.900322	hyper
PDZRN4	inside	chr12	41868018	41868325	2	3.08437e-11	6.30424e-10	7.4312e-08	OpenSea	1	hyper
ILDR1	upstream	chr3	121745042	121745071	2	2.92712e-12	9.05706e-11	7.46572e-08	OpenSea	1	hyper
ROBO1	inside	chr3	79067596	79068666	9	1.08087e-10	1.74527e-09	7.47171e-08	Island	-0.617907	hypo
APCDD1L-DT	overlaps 5'	chr20	57089933	57090570	12	6.43687e-11	1.14908e-09	7.47424e-08	Island	-0.735007	hypo
DIPK1A	inside	chr1	93374979	93375896	2	9.27231e-11	1.54792e-09	7.47911e-08	OpenSea	-1	hypo
ZNF821	promoter	chr16	71919038	71919455	3	4.25178e-11	8.21625e-10	7.54164e-08	S_Shore	0.927262	hyper
CLEC16A	inside	chr16	11126178	11127038	2	8.86063e-11	1.48787e-09	7.62075e-08	OpenSea	-0.746052	hypo
ZC3H3	inside	chr8	144577050	144577239	4	1.95512e-11	4.29705e-10	7.65146e-08	OpenSea	-1	hypo
LINC02910	overlaps 5'	chr20	58630240	58631039	8	8.32948e-11	1.41527e-09	7.71086e-08	OpenSea	-0.653828	hypo
ARHGEF28	promoter	chr5	72919936	72921051	3	1.16835e-10	1.86549e-09	7.75048e-08	N_Shore	0.902516	hyper
PLCG2	inside	chr16	81864959	81865441	2	5.068e-11	9.45221e-10	7.77715e-08	OpenSea	0.207711	hyper
SNX29	inside	chr16	12207648	12207677	2	3.0551e-12	9.3771e-11	7.79221e-08	N_Shelf	-1	hypo
SLIT3	upstream	chr5	168777233	168777678	2	4.701e-11	8.89076e-10	7.81378e-08	OpenSea	1	hyper
LHX2	overlaps 5'	chr9	126773656	126774599	5	9.98768e-11	1.64458e-09	7.83401e-08	Island	-0.886508	hypo
LINC02418	overlaps 5'	chr12	130526793	130527107	9	3.34118e-11	6.72123e-10	7.8705e-08	Island	-0.591751	hypo
RAB8A	inside	chr19	16243534	16244116	5	6.24131e-11	1.11717e-09	7.93203e-08	OpenSea	-0.361254	hypo
PRKAG2	inside	chr7	151384763	151385644	5	9.45988e-11	1.57236e-09	7.94221e-08	OpenSea	-0.912147	hypo
ERRFI1	upstream	chr1	8213978	8214979	3	1.08178e-10	1.74612e-09	7.99345e-08	OpenSea	0.213296	hyper
LINC00469	upstream	chr17	71898817	71898905	3	9.5323e-12	2.398e-10	8.01207e-08	S_Shore	-1	hypo
PDLIM1	inside	chr10	97033172	97033672	3	5.43759e-11	1.00192e-09	8.04393e-08	OpenSea	-1	hypo
ZNF280D	inside	chr15	57112940	57113770	2	9.03168e-11	1.51326e-09	8.04863e-08	OpenSea	0	hyper
TRMT2A	inside	chr22	20103283	20104076	7	8.63884e-11	1.4581e-09	8.05774e-08	N_Shore	0.8289	hyper
RASSF10	overlaps 5'	chr11	13030474	13031804	15	1.45359e-10	2.21078e-09	8.08391e-08	Island	-0.733022	hypo
CNTN6	upstream	chr3	1049891	1050279	2	4.25255e-11	8.21625e-10	8.1068e-08	OpenSea	1	hyper
FBXO6	inside	chr1	11731478	11732206	2	8.0483e-11	1.37661e-09	8.17719e-08	OpenSea	-0.794604	hypo
TNS3	downstream	chr7	46793578	46794372	2	8.81862e-11	1.48304e-09	8.21508e-08	OpenSea	1	hyper
PWWP2B	downstream	chr10	134231487	134232490	6	1.11631e-10	1.79617e-09	8.23219e-08	OpenSea	0.880378	hyper
PAQR4	inside	chr16	3020786	3021795	5	1.12536e-10	1.80756e-09	8.24959e-08	S_Shore	0.5654	hyper
CELF1	inside	chr11	47545602	47546215	7	6.84993e-11	1.20452e-09	8.26527e-08	OpenSea	0.744065	hyper
LINC00649	inside	chr21	35320017	35321468	6	1.6254e-10	2.42383e-09	8.28563e-08	OpenSea	0.355958	hyper
KYAT1	inside	chr9	131607940	131607978	2	4.26489e-12	1.22618e-10	8.30155e-08	OpenSea	-1	hypo
MIR99AHG	inside	chr21	17911433	17911689	4	2.88045e-11	5.95652e-10	8.32247e-08	OpenSea	-0.959268	hypo
CAMP	promoter	chr3	48263670	48264754	6	1.22434e-10	1.93601e-09	8.3542e-08	OpenSea	-0.0773222	hypo
B4GALNT2	inside	chr17	47210020	47210600	9	6.5639e-11	1.16676e-09	8.37076e-08	Island	-0.836076	hypo
LOC100130987	inside	chr11	67121348	67121635	4	3.25152e-11	6.56971e-10	8.37985e-08	S_Shore	0.559876	hyper
NYNRIN	promoter	chr14	24867164	24867587	5	4.80426e-11	9.04127e-10	8.40074e-08	N_Shore	-0.91873	hypo
ZNF692	inside	chr1	249151633	249152159	3	5.98256e-11	1.08403e-09	8.41265e-08	N_Shore	0.828515	hyper
FBRS	inside	chr16	30672502	30672511	2	1.02965e-12	3.88983e-11	8.46187e-08	S_Shore	1	hyper
CLMN	inside	chr14	95716961	95717117	2	1.79154e-11	4.01866e-10	8.49438e-08	OpenSea	1	hyper
ARAP1	inside	chr11	72415428	72416133	2	8.11207e-11	1.38449e-09	8.51087e-08	OpenSea	0	hyper
PHF2	downstream	chr9	96444041	96444946	2	1.04529e-10	1.69967e-09	8.54322e-08	OpenSea	0.12625	hyper
NWD1	overlaps 5'	chr19	16830287	16830860	9	6.61987e-11	1.17489e-09	8.54528e-08	OpenSea	0.940293	hyper
SELENOT	inside	chr3	150325281	150325717	2	5.04269e-11	9.41652e-10	8.55475e-08	N_Shelf	0.85963	hyper
RFX1	inside	chr19	14073277	14074321	4	1.21293e-10	1.92193e-09	8.5934e-08	Island	-0.946892	hypo
ZNF471	overlaps 5'	chr19	57018933	57019374	8	5.17245e-11	9.61536e-10	8.6754e-08	Island	-0.994061	hypo
PIK3R1	inside	chr5	67583598	67583628	3	3.53951e-12	1.05119e-10	8.72675e-08	N_Shore	1	hyper
KIAA0930	inside	chr22	45609402	45610481	5	1.2844e-10	2.01223e-09	8.80462e-08	OpenSea	-0.654919	hypo
PES1	inside	chr22	30978096	30978668	3	6.83075e-11	1.20161e-09	8.83291e-08	OpenSea	-0.767473	hypo
PTGDR	upstream	chr14	52711497	52712003	2	6.06017e-11	1.09506e-09	8.85862e-08	OpenSea	1	hyper
TRAPPC9	inside	chr8	141369053	141370230	3	1.41565e-10	2.16712e-09	8.89632e-08	OpenSea	-0.72057	hypo
LINC00299	upstream	chr2	8627933	8628197	4	3.18067e-11	6.46073e-10	8.9114e-08	OpenSea	-0.823307	hypo
GON4L	inside	chr1	155827556	155828358	4	9.67856e-11	1.60289e-09	8.92622e-08	N_Shore	0.522272	hyper
WT1	inside	chr11	32416490	32417925	7	1.73771e-10	2.5613e-09	8.95689e-08	OpenSea	0.769121	hyper
LINC01699	downstream	chr1	181286640	181287968	9	1.61309e-10	2.40781e-09	8.98446e-08	Island	-0.728976	hypo
LOXHD1	inside	chr18	44135355	44135436	2	9.84252e-12	2.45925e-10	8.98783e-08	OpenSea	1	hyper
NTN4	inside	chr12	96183197	96183526	3	4.00942e-11	7.78855e-10	9.01401e-08	N_Shore	-0.734944	hypo
ADAMTS20	downstream	chr12	43390414	43390552	2	1.68233e-11	3.81271e-10	9.01704e-08	OpenSea	1	hyper
LIMA1	inside	chr12	50642439	50643419	2	1.19665e-10	1.90008e-09	9.03173e-08	OpenSea	0.0754545	hyper
HPCAL1	upstream	chr2	10425661	10425714	2	6.53572e-12	1.73724e-10	9.12121e-08	OpenSea	-0.861174	hypo
CLCF1	inside	chr11	67134607	67135898	6	1.60944e-10	2.40476e-09	9.22103e-08	OpenSea	-0.574119	hypo
N4BP1	downstream	chr16	48570215	48570454	2	2.98804e-11	6.13811e-10	9.24738e-08	OpenSea	-1	hypo
UCP2	inside	chr11	73691625	73692156	2	6.65636e-11	1.17999e-09	9.27201e-08	N_Shelf	1	hyper
FOXB2	upstream	chr9	79629843	79631228	4	1.73681e-10	2.56079e-09	9.27545e-08	Island	-0.82966	hypo
SLC25A25	inside	chr9	130860547	130860808	5	3.27511e-11	6.60863e-10	9.28148e-08	OpenSea	-0.697232	hypo
ZFP36L1	downstream	chr14	69246938	69247338	2	5.04206e-11	9.41652e-10	9.32352e-08	OpenSea	-0.994048	hypo
MYADML2	inside	chr17	79899309	79900329	8	1.28643e-10	2.01402e-09	9.3286e-08	S_Shore	-0.858957	hypo
MTSS2	promoter	chr16	70720077	70720818	10	9.3461e-11	1.55823e-09	9.32919e-08	Island	-0.712319	hypo
C1QL2	inside	chr2	119915729	119916018	3	3.68019e-11	7.27624e-10	9.41898e-08	Island	-0.981778	hypo
RASAL2-AS1	inside	chr1	178062431	178062687	3	3.28141e-11	6.61843e-10	9.48095e-08	N_Shore	-0.69824	hypo
SP3	upstream	chr2	174856441	174856750	2	4.0021e-11	7.78421e-10	9.5799e-08	OpenSea	0.900384	hyper
CDH3	inside	chr16	68702501	68702628	2	1.65028e-11	3.75306e-10	9.61137e-08	OpenSea	-1	hypo
MSGN1	promoter	chr2	17996994	17997780	6	1.02345e-10	1.67498e-09	9.63104e-08	OpenSea	0.257385	hyper
NFIX	inside	chr19	13127729	13127874	2	1.88841e-11	4.17848e-10	9.63297e-08	S_Shelf	1	hyper
ACSF2	inside	chr17	48547118	48548117	3	1.31053e-10	2.04061e-09	9.70318e-08	S_Shore	-0.915017	hypo
ZFYVE21	inside	chr14	104194141	104194627	4	6.46133e-11	1.15255e-09	9.83369e-08	Island	0.951854	hyper
DEAF1	inside	chr11	681052	682093	4	1.38549e-10	2.13125e-09	9.84428e-08	OpenSea	-0.511802	hypo
PSTPIP2	overlaps 5'	chr18	43651686	43653535	15	2.47508e-10	3.42041e-09	9.90112e-08	Island	-0.636069	hypo
NFIA	inside	chr1	61636452	61636723	2	3.65633e-11	7.23452e-10	9.97948e-08	OpenSea	1	hyper
ADARB2	inside	chr10	1248770	1248819	3	6.68468e-12	1.77169e-10	1.00905e-07	N_Shelf	1	hyper
IQSEC1	downstream	chr3	12926674	12926891	4	2.97432e-11	6.12302e-10	1.01382e-07	OpenSea	0.845153	hyper
NFATC2	inside	chr20	50109099	50109376	2	3.80924e-11	7.48214e-10	1.01716e-07	Island	-1	hypo
PGAP4	overlaps 5'	chr9	104248926	104249937	9	1.39271e-10	2.14021e-09	1.01892e-07	S_Shore	-0.776982	hypo
DISP3	inside	chr1	11544453	11544490	2	5.11611e-12	1.41147e-10	1.02275e-07	OpenSea	0.973966	hyper
CREB3L1	inside	chr11	46312763	46313052	2	4.04149e-11	7.8442e-10	1.03437e-07	N_Shelf	1	hyper
ADTRP	inside	chr6	11737639	11737777	2	1.93488e-11	4.26073e-10	1.03706e-07	OpenSea	-1	hypo
NOL4	overlaps 5'	chr18	31803067	31803837	10	1.08027e-10	1.74492e-09	1.03771e-07	Island	-0.518357	hypo
RANBP17	inside	chr5	170289421	170289849	4	6.01024e-11	1.08818e-09	1.03867e-07	Island	-0.743339	hypo
PBX1	upstream	chr1	164290167	164291442	9	1.80261e-10	2.64094e-09	1.04574e-07	N_Shore	-0.346031	hypo
RDH10	inside	chr8	74227861	74228878	3	1.4513e-10	2.20876e-09	1.05552e-07	OpenSea	0.283172	hyper
LINC00161	upstream	chr21	29889548	29889710	2	2.31763e-11	4.95823e-10	1.05818e-07	OpenSea	1	hyper
WNT10A	inside	chr2	219746854	219747460	4	8.67436e-11	1.46356e-09	1.05876e-07	N_Shore	-1	hypo
CCN1	downstream	chr1	86063729	86064291	3	8.05088e-11	1.37661e-09	1.05959e-07	OpenSea	1	hyper
KLF2	upstream	chr19	16394366	16394775	5	5.87206e-11	1.06611e-09	1.06194e-07	Island	-1	hypo
S100A13	inside	chr1	153600597	153601879	9	1.85032e-10	2.69863e-09	1.06755e-07	OpenSea	0.901668	hyper
CACNA2D4	overlaps 5'	chr12	2027033	2028157	5	1.63895e-10	2.43769e-09	1.07853e-07	OpenSea	-0.546596	hypo
ZNF366	inside	chr5	71764003	71764959	2	1.39777e-10	2.14529e-09	1.08145e-07	OpenSea	-0.100319	hypo
UGT2B11	downstream	chr4	70044429	70045000	2	8.37167e-11	1.42086e-09	1.08444e-07	OpenSea	1	hyper
CYFIP1	inside	chr15	22909201	22909401	2	2.94889e-11	6.08433e-10	1.09059e-07	OpenSea	-1	hypo
NTF3	inside	chr12	5602943	5603262	7	4.7104e-11	8.90119e-10	1.09219e-07	N_Shore	1	hyper
CTSZ	promoter	chr20	57583091	57583710	11	9.16788e-11	1.53272e-09	1.09549e-07	S_Shore	0.57972	hyper
ITGA9	inside	chr3	37853862	37854792	2	1.3839e-10	2.13095e-09	1.10066e-07	OpenSea	0.0504203	hyper
AASDHPPT	downstream	chr11	106003151	106004064	2	1.36572e-10	2.10934e-09	1.10643e-07	OpenSea	1	hyper
SMAD3	inside	chr15	67478036	67478817	4	1.19063e-10	1.8925e-09	1.12761e-07	OpenSea	-0.476873	hypo
ADCY3	inside	chr2	25138079	25138880	2	1.22768e-10	1.94062e-09	1.13367e-07	N_Shelf	-1	hypo
SYNGAP1	inside	chr6	33409776	33410118	2	5.25115e-11	9.72651e-10	1.13569e-07	OpenSea	-0.902929	hypo
MAPK8IP3	inside	chr16	1816828	1817233	3	6.24349e-11	1.11717e-09	1.14026e-07	N_Shore	-0.77915	hypo
CPNE5	inside	chr6	36726460	36726715	3	3.93166e-11	7.67654e-10	1.14043e-07	OpenSea	0.913159	hyper
SLIT2	overlaps 5'	chr4	20254322	20255986	15	2.57847e-10	3.52817e-09	1.14615e-07	Island	-0.470767	hypo
SMAD3	inside	chr15	67430099	67431286	5	1.8422e-10	2.68849e-09	1.14793e-07	OpenSea	-0.876816	hypo
CUEDC1	inside	chr17	55946195	55946544	2	5.41795e-11	9.99105e-10	1.14826e-07	OpenSea	-1	hypo
MAN2C1	inside	chr15	75651130	75652511	5	2.15978e-10	3.05752e-09	1.15677e-07	S_Shelf	-0.463356	hypo
PTAFR	overlaps 5'	chr1	28520347	28521541	9	1.88234e-10	2.73488e-09	1.16607e-07	OpenSea	-0.621526	hypo
POMGNT1	inside	chr1	46656287	46656677	2	6.15925e-11	1.10868e-09	1.16814e-07	OpenSea	-0.988304	hypo
TRIM44	downstream	chr11	35835713	35835820	3	1.69378e-11	3.83486e-10	1.17086e-07	OpenSea	-1	hypo
MED26	inside	chr19	16680997	16681338	3	5.39852e-11	9.96324e-10	1.17099e-07	N_Shore	1	hyper
DCANP1	promoter	chr5	134783075	134784138	8	1.69212e-10	2.50699e-09	1.17741e-07	OpenSea	0.801716	hyper
MXRA7	inside	chr17	74705404	74705807	3	6.44844e-11	1.1507e-09	1.18354e-07	N_Shore	-1	hypo
SGCZ	inside	chr8	14017320	14017828	3	8.15651e-11	1.39052e-09	1.18761e-07	OpenSea	1	hyper
POC1A	inside	chr3	52169869	52171031	3	1.87415e-10	2.72731e-09	1.19297e-07	OpenSea	0.484881	hyper
VIT	promoter	chr2	36923444	36923829	2	6.23003e-11	1.11653e-09	1.19691e-07	OpenSea	-1	hypo
KCNN4	inside	chr19	44283660	44284218	2	9.03985e-11	1.51352e-09	1.19828e-07	OpenSea	1	hyper
CHST4	inside	chr16	71571613	71572051	3	7.11349e-11	1.24039e-09	1.20127e-07	OpenSea	0.909427	hyper
LAMA1	inside	chr18	7117680	7117791	2	1.80437e-11	4.04132e-10	1.20236e-07	Island	-1	hypo
GJC2	overlaps 5'	chr1	228337181	228337777	5	9.69025e-11	1.60425e-09	1.2026e-07	OpenSea	-0.887383	hypo
CLDN7	inside	chr17	7165255	7165910	9	1.06582e-10	1.72461e-09	1.20357e-07	Island	0.06931	hyper
BOC	inside	chr3	112960547	112961019	2	7.69161e-11	1.32407e-09	1.20533e-07	OpenSea	-1	hypo
RIPPLY2	overlaps 5'	chr6	84562677	84563605	16	1.51327e-10	2.28336e-09	1.20615e-07	Island	-0.665017	hypo
NPC1	inside	chr18	21163172	21163550	2	6.19418e-11	1.11182e-09	1.21206e-07	N_Shelf	1	hyper
BAIAP2	inside	chr17	79071361	79071903	5	8.907e-11	1.4951e-09	1.21552e-07	OpenSea	-0.829773	hypo
MIR5680	covers	chr8	103137173	103137986	6	1.33701e-10	2.07205e-09	1.2164e-07	S_Shore	0.865086	hyper
GPAT4	inside	chr8	41475365	41476111	2	1.23602e-10	1.95043e-09	1.22551e-07	OpenSea	0.272032	hyper
HLA-DPB2	inside	chr6	33084479	33085064	16	9.70645e-11	1.60519e-09	1.22726e-07	Island	-0.937612	hypo
LEPR	inside	chr1	65991176	65991766	6	9.79882e-11	1.61813e-09	1.22844e-07	Island	-0.760153	hypo
CALML6	overlaps 5'	chr1	1845940	1846799	10	1.43285e-10	2.1865e-09	1.23379e-07	N_Shelf	-0.558944	hypo
MBNL1-AS1	inside	chr3	151985310	151985870	6	9.34771e-11	1.55823e-09	1.23466e-07	N_Shore	-0.855564	hypo
SEMA3D	inside	chr7	84814140	84814684	2	9.09597e-11	1.52125e-09	1.23675e-07	N_Shore	-0.893058	hypo
ASL	inside	chr7	65553815	65554665	6	1.42869e-10	2.18087e-09	1.24323e-07	OpenSea	-0.862083	hypo
TENM4	inside	chr11	78385832	78386280	2	7.58272e-11	1.30781e-09	1.25193e-07	N_Shore	1	hyper
PKHD1L1	inside	chr8	110463399	110463498	2	1.67761e-11	3.80954e-10	1.2534e-07	OpenSea	1	hyper
PENK	downstream	chr8	57307258	57307650	2	6.71662e-11	1.18715e-09	1.26735e-07	OpenSea	1	hyper
CDC42SE1	inside	chr1	151029221	151029328	2	1.837e-11	4.09493e-10	1.26986e-07	N_Shelf	1	hyper
NEUROD1	promoter	chr2	182547599	182547956	5	6.13529e-11	1.10602e-09	1.27116e-07	N_Shore	-0.851245	hypo
RFX6	overlaps 5'	chr6	117197952	117198561	10	1.04983e-10	1.70355e-09	1.27506e-07	Island	-0.682154	hypo
RAI1	upstream	chr17	17566891	17566897	2	1.03602e-12	3.90387e-11	1.27722e-07	OpenSea	-1	hypo
ATF6	inside	chr1	161927947	161928550	3	1.04442e-10	1.69898e-09	1.28111e-07	OpenSea	-0.952483	hypo
FBLL1	overlaps 5'	chr5	167956306	167957047	6	1.28717e-10	2.0145e-09	1.28484e-07	Island	-0.773632	hypo
CWF19L1	inside	chr10	102016923	102017713	2	1.38945e-10	2.13639e-09	1.30091e-07	OpenSea	-0.468229	hypo
AACS	inside	chr12	125550350	125550543	2	3.40104e-11	6.80876e-10	1.30342e-07	S_Shore	0.667222	hyper
CABLES1	inside	chr18	20791748	20791781	2	5.82962e-12	1.58166e-10	1.30666e-07	OpenSea	-1	hypo
TMCO4	inside	chr1	20065946	20066293	2	6.18149e-11	1.10998e-09	1.31763e-07	OpenSea	-0.945708	hypo
DHRS3	inside	chr1	12676759	12676951	2	3.43501e-11	6.85878e-10	1.3233e-07	N_Shore	-1	hypo
TPO	downstream	chr2	1549111	1549790	2	1.21559e-10	1.92483e-09	1.32419e-07	OpenSea	1	hyper
RECQL5	inside	chr17	73628530	73629511	9	1.76264e-10	2.58971e-09	1.329e-07	S_Shore	0.516713	hyper
GDF6	overlaps 5'	chr8	97171827	97173035	8	2.1891e-10	3.08956e-09	1.34039e-07	Island	-0.915445	hypo
FTO	inside	chr16	54096340	54097518	6	2.13589e-10	3.02932e-09	1.34112e-07	OpenSea	0.967834	hyper
MAG	promoter	chr19	35782015	35782900	6	1.60668e-10	2.40234e-09	1.34282e-07	N_Shelf	0.795605	hyper
FAM167A-AS1	inside	chr8	11247790	11247921	2	2.37895e-11	5.06577e-10	1.34322e-07	OpenSea	1	hyper
KCNA7	overlaps 5'	chr19	49575188	49576242	5	1.91914e-10	2.7769e-09	1.34678e-07	Island	-0.528715	hypo
ABCC4	downstream	chr13	95620874	95620998	3	2.27035e-11	4.87073e-10	1.35426e-07	Island	-0.727816	hypo
GSE1	upstream	chr16	85513747	85514650	4	1.66282e-10	2.46917e-09	1.36204e-07	OpenSea	0.678922	hyper
SDC3	downstream	chr1	31320190	31320563	2	6.92742e-11	1.21488e-09	1.37371e-07	OpenSea	1	hyper
NPEPL1	inside	chr20	57285652	57285948	3	5.54996e-11	1.0165e-09	1.38685e-07	OpenSea	1	hyper
[truncated: 8,128 more rows]

## Sheet: epi_dmps
Supplementary Table 3: Significant Epithelial cell DMPs
CpG	beta	p	adjP
cg07675031	-0.258789	1.2481e-40	9.23171e-35
cg16032518	-0.272152	1.6387e-34	1.21208e-28
cg20136100	-0.206373	4.86976e-31	3.60196e-25
cg14236118	-0.160029	2.06598e-30	1.52812e-24
cg04610450	-0.188586	2.76127e-29	2.0424e-23
cg16416653	0.113286	3.47929e-28	2.57348e-22
cg26485452	0.0830601	1.91972e-27	1.41994e-21
cg10500653	0.0780973	2.14476e-27	1.58639e-21
cg01727145	-0.234389	3.69252e-27	2.73121e-21
cg09526255	0.115966	4.60059e-27	3.40287e-21
cg20660269	-0.14102	7.89166e-27	5.83714e-21
cg08854008	-0.198274	1.24338e-26	9.19676e-21
cg27555041	0.0882343	1.62359e-26	1.20091e-20
cg18222768	-0.148133	3.46971e-26	2.5664e-20
cg20497091	0.0763302	3.71822e-26	2.75021e-20
cg26842815	-0.142561	1.96528e-25	1.45364e-19
cg00247963	0.0627417	2.5506e-25	1.88658e-19
cg22483449	0.0889212	5.37715e-25	3.97726e-19
cg16265553	0.109842	1.36993e-24	1.01328e-18
cg00389554	-0.111227	2.03028e-24	1.50172e-18
cg08451900	0.0792978	4.07585e-24	3.01474e-18
cg11358199	-0.127011	1.37946e-23	1.02033e-17
cg21811345	-0.134876	2.01356e-23	1.48934e-17
cg26305504	-0.221669	3.59559e-23	2.65951e-17
cg02319591	0.0656838	9.73032e-23	7.19712e-17
cg13859639	0.0783477	1.02011e-22	7.54534e-17
cg06242730	-0.166678	1.13432e-22	8.3901e-17
cg16519668	0.0761527	1.16825e-22	8.64104e-17
cg24737324	0.0909611	3.32475e-22	2.45918e-16
cg14016902	0.0825674	5.95789e-22	4.40681e-16
cg01010736	0.0585492	6.12609e-22	4.53122e-16
cg19921957	0.0623733	6.38533e-22	4.72296e-16
cg06053307	0.0461928	6.72754e-22	4.97609e-16
cg08781403	0.069234	1.00184e-21	7.41016e-16
cg27482619	-0.117963	1.59376e-21	1.17884e-15
cg04915079	0.0818597	2.15474e-21	1.59377e-15
cg19013966	0.0921108	3.43787e-21	2.54285e-15
cg17282981	0.104589	3.61566e-21	2.67435e-15
cg25291653	0.0747264	3.86318e-21	2.85743e-15
cg22498365	-0.156059	4.66193e-21	3.44824e-15
cg05869816	0.0587375	5.03735e-21	3.72592e-15
cg03984375	0.0709666	5.04619e-21	3.73246e-15
cg11351115	-0.0925422	5.31257e-21	3.92949e-15
cg05895403	0.0924362	5.45165e-21	4.03236e-15
cg09227887	0.0854183	5.54516e-21	4.10153e-15
cg16793592	0.0833188	8.06756e-21	5.96724e-15
cg27366280	0.0578735	8.94257e-21	6.61445e-15
cg19475270	0.0836369	9.08526e-21	6.72e-15
cg01437515	-0.114736	9.98164e-21	7.38301e-15
cg18221226	0.130599	1.01555e-20	7.51163e-15
cg11842458	0.0739659	1.0919e-20	8.07632e-15
cg16757384	-0.132688	1.18046e-20	8.73139e-15
cg08801037	0.0792649	1.24901e-20	9.23843e-15
cg23296945	-0.131391	1.33983e-20	9.91019e-15
cg15624624	0.0680901	1.40559e-20	1.03965e-14
cg02092616	0.0860105	1.70498e-20	1.2611e-14
cg12695465	0.0772879	1.89512e-20	1.40174e-14
cg13053471	-0.113178	2.46436e-20	1.82278e-14
cg12126038	0.061342	2.61219e-20	1.93213e-14
cg07434260	0.123644	2.95399e-20	2.18495e-14
cg01564661	0.10151	3.4081e-20	2.52083e-14
cg04245131	0.0744357	3.7382e-20	2.765e-14
cg02058628	0.120852	3.98067e-20	2.94434e-14
cg07463816	0.0487543	4.25015e-20	3.14366e-14
cg20792833	-0.101738	5.19562e-20	3.84298e-14
cg21143225	0.0626041	6.02404e-20	4.45573e-14
cg13912307	-0.157473	6.67913e-20	4.94028e-14
cg02237342	-0.0970069	6.86646e-20	5.07884e-14
cg01343065	0.0430546	7.16255e-20	5.29785e-14
cg04819180	-0.160255	8.45015e-20	6.25023e-14
cg02053964	-0.185505	9.41361e-20	6.96286e-14
cg04948014	0.0524369	1.00812e-19	7.45667e-14
cg18505752	-0.120977	1.06681e-19	7.89079e-14
cg02524112	0.086465	1.11992e-19	8.28356e-14
cg01084194	0.0773032	1.20741e-19	8.93073e-14
cg12328660	0.0572333	1.37359e-19	1.01599e-13
cg06047326	-0.150701	1.39999e-19	1.03552e-13
cg11648522	0.0729074	1.48527e-19	1.09859e-13
cg16297799	0.0569922	1.48791e-19	1.10055e-13
cg04654543	-0.142224	1.55999e-19	1.15386e-13
cg07084930	0.064878	1.5827e-19	1.17066e-13
cg20292467	0.0966112	1.5833e-19	1.1711e-13
cg12817389	0.0539846	1.65964e-19	1.22757e-13
cg15198736	-0.112178	1.67028e-19	1.23544e-13
cg05654164	0.0784904	2.35377e-19	1.74099e-13
cg10443287	0.0638638	2.56488e-19	1.89713e-13
cg21465176	-0.114182	2.72058e-19	2.0123e-13
cg26312916	-0.109576	2.73653e-19	2.0241e-13
cg23224755	-0.112829	2.98598e-19	2.20861e-13
cg25458346	-0.116266	3.0703e-19	2.27098e-13
cg05231032	0.0759529	3.57472e-19	2.64407e-13
cg15125438	0.0565894	3.63295e-19	2.68714e-13
cg02661687	-0.118486	3.91746e-19	2.89758e-13
cg03055520	-0.105109	4.08268e-19	3.01979e-13
cg16199741	0.0638435	4.42243e-19	3.27109e-13
cg21486834	-0.156899	4.80682e-19	3.55541e-13
cg23731831	0.0812878	5.04329e-19	3.73032e-13
cg26292691	0.0476237	6.02721e-19	4.45808e-13
cg24397241	0.0724233	6.60252e-19	4.88361e-13
cg25893254	0.0562333	7.0443e-19	5.21038e-13
cg07521475	0.0648	7.16419e-19	5.29906e-13
cg05081041	-0.125764	7.82974e-19	5.79134e-13
cg08355301	-0.132548	9.78781e-19	7.23964e-13
cg14326416	0.0549381	1.06736e-18	7.89479e-13
cg17759847	-0.136265	1.09454e-18	8.09585e-13
cg21764009	-0.116855	1.31419e-18	9.72053e-13
cg23966736	0.0568964	1.43669e-18	1.06266e-12
cg19480422	-0.131247	1.53761e-18	1.13731e-12
cg05486531	0.0757716	1.64288e-18	1.21517e-12
cg05070544	-0.11177	1.66441e-18	1.23109e-12
cg12934686	0.094922	1.68299e-18	1.24484e-12
cg01719223	-0.127114	1.8973e-18	1.40335e-12
cg14078587	-0.119887	2.48406e-18	1.83736e-12
cg09991691	0.0690876	2.48779e-18	1.84012e-12
cg22460896	-0.18666	2.72943e-18	2.01885e-12
cg25739715	-0.0968813	3.24777e-18	2.40224e-12
cg01048287	0.0589864	3.62749e-18	2.6831e-12
cg11859982	0.0644761	3.66133e-18	2.70813e-12
cg09219364	0.0636969	4.22565e-18	3.12554e-12
cg12042598	0.0719646	4.84348e-18	3.58252e-12
cg27125093	-0.192187	5.03483e-18	3.72406e-12
cg07212541	0.0797754	5.06618e-18	3.74725e-12
cg26245368	0.0471496	5.44756e-18	4.02933e-12
cg11113436	0.0943531	5.52145e-18	4.08399e-12
cg15665949	-0.0284009	5.66608e-18	4.19096e-12
cg19650936	-0.110243	5.81869e-18	4.30385e-12
cg01445100	-0.131877	6.61705e-18	4.89436e-12
cg04751968	0.0780757	6.83571e-18	5.0561e-12
cg20088882	0.0491874	6.91711e-18	5.1163e-12
cg05235344	0.0580952	7.0743e-18	5.23257e-12
cg05724065	0.0380097	7.11839e-18	5.26518e-12
cg06629493	0.0757387	7.13585e-18	5.27809e-12
cg14332439	-0.0858088	7.36163e-18	5.4451e-12
cg23417962	-0.109776	8.22643e-18	6.08475e-12
cg10281604	-0.102593	8.25487e-18	6.10579e-12
cg07658036	0.078708	8.45282e-18	6.2522e-12
cg19342503	0.0687088	8.55955e-18	6.33115e-12
cg01401037	0.0758272	9.09363e-18	6.72619e-12
cg00843264	0.0760636	9.42971e-18	6.97477e-12
cg03877179	-0.112637	9.98309e-18	7.38408e-12
cg03164247	-0.111946	1.04633e-17	7.7393e-12
cg24538052	-0.10678	1.16915e-17	8.64772e-12
cg25840252	0.0617928	1.19348e-17	8.82765e-12
cg17982579	0.101177	1.22523e-17	9.06251e-12
cg25616968	-0.119781	1.23803e-17	9.15721e-12
cg21578541	-0.10079	1.24898e-17	9.23819e-12
cg18217031	0.0591155	1.25767e-17	9.30247e-12
cg27060295	-0.0923929	1.26109e-17	9.32775e-12
cg11274940	0.0846334	1.37664e-17	1.01825e-11
cg02226192	0.0688758	1.43372e-17	1.06046e-11
cg07705835	0.0668111	1.4383e-17	1.06385e-11
cg17864091	-0.198028	1.4691e-17	1.08663e-11
cg04070007	-0.068765	1.49692e-17	1.10721e-11
cg04917472	-0.116462	1.59604e-17	1.18053e-11
cg21882356	0.0750807	1.60794e-17	1.18933e-11
cg03691549	0.0899245	1.62421e-17	1.20136e-11
cg17725605	0.0469714	1.70368e-17	1.26014e-11
cg23953511	0.134135	1.70391e-17	1.26031e-11
cg16536399	-0.18549	1.80507e-17	1.33513e-11
cg05746809	0.109431	1.9313e-17	1.4285e-11
cg08141565	0.0512974	2.22511e-17	1.64582e-11
cg09487449	0.0988636	2.26358e-17	1.67428e-11
cg07061298	0.064789	2.30825e-17	1.70731e-11
cg17770994	0.0763815	2.33827e-17	1.72952e-11
cg09625962	0.0758989	2.4481e-17	1.81076e-11
cg24877842	0.0654978	2.62474e-17	1.94141e-11
cg08895618	0.0694162	2.73396e-17	2.02219e-11
cg06664995	0.0602302	2.73971e-17	2.02645e-11
cg26639479	0.0594526	2.95295e-17	2.18418e-11
cg18414488	-0.0953215	2.95619e-17	2.18657e-11
cg06942404	0.0867584	2.98299e-17	2.20639e-11
cg00902185	-0.124388	3.05797e-17	2.26186e-11
cg01681367	-0.164254	3.31601e-17	2.45271e-11
cg03840289	0.0760184	3.36149e-17	2.48635e-11
cg07980854	0.0675788	3.40476e-17	2.51836e-11
cg18204358	-0.102632	3.46964e-17	2.56635e-11
cg05226072	0.0765913	3.48464e-17	2.57744e-11
cg16121744	0.0750418	3.49145e-17	2.58248e-11
cg03032512	0.0574789	3.58482e-17	2.65154e-11
cg06805945	-0.0909695	3.6294e-17	2.68452e-11
cg07905034	-0.117247	3.65737e-17	2.70521e-11
cg18889790	0.0807104	4.13476e-17	3.05831e-11
cg03572505	-0.10314	4.21724e-17	3.11932e-11
cg12270179	0.0401515	4.22047e-17	3.12171e-11
cg18053607	0.0759644	4.92369e-17	3.64185e-11
cg21471231	-0.0944457	5.02037e-17	3.71336e-11
cg03659817	0.0406267	5.11713e-17	3.78493e-11
cg23654793	-0.140675	5.59934e-17	4.1416e-11
cg06571552	-0.0880745	5.62104e-17	4.15765e-11
cg11825603	0.0351792	5.65935e-17	4.18599e-11
cg18100976	0.0873694	6.07696e-17	4.49488e-11
cg15642312	0.109607	6.74238e-17	4.98706e-11
cg14858784	0.0544792	6.75172e-17	4.99397e-11
cg03547355	0.045854	7.05444e-17	5.21788e-11
cg15621697	-0.107031	7.33325e-17	5.42411e-11
cg11910582	-0.0939187	8.40829e-17	6.21927e-11
cg23647768	0.0650093	8.9861e-17	6.64665e-11
cg17111236	-0.107629	9.87992e-17	7.30777e-11
cg08625564	0.0935619	1.0464e-16	7.73978e-11
cg13630095	0.0844744	1.0849e-16	8.02454e-11
cg09043768	0.0646393	1.18594e-16	8.77195e-11
cg17162899	0.0712468	1.18864e-16	8.79187e-11
cg11787176	0.064109	1.19438e-16	8.83437e-11
cg06015525	-0.112831	1.19877e-16	8.86682e-11
cg26053066	-0.11774	1.23143e-16	9.10836e-11
cg07976733	0.0554254	1.27249e-16	9.41212e-11
cg13257654	-0.107433	1.35148e-16	9.99633e-11
cg10448719	0.0712436	1.38116e-16	1.02158e-10
cg08027484	0.0635707	1.38315e-16	1.02306e-10
cg21912872	0.0603686	1.38902e-16	1.0274e-10
cg17918288	0.05585	1.40812e-16	1.04153e-10
cg25207458	0.0585508	1.43495e-16	1.06138e-10
cg00968301	-0.104527	1.44106e-16	1.06589e-10
cg23950714	-0.144611	1.46006e-16	1.07995e-10
cg01145975	-0.0992086	1.5141e-16	1.11991e-10
cg15489932	0.0524898	1.51703e-16	1.12209e-10
cg15269758	-0.112738	1.53211e-16	1.13324e-10
cg18456621	0.0567132	1.65481e-16	1.22399e-10
cg14775431	-0.118882	1.70071e-16	1.25794e-10
cg19477084	0.109032	1.83824e-16	1.35967e-10
cg16074641	-0.107676	1.8732e-16	1.38553e-10
cg11745705	0.0672456	1.99019e-16	1.47207e-10
cg10768321	0.0740575	2.08091e-16	1.53916e-10
cg04547468	-0.101637	2.12239e-16	1.56985e-10
cg08929398	0.115387	2.17613e-16	1.60959e-10
cg26022064	0.10153	2.3337e-16	1.72614e-10
cg03961588	0.0621272	2.33394e-16	1.72632e-10
cg15517335	0.0717331	2.41429e-16	1.78575e-10
cg21484170	-0.14344	2.56663e-16	1.89843e-10
cg16504798	0.0446501	2.57766e-16	1.90659e-10
cg11958949	-0.105221	2.66093e-16	1.96818e-10
cg10046892	0.0775158	2.8829e-16	2.13237e-10
cg26276888	0.0588483	3.03889e-16	2.24774e-10
cg18886630	0.0590696	3.10584e-16	2.29726e-10
cg22951628	-0.113354	3.13488e-16	2.31874e-10
cg15035143	-0.10954	3.17951e-16	2.35176e-10
cg14015828	-0.114528	3.20257e-16	2.36881e-10
cg25607284	0.0898042	3.23983e-16	2.39637e-10
cg04288619	0.175086	3.27512e-16	2.42247e-10
cg23196035	0.0606125	3.32416e-16	2.45875e-10
cg04511411	0.0656394	3.34424e-16	2.4736e-10
cg16668176	0.0751253	3.34599e-16	2.47489e-10
cg27194211	0.0818218	3.4489e-16	2.55101e-10
cg18703368	-0.102536	3.49259e-16	2.58333e-10
cg16113254	0.0426422	3.62659e-16	2.68244e-10
cg06335364	0.0855241	3.68107e-16	2.72274e-10
cg07298299	0.0464066	3.68591e-16	2.72632e-10
cg10812236	-0.0879908	3.74546e-16	2.77037e-10
cg16248511	-0.114124	3.8725e-16	2.86433e-10
cg24769398	0.0713619	3.98057e-16	2.94426e-10
cg00066663	0.0846316	4.27946e-16	3.16534e-10
cg21133433	0.0409583	4.3337e-16	3.20546e-10
cg22516975	0.0713829	4.37396e-16	3.23524e-10
cg11651446	0.0423945	4.41319e-16	3.26426e-10
cg21292067	0.0829499	4.45478e-16	3.29502e-10
cg11036151	-0.0822671	4.48911e-16	3.32041e-10
cg19759064	0.0691515	4.91264e-16	3.63368e-10
cg01930385	0.0573625	4.95313e-16	3.66363e-10
cg08636632	0.0603205	5.32956e-16	3.94206e-10
cg09931038	-0.172879	5.42142e-16	4.01e-10
cg03389133	0.093732	5.43586e-16	4.02069e-10
cg14519350	-0.0918851	5.44686e-16	4.02882e-10
cg03398002	0.0676856	5.7763e-16	4.27249e-10
cg04887172	-0.091881	5.82575e-16	4.30907e-10
cg20691469	-0.104598	5.97779e-16	4.42153e-10
cg01678316	-0.096645	6.16328e-16	4.55873e-10
cg01545109	-0.125019	6.16796e-16	4.56219e-10
cg27488176	-0.132008	6.37809e-16	4.71761e-10
cg23845249	0.07295	6.6166e-16	4.89403e-10
cg16447704	-0.0851235	6.8518e-16	5.068e-10
cg07814296	-0.128203	7.36249e-16	5.44573e-10
cg01567482	-0.0836349	7.65114e-16	5.65923e-10
cg19356515	0.0656498	7.6635e-16	5.66838e-10
cg02749012	0.0655014	7.73748e-16	5.7231e-10
cg22481655	-0.138026	7.97091e-16	5.89576e-10
cg13122633	-0.0954874	8.06221e-16	5.96329e-10
cg09649246	-0.0737107	8.12695e-16	6.01117e-10
cg20832643	0.0489329	8.82508e-16	6.52755e-10
cg13649561	0.0633329	8.86009e-16	6.55344e-10
cg24684432	-0.107465	9.61622e-16	7.11272e-10
cg25018731	-0.130172	1.01115e-15	7.47908e-10
cg06697744	0.034067	1.01681e-15	7.52089e-10
cg21094022	0.0542107	1.04237e-15	7.71e-10
cg06140588	0.0554699	1.13647e-15	8.40597e-10
cg20599528	0.0661706	1.14261e-15	8.4514e-10
cg05412906	0.0463313	1.15886e-15	8.5716e-10
cg21235950	-0.080111	1.20841e-15	8.93812e-10
cg26905258	-0.0705339	1.22503e-15	9.06107e-10
cg22861669	0.0664708	1.23264e-15	9.11732e-10
cg04003952	0.0563438	1.27162e-15	9.40562e-10
cg11302945	-0.107724	1.29724e-15	9.59514e-10
cg00940435	0.0492352	1.30037e-15	9.61827e-10
cg17976121	0.0839392	1.31656e-15	9.73804e-10
cg08494075	0.0548653	1.36374e-15	1.0087e-09
cg26111265	0.0801586	1.39767e-15	1.0338e-09
cg25461122	0.0501407	1.41403e-15	1.0459e-09
cg00313452	0.0400657	1.43534e-15	1.06166e-09
cg24991963	0.0598495	1.48169e-15	1.09594e-09
cg09961785	0.0643139	1.50053e-15	1.10988e-09
cg09152089	0.0735219	1.57364e-15	1.16396e-09
cg15325042	0.0716879	1.58743e-15	1.17416e-09
cg23762788	0.0366408	1.61493e-15	1.1945e-09
cg04102547	-0.117607	1.68641e-15	1.24737e-09
cg27324619	0.0497604	1.78583e-15	1.32091e-09
cg14283140	-0.164559	1.95327e-15	1.44475e-09
cg02513778	-0.08234	1.95686e-15	1.44741e-09
cg26341764	0.0384014	2.02304e-15	1.49636e-09
cg26549330	0.0233633	2.04049e-15	1.50927e-09
cg12687767	0.065726	2.16273e-15	1.59969e-09
cg17564529	0.0477965	2.22859e-15	1.6484e-09
cg12044599	-0.11771	2.30929e-15	1.70809e-09
cg14103343	0.0713819	2.422e-15	1.79146e-09
cg11859419	-0.095318	2.52308e-15	1.86622e-09
cg06411730	0.0515464	2.53967e-15	1.87849e-09
cg25990556	-0.106909	2.66416e-15	1.97057e-09
cg17494946	0.103208	2.68083e-15	1.9829e-09
cg02928663	-0.0821827	2.69946e-15	1.99668e-09
cg03041841	0.0775498	2.72474e-15	2.01538e-09
cg11717907	0.0497812	2.77551e-15	2.05293e-09
cg14285782	-0.112985	2.85454e-15	2.11139e-09
cg22777249	-0.106155	2.86726e-15	2.1208e-09
cg06993429	0.0688429	2.87427e-15	2.12598e-09
cg00152127	0.0640982	2.92829e-15	2.16594e-09
cg21058458	-0.117472	2.94468e-15	2.17806e-09
cg10945573	-0.0876959	3.02163e-15	2.23497e-09
cg00309479	-0.0959568	3.03031e-15	2.2414e-09
cg12779727	0.0322664	3.04095e-15	2.24927e-09
cg05298628	0.0961939	3.06885e-15	2.2699e-09
cg14853974	0.0690999	3.09546e-15	2.28959e-09
cg00682038	0.0779935	3.21044e-15	2.37463e-09
cg08913401	-0.0802759	3.45744e-15	2.55732e-09
cg06374604	-0.0839952	3.47676e-15	2.57162e-09
cg27582366	0.0620855	3.59421e-15	2.65849e-09
cg02392467	-0.117551	3.66893e-15	2.71376e-09
cg09331334	-0.117177	3.82733e-15	2.83092e-09
cg02565235	0.0751529	3.92729e-15	2.90486e-09
cg21340063	-0.0815121	3.98816e-15	2.94988e-09
cg23604266	0.0673349	4.17383e-15	3.08721e-09
cg07491369	-0.0999554	4.36372e-15	3.22767e-09
cg06536941	-0.122201	4.40824e-15	3.26059e-09
cg19217571	0.0592676	4.43613e-15	3.28122e-09
cg20907863	-0.114675	4.44311e-15	3.28639e-09
cg04263777	0.0617973	4.47497e-15	3.30995e-09
cg14688662	0.11015	4.50225e-15	3.33013e-09
cg07887064	-0.124091	4.61841e-15	3.41605e-09
cg25246741	-0.103295	4.78517e-15	3.5394e-09
cg08420065	-0.11175	4.82771e-15	3.57086e-09
cg05245515	0.0387305	4.87331e-15	3.60459e-09
cg10235051	-0.0783071	5.19007e-15	3.83888e-09
cg06127256	0.0825478	5.24589e-15	3.88017e-09
cg21343292	-0.112452	5.31536e-15	3.93155e-09
cg25485235	-0.0799941	5.37634e-15	3.97666e-09
cg00156032	-0.0872484	5.52722e-15	4.08826e-09
cg24960964	-0.119104	5.65282e-15	4.18116e-09
cg20780302	0.0737781	5.67419e-15	4.19696e-09
cg13581362	0.0925019	5.69725e-15	4.21402e-09
cg00524773	0.0888981	5.74401e-15	4.24861e-09
cg01920963	-0.130824	5.80946e-15	4.29702e-09
cg14662585	-0.256049	6.06565e-15	4.48652e-09
cg06436488	0.0470091	6.13012e-15	4.5342e-09
cg22161674	-0.114843	6.15173e-15	4.55018e-09
cg09137533	0.0397078	6.21058e-15	4.59371e-09
cg23867498	-0.10512	6.22628e-15	4.60532e-09
cg15175457	-0.0876146	6.24566e-15	4.61966e-09
cg27371320	0.0684946	6.25045e-15	4.6232e-09
cg13152690	-0.0972121	6.45976e-15	4.77802e-09
cg05923226	0.0768138	6.62939e-15	4.90349e-09
cg12931148	-0.115777	6.65403e-15	4.92171e-09
cg17518965	-0.0780661	6.66031e-15	4.92636e-09
cg16711686	-0.140111	6.76495e-15	5.00376e-09
cg05897307	0.0652092	6.97088e-15	5.15608e-09
cg08052751	-0.1072	7.19921e-15	5.32496e-09
cg12657297	0.057252	7.25304e-15	5.36477e-09
cg12303685	0.0745118	7.32616e-15	5.41886e-09
cg21712331	0.0426894	7.35969e-15	5.44366e-09
cg16814884	0.104224	7.42997e-15	5.49564e-09
cg08700306	0.0725451	7.59215e-15	5.6156e-09
cg16387593	-0.120415	7.6262e-15	5.64078e-09
cg02341503	0.035594	7.63866e-15	5.65001e-09
cg02162443	-0.10023	7.9159e-15	5.85507e-09
cg19375710	-0.132144	8.11073e-15	5.99917e-09
cg16738373	-0.11618	8.20878e-15	6.0717e-09
cg12457361	-0.0831587	8.37604e-15	6.19541e-09
cg10514711	0.0458007	8.43828e-15	6.24145e-09
cg03478448	-0.101329	8.46665e-15	6.26243e-09
cg19758893	-0.0818305	8.6918e-15	6.42897e-09
cg08575722	0.055036	8.72143e-15	6.45088e-09
cg26408118	-0.102547	8.84572e-15	6.54282e-09
cg16837973	-0.10711	9.10262e-15	6.73283e-09
cg10551193	-0.0766817	9.12984e-15	6.75297e-09
cg03837147	0.0550881	9.18306e-15	6.79233e-09
cg22065207	0.0445144	9.40962e-15	6.95991e-09
cg12613801	0.0628291	9.46202e-15	6.99867e-09
cg20144984	0.0573595	9.70337e-15	7.17719e-09
cg11606444	-0.127736	9.73041e-15	7.19718e-09
cg08398473	-0.0963162	1.01676e-14	7.52055e-09
cg21483092	0.0779542	1.03748e-14	7.67378e-09
cg09422787	0.0589552	1.05416e-14	7.79722e-09
cg00849854	0.0838767	1.08671e-14	8.03793e-09
cg04582838	0.0336872	1.13184e-14	8.37179e-09
cg24790419	0.0345593	1.13396e-14	8.38745e-09
cg01333535	0.0914046	1.18938e-14	8.79737e-09
cg07264048	0.0694163	1.20885e-14	8.94134e-09
cg05327744	0.0742399	1.2116e-14	8.96167e-09
cg07730301	0.0877595	1.33047e-14	9.84096e-09
cg11061137	-0.102522	1.34375e-14	9.9392e-09
cg03443331	0.066562	1.37551e-14	1.01741e-08
cg07770777	-0.125185	1.3831e-14	1.02302e-08
cg09354037	-0.0789138	1.45211e-14	1.07406e-08
cg26531916	0.0596573	1.48553e-14	1.09878e-08
cg22978287	0.0318331	1.55575e-14	1.15073e-08
cg26476925	0.0682898	1.59288e-14	1.17819e-08
cg19863100	0.0756612	1.64865e-14	1.21944e-08
cg23731826	0.0894343	1.68833e-14	1.24879e-08
cg11562727	-0.068927	1.71456e-14	1.26819e-08
cg21652108	0.0727518	1.71658e-14	1.26968e-08
cg09327360	0.0818262	1.75501e-14	1.29811e-08
cg03187160	0.0596822	1.78099e-14	1.31732e-08
cg23501964	0.0384429	1.80985e-14	1.33867e-08
cg19956914	0.0641538	1.8128e-14	1.34086e-08
cg12311705	-0.143917	1.85089e-14	1.36903e-08
cg00009945	0.0671369	1.96394e-14	1.45265e-08
cg01267675	-0.0995372	2.01496e-14	1.49038e-08
cg02860232	0.0672901	2.02629e-14	1.49876e-08
cg14411154	-0.0942978	2.03747e-14	1.50703e-08
cg00539174	-0.0972636	2.12846e-14	1.57433e-08
cg14606321	0.0773251	2.18399e-14	1.61541e-08
cg12763919	0.0857826	2.19706e-14	1.62508e-08
cg06588870	0.0510297	2.20174e-14	1.62854e-08
cg20591307	0.0685589	2.21999e-14	1.64204e-08
cg09875213	-0.086133	2.28043e-14	1.68674e-08
cg21736729	0.0816473	2.32869e-14	1.72243e-08
cg04938381	0.0740224	2.34751e-14	1.73636e-08
cg00322866	0.0417018	2.35692e-14	1.74331e-08
cg25440680	-0.0845661	2.48321e-14	1.83673e-08
cg03258665	0.0800892	2.50987e-14	1.85645e-08
cg01442601	0.104487	2.5462e-14	1.88332e-08
cg03573679	-0.112871	2.59101e-14	1.91647e-08
cg04537738	0.0725257	2.59672e-14	1.92069e-08
cg02681173	0.10005	2.62208e-14	1.93944e-08
cg09635667	0.09253	2.63587e-14	1.94965e-08
cg26510980	0.0692682	2.63852e-14	1.9516e-08
cg01328473	0.0657121	2.69255e-14	1.99157e-08
cg13735863	0.0552163	2.70515e-14	2.00089e-08
cg26272651	-0.113256	2.71561e-14	2.00863e-08
cg05217986	-0.112865	2.76318e-14	2.04381e-08
cg13825098	-0.106797	2.84763e-14	2.10627e-08
cg20809413	-0.117071	2.84927e-14	2.10749e-08
cg06643584	-0.0914747	2.8538e-14	2.11084e-08
cg13289579	0.045596	2.85857e-14	2.11437e-08
cg16334882	-0.00517734	2.89612e-14	2.14214e-08
cg22497940	0.0580809	2.91541e-14	2.15641e-08
cg24999823	-0.0990399	2.92479e-14	2.16335e-08
cg23832593	0.0357975	2.92839e-14	2.16601e-08
cg06798846	0.057933	2.99979e-14	2.21882e-08
cg06354695	0.0747898	3.0087e-14	2.22541e-08
cg22956060	0.0399615	3.01765e-14	2.23203e-08
cg14827440	0.0448385	3.15348e-14	2.3325e-08
cg17227300	-0.0816264	3.23084e-14	2.38972e-08
cg05564251	-0.0970272	3.25023e-14	2.40406e-08
cg05072547	-0.102679	3.33313e-14	2.46538e-08
cg05932885	-0.0972514	3.36558e-14	2.48938e-08
cg21210409	0.0596752	3.37066e-14	2.49314e-08
cg22575614	0.0604568	3.37936e-14	2.49958e-08
cg01620888	-0.107176	3.39895e-14	2.51407e-08
cg21122474	0.0521245	3.44375e-14	2.5472e-08
cg06902698	0.0932736	3.61453e-14	2.67352e-08
cg10213211	0.0500538	3.72985e-14	2.75882e-08
cg04275947	0.0875909	3.73182e-14	2.76027e-08
cg25826841	0.047229	3.75252e-14	2.77559e-08
cg02703731	0.0587412	3.75475e-14	2.77724e-08
cg08447520	-0.0992689	3.84231e-14	2.842e-08
cg13624312	0.0858705	3.917e-14	2.89725e-08
cg05230392	0.0498274	3.92719e-14	2.90478e-08
cg13374701	-0.164906	4.02921e-14	2.98024e-08
cg11956498	-0.0985235	4.17982e-14	3.09164e-08
cg14931933	-0.0928501	4.18952e-14	3.09881e-08
cg04479264	0.0832106	4.29314e-14	3.17546e-08
cg12405232	0.0439678	4.295e-14	3.17683e-08
cg15910686	0.105494	4.3604e-14	3.22521e-08
cg19279616	-0.125772	4.36609e-14	3.22942e-08
cg09003648	0.044928	4.40634e-14	3.25919e-08
cg04887468	0.058747	4.49679e-14	3.32609e-08
cg13680038	-0.0924248	4.72072e-14	3.49172e-08
cg13999223	-0.125551	4.72195e-14	3.49263e-08
cg00096922	0.102545	4.75058e-14	3.51381e-08
cg15088490	-0.0996659	4.75999e-14	3.52077e-08
cg13574858	0.07006	4.7942e-14	3.54608e-08
cg16500916	0.079939	4.82123e-14	3.56606e-08
cg25212381	0.0885277	4.83204e-14	3.57406e-08
cg04690482	0.0784939	4.93281e-14	3.64859e-08
cg12372041	-0.102651	4.96596e-14	3.67312e-08
cg09366118	-0.080516	4.97342e-14	3.67864e-08
cg15174220	-0.100649	5.0176e-14	3.71131e-08
cg27459529	-0.0832573	5.08511e-14	3.76125e-08
cg01290714	0.0676954	5.21036e-14	3.85389e-08
cg06000144	0.0651492	5.31597e-14	3.93201e-08
cg24524013	0.0646338	5.47888e-14	4.0525e-08
cg11534208	0.0649245	5.48733e-14	4.05876e-08
cg22346297	0.055943	5.52657e-14	4.08778e-08
cg00269041	-0.0649486	5.55839e-14	4.11131e-08
cg09950449	-0.132513	5.77177e-14	4.26914e-08
cg06982846	0.0733172	5.77298e-14	4.27004e-08
cg18397665	-0.108246	5.79752e-14	4.28819e-08
cg06613634	-0.0989927	5.87977e-14	4.34902e-08
cg04406204	-0.100466	5.89596e-14	4.361e-08
cg06291750	0.0711556	6.00792e-14	4.44381e-08
cg05057834	0.0550697	6.0854e-14	4.50112e-08
cg21158280	0.0311599	6.12094e-14	4.52741e-08
cg18689332	0.0698364	6.2221e-14	4.60223e-08
cg13995811	-0.0870348	6.33046e-14	4.68238e-08
cg08771567	0.0888045	6.35655e-14	4.70168e-08
cg15605384	-0.0978446	6.54876e-14	4.84385e-08
cg09556271	-0.077142	6.55215e-14	4.84636e-08
cg07571951	0.0643908	6.67992e-14	4.94087e-08
cg08945450	0.0859685	6.71588e-14	4.96746e-08
cg17011173	-0.109153	6.73825e-14	4.98401e-08
cg12642568	0.0590205	6.79696e-14	5.02744e-08
cg08361238	0.0579046	6.87221e-14	5.08309e-08
cg24576358	0.0454455	6.90344e-14	5.1062e-08
cg18699940	0.0598823	6.98516e-14	5.16663e-08
cg22258836	-0.105195	6.99403e-14	5.1732e-08
cg08326647	0.0312226	7.02398e-14	5.19535e-08
cg23160742	0.0380421	7.05257e-14	5.21649e-08
cg09849319	-0.157084	7.06636e-14	5.2267e-08
cg13353542	-0.079976	7.18343e-14	5.31329e-08
cg23097878	0.0511555	7.19188e-14	5.31954e-08
cg03151812	-0.0851226	7.30766e-14	5.40517e-08
cg21949830	-0.147655	7.41741e-14	5.48636e-08
cg07689880	0.0567392	7.64109e-14	5.6518e-08
cg15393399	-0.0990058	7.69982e-14	5.69524e-08
cg04959537	0.060829	7.71271e-14	5.70477e-08
cg25285289	-0.110771	7.82022e-14	5.78429e-08
cg22607706	0.0312751	7.87413e-14	5.82417e-08
cg19324139	-0.0910684	7.97865e-14	5.90148e-08
cg18331348	0.0662736	8.22484e-14	6.08358e-08
cg08398200	0.0587426	8.23287e-14	6.08952e-08
cg05914697	0.122121	8.24107e-14	6.09558e-08
cg13179071	0.0539867	8.25915e-14	6.10895e-08
cg02799880	0.0119189	8.30768e-14	6.14485e-08
cg07140526	0.0639248	8.4597e-14	6.25729e-08
cg05395210	-0.109674	8.47928e-14	6.27178e-08
cg06132641	-0.0543847	8.54636e-14	6.32139e-08
cg24098086	-0.0823821	8.59839e-14	6.35988e-08
cg18309955	-0.0944836	8.68023e-14	6.42041e-08
cg14287557	0.072078	8.68843e-14	6.42648e-08
cg07402683	0.0385875	8.70938e-14	6.44197e-08
cg16639554	-0.116203	8.77601e-14	6.49125e-08
cg11411329	0.0743733	9.20071e-14	6.80539e-08
cg01195196	-0.164981	9.49121e-14	7.02026e-08
cg25794730	0.0684651	9.54056e-14	7.05676e-08
cg02580045	-0.114691	9.61882e-14	7.11465e-08
cg18182216	0.0169193	9.74048e-14	7.20463e-08
cg12024104	0.0863667	9.76102e-14	7.21983e-08
cg14661631	0.0712009	9.94527e-14	7.35611e-08
cg14989988	0.0726075	1.00023e-13	7.39827e-08
cg16902747	0.0786695	1.01667e-13	7.51991e-08
cg23048215	-0.168093	1.02505e-13	7.58186e-08
cg02458141	0.0545089	1.04933e-13	7.76144e-08
cg12524168	-0.11503	1.08136e-13	7.99838e-08
cg13064873	-0.0822869	1.0824e-13	8.0061e-08
cg00735911	-0.0866028	1.10196e-13	8.15072e-08
cg25568397	0.051272	1.10885e-13	8.2017e-08
cg16647682	0.0609476	1.11631e-13	8.25691e-08
cg03398785	-0.0921184	1.12419e-13	8.3152e-08
cg13396318	0.00812356	1.13115e-13	8.36662e-08
cg14570643	-0.124815	1.13816e-13	8.41848e-08
cg00140447	-0.153535	1.16015e-13	8.58113e-08
cg14293323	0.0613253	1.16773e-13	8.63722e-08
cg11205312	0.0572583	1.17456e-13	8.68772e-08
cg23675587	0.0331424	1.17571e-13	8.69622e-08
cg25576362	-0.0480542	1.18358e-13	8.75443e-08
cg04818845	0.0504828	1.21067e-13	8.95486e-08
cg06855485	0.0330702	1.21814e-13	9.0101e-08
cg14968445	-0.134122	1.22058e-13	9.02811e-08
cg06839158	-0.0439133	1.28705e-13	9.5198e-08
cg07215675	-0.111474	1.31927e-13	9.75807e-08
cg26862622	-0.102026	1.36588e-13	1.01029e-07
cg09727543	0.0625581	1.37159e-13	1.01451e-07
cg03412618	0.0612392	1.38201e-13	1.02222e-07
cg06951564	-0.137084	1.41309e-13	1.0452e-07
cg00544771	-0.0853293	1.41965e-13	1.05006e-07
cg07412440	-0.0909399	1.45932e-13	1.0794e-07
cg10400390	0.089987	1.51756e-13	1.12248e-07
cg16505681	-0.08075	1.59158e-13	1.17723e-07
cg25220769	0.0526878	1.61495e-13	1.19451e-07
cg03847103	0.0354486	1.65237e-13	1.22219e-07
cg12636432	-0.108386	1.6619e-13	1.22924e-07
cg19848778	-0.0880213	1.71074e-13	1.26536e-07
cg10557763	-0.116051	1.75045e-13	1.29474e-07
cg23854567	0.0397011	1.77204e-13	1.31071e-07
cg14472181	0.0287543	1.80521e-13	1.33524e-07
cg09113284	0.13675	1.89397e-13	1.4009e-07
cg24389479	-0.0794741	1.90056e-13	1.40576e-07
cg09206294	0.0395297	1.90074e-13	1.4059e-07
cg09875519	0.0590901	1.96218e-13	1.45135e-07
cg04779752	-0.160791	1.99296e-13	1.47411e-07
cg04750316	-0.0928892	1.99902e-13	1.47859e-07
cg11697092	0.0564875	2.06949e-13	1.53072e-07
cg18787963	-0.1168	2.07604e-13	1.53556e-07
cg06857921	0.0476501	2.07794e-13	1.53697e-07
cg12516565	0.062281	2.09501e-13	1.54959e-07
cg20417024	-0.112331	2.1666e-13	1.60254e-07
cg24765030	0.0803641	2.17433e-13	1.60827e-07
cg06174296	0.0546949	2.21488e-13	1.63826e-07
cg26379553	-0.0889243	2.26786e-13	1.67745e-07
cg11363726	-0.120026	2.30715e-13	1.7065e-07
cg03684062	-0.136169	2.44472e-13	1.80826e-07
cg19959591	0.065076	2.47135e-13	1.82795e-07
cg24517899	-0.119294	2.48387e-13	1.83722e-07
cg02699834	-0.0957553	2.59516e-13	1.91953e-07
cg05989693	-0.0935206	2.65357e-13	1.96274e-07
cg12459932	-0.106375	2.68597e-13	1.9867e-07
cg08293124	0.0798242	2.7433e-13	2.02911e-07
cg27069628	-0.099508	2.80187e-13	2.07243e-07
cg15691199	-0.0918485	2.82917e-13	2.09262e-07
cg00674358	0.0641574	2.87212e-13	2.12439e-07
cg27046335	0.0692886	2.90086e-13	2.14565e-07
cg22548088	0.0440306	2.91892e-13	2.159e-07
cg12234455	0.0683162	2.92156e-13	2.16096e-07
cg04434328	0.0451789	2.93732e-13	2.17261e-07
cg01603396	-0.123899	2.94646e-13	2.17937e-07
cg11521353	0.0458989	3.15434e-13	2.33313e-07
cg07721499	0.0281134	3.1548e-13	2.33348e-07
cg15553990	0.0242114	3.15807e-13	2.3359e-07
cg22836612	0.0453995	3.19016e-13	2.35963e-07
cg04881585	0.0847626	3.24748e-13	2.40203e-07
cg22432627	0.0742758	3.29983e-13	2.44075e-07
cg02371935	0.0926404	3.34083e-13	2.47108e-07
cg01333432	0.0505229	3.34228e-13	2.47215e-07
cg22319147	0.074944	3.37639e-13	2.49738e-07
cg10610290	-0.0924086	3.38788e-13	2.50588e-07
cg03763508	0.0408801	3.44146e-13	2.5455e-07
cg21359303	-0.052456	3.46013e-13	2.55931e-07
cg21170324	0.0451666	3.46863e-13	2.56561e-07
cg10080728	0.0702832	3.52828e-13	2.60973e-07
cg15081012	-0.0846639	3.54552e-13	2.62247e-07
cg00256231	-0.147364	3.55114e-13	2.62663e-07
cg23051272	0.0702496	3.55436e-13	2.62901e-07
cg11479156	0.0763714	3.66942e-13	2.71412e-07
cg01588399	0.0761074	3.68584e-13	2.72626e-07
cg21113018	-0.0853801	3.71892e-13	2.75074e-07
cg02368064	-0.0893948	3.76364e-13	2.78381e-07
cg10647196	0.0568469	3.79268e-13	2.80529e-07
cg09097632	-0.0821581	3.79477e-13	2.80684e-07
cg09751812	0.0447616	3.82471e-13	2.82898e-07
cg25765104	-0.0253789	3.84547e-13	2.84433e-07
cg10575261	0.104865	3.90304e-13	2.88692e-07
cg01710179	0.0699794	3.95395e-13	2.92458e-07
cg25251478	0.0529071	4.00995e-13	2.966e-07
cg09210278	0.087099	4.10201e-13	3.03409e-07
cg17726760	0.0891227	4.23908e-13	3.13547e-07
cg02124724	0.0476818	4.24663e-13	3.14106e-07
cg05381578	0.050314	4.312e-13	3.18941e-07
cg09174829	0.0465114	4.3253e-13	3.19925e-07
cg26332187	-0.0777737	4.34588e-13	3.21447e-07
cg04202465	0.0505565	4.35405e-13	3.22051e-07
cg01628509	0.0897239	4.41497e-13	3.26557e-07
cg26348243	-0.18766	4.43043e-13	3.27701e-07
cg22010749	0.0387458	4.48337e-13	3.31617e-07
cg09060789	0.0391914	4.49352e-13	3.32367e-07
cg21137897	-0.116994	4.84115e-13	3.5808e-07
cg06163573	0.0494566	4.86678e-13	3.59976e-07
cg26865263	-0.0986462	4.94e-13	3.65391e-07
cg04588138	-0.097081	4.98816e-13	3.68954e-07
cg17091577	0.0548312	5.0187e-13	3.71212e-07
cg08289350	-0.0838506	5.04274e-13	3.72991e-07
cg27062038	0.122114	5.0571e-13	3.74053e-07
cg00034336	-0.0830416	5.18772e-13	3.83715e-07
cg14604066	-0.220321	5.22035e-13	3.86128e-07
cg07297764	0.0341758	5.23755e-13	3.874e-07
cg24869116	-0.0813062	5.31489e-13	3.9312e-07
cg21187226	-0.0524615	5.32074e-13	3.93553e-07
cg10688799	0.0396615	5.41736e-13	4.007e-07
cg06567826	0.041374	5.46515e-13	4.04235e-07
cg24497954	-0.101559	5.56116e-13	4.11336e-07
cg01854886	0.0738993	5.71511e-13	4.22723e-07
cg07279440	-0.0968157	5.71627e-13	4.22809e-07
cg22505312	0.0606833	5.73073e-13	4.23879e-07
cg08864042	0.0497667	5.75383e-13	4.25587e-07
cg11365185	0.0660261	5.77566e-13	4.27202e-07
cg20137868	0.0770004	5.81311e-13	4.29972e-07
cg08795898	0.0465022	5.83685e-13	4.31728e-07
cg24499333	-0.0426823	5.86463e-13	4.33783e-07
cg04053295	-0.108927	5.88797e-13	4.35509e-07
cg06330735	0.0585787	5.89088e-13	4.35724e-07
cg11383736	0.0600624	5.92329e-13	4.38122e-07
cg26821104	-0.102261	5.99255e-13	4.43244e-07
cg24874003	0.0875283	6.00685e-13	4.44302e-07
cg26501007	-0.0694	6.02639e-13	4.45747e-07
cg00561322	0.0405145	6.0383e-13	4.46628e-07
cg03615596	0.0474107	6.04312e-13	4.46985e-07
cg05569167	0.0848994	6.1342e-13	4.53722e-07
cg02164561	-0.0716247	6.33188e-13	4.68344e-07
cg07841371	-0.158615	6.3598e-13	4.70408e-07
cg10608465	0.0563596	6.39134e-13	4.72741e-07
cg15649702	0.0476194	6.43927e-13	4.76286e-07
cg27539733	0.0902426	6.46379e-13	4.781e-07
cg14225532	0.0605465	6.52682e-13	4.82762e-07
cg21108925	0.0731043	6.56638e-13	4.85688e-07
cg17017514	0.0657337	6.61289e-13	4.89128e-07
cg00691123	0.0564685	6.67304e-13	4.93577e-07
cg03062361	0.0470405	6.69667e-13	4.95326e-07
cg20044641	0.0568517	6.72357e-13	4.97315e-07
cg18123763	-0.118797	6.79132e-13	5.02326e-07
cg20722590	0.060955	6.99824e-13	5.17631e-07
cg23801982	-0.100053	7.03867e-13	5.20621e-07
cg17059181	-0.133237	7.12247e-13	5.2682e-07
cg14090520	0.0541282	7.20419e-13	5.32864e-07
cg03103075	0.0371083	7.32894e-13	5.42091e-07
cg08805613	0.073284	7.43781e-13	5.50145e-07
cg08118417	0.0731436	7.57468e-13	5.60268e-07
cg04517263	0.000780924	7.58983e-13	5.61389e-07
cg19052371	-0.0953593	7.59416e-13	5.61709e-07
cg05610701	0.0473608	7.80648e-13	5.77413e-07
cg22400554	0.0341235	7.83891e-13	5.79812e-07
cg24729879	0.0893689	7.84065e-13	5.79941e-07
cg21848117	-0.102742	7.87704e-13	5.82632e-07
cg00068745	0.0961386	7.902e-13	5.84479e-07
cg18813588	-0.0876718	8.04113e-13	5.9477e-07
cg16130434	0.0662357	8.30727e-13	6.14454e-07
cg08214189	0.0674979	8.48721e-13	6.27764e-07
cg07512903	0.0682708	8.6512e-13	6.39893e-07
cg25298189	0.10803	8.65567e-13	6.40224e-07
cg12559925	0.054265	8.73367e-13	6.45994e-07
cg16263499	0.0461981	8.75848e-13	6.47829e-07
cg27582124	0.0625726	8.76664e-13	6.48432e-07
cg19922101	0.0798666	8.88134e-13	6.56917e-07
cg19933220	0.054131	8.97472e-13	6.63823e-07
cg20066488	0.046309	9.41308e-13	6.96247e-07
cg14818794	0.0703811	9.41538e-13	6.96417e-07
cg04298470	0.0692787	9.59903e-13	7.10001e-07
cg26511060	0.0496942	9.631e-13	7.12366e-07
cg04010915	0.0512568	9.70253e-13	7.17656e-07
cg10832025	0.057371	9.72375e-13	7.19226e-07
cg04194678	0.0489116	9.77619e-13	7.23105e-07
cg15682985	-0.0586479	9.78156e-13	7.23502e-07
cg13500852	0.0604052	9.81836e-13	7.26224e-07
cg07464217	-0.110763	9.86429e-13	7.29621e-07
cg14494090	0.0847284	9.89941e-13	7.32219e-07
cg09453103	0.0711449	9.99081e-13	7.38979e-07
cg02051976	0.0445228	1.00232e-12	7.41371e-07
cg27472156	0.0475296	1.00951e-12	7.4669e-07
cg20348235	-0.100381	1.02138e-12	7.55476e-07
cg24128333	0.0685494	1.02753e-12	7.6002e-07
cg00533132	0.0267182	1.03196e-12	7.633e-07
cg09035609	-0.100753	1.03305e-12	7.64102e-07
cg11112979	-0.100432	1.03764e-12	7.67499e-07
cg10325224	0.0641522	1.03821e-12	7.67923e-07
cg26246740	-0.080559	1.04689e-12	7.74342e-07
cg21025168	-0.0795626	1.05411e-12	7.7968e-07
cg22842879	0.0406884	1.0617e-12	7.85299e-07
cg12964697	-0.125901	1.06411e-12	7.87078e-07
cg02335376	0.0676862	1.08219e-12	8.00448e-07
cg01795160	-0.100631	1.10673e-12	8.18602e-07
cg04525035	0.0524322	1.12994e-12	8.35767e-07
cg21870229	0.0670209	1.1575e-12	8.56153e-07
cg23339862	0.0720265	1.16711e-12	8.63266e-07
cg16610605	-0.0355003	1.18399e-12	8.75749e-07
cg14827054	0.11568	1.19144e-12	8.81256e-07
cg17313986	-0.0829843	1.20442e-12	8.90859e-07
cg02366878	0.0501969	1.24501e-12	9.20884e-07
cg18887096	0.0480799	1.24735e-12	9.22612e-07
cg10528218	0.0682538	1.27071e-12	9.39895e-07
cg18501783	-0.113319	1.28872e-12	9.53216e-07
cg12766607	-0.0964909	1.29164e-12	9.55371e-07
cg22603569	0.0731921	1.30712e-12	9.66825e-07
cg00187704	-0.0874797	1.31709e-12	9.74197e-07
cg18322280	-0.128103	1.32597e-12	9.80763e-07
cg02357751	-0.146061	1.32736e-12	9.81796e-07
cg07100877	0.0535173	1.35083e-12	9.99156e-07
cg25078519	-0.110886	1.3573e-12	1.00394e-06
cg03743584	0.0990563	1.36211e-12	1.0075e-06
cg03672272	0.0421648	1.3813e-12	1.02169e-06
cg02711271	-0.0898717	1.38345e-12	1.02328e-06
cg14844551	0.0418758	1.38387e-12	1.02359e-06
cg19209587	0.0674237	1.39358e-12	1.03077e-06
cg15582417	-0.105044	1.43161e-12	1.0589e-06
cg19091986	0.0501614	1.43751e-12	1.06327e-06
cg27586401	0.0467651	1.45584e-12	1.07682e-06
cg03151275	0.0463424	1.46111e-12	1.08072e-06
cg07862320	-0.110348	1.4715e-12	1.08841e-06
cg04930062	-0.118785	1.47458e-12	1.09068e-06
cg14527110	0.0685027	1.48431e-12	1.09788e-06
cg27660627	0.0752189	1.49765e-12	1.10775e-06
cg26391593	0.0402435	1.51442e-12	1.12016e-06
cg01059497	0.0238451	1.53594e-12	1.13607e-06
cg24979194	0.0650962	1.55407e-12	1.14948e-06
cg25312372	0.0916747	1.56097e-12	1.15458e-06
cg19947484	0.0455414	1.58547e-12	1.17271e-06
cg14934057	0.0609697	1.60612e-12	1.18798e-06
cg24411075	-0.0910411	1.61303e-12	1.19309e-06
cg25727853	-0.0877763	1.62358e-12	1.20089e-06
cg20674658	0.0339028	1.63118e-12	1.20652e-06
cg02485963	0.0559539	1.63541e-12	1.20965e-06
cg00592995	-0.0988263	1.6605e-12	1.22821e-06
cg12793123	-0.0823903	1.6609e-12	1.2285e-06
cg02048051	-0.108396	1.6654e-12	1.23183e-06
cg25013303	0.0565848	1.695e-12	1.25372e-06
cg09844573	-0.0800867	1.73731e-12	1.28502e-06
cg16444062	-0.153471	1.75035e-12	1.29466e-06
cg03950000	-0.074904	1.75532e-12	1.29834e-06
cg21819305	0.0206247	1.77027e-12	1.3094e-06
cg19532728	-0.0890703	1.78292e-12	1.31876e-06
cg09333584	-0.0909063	1.84988e-12	1.36828e-06
cg12781915	0.125459	1.85841e-12	1.37459e-06
cg23261343	0.0761053	1.87044e-12	1.38348e-06
cg08250235	0.0496093	1.89661e-12	1.40285e-06
cg04744626	-0.0741229	1.90003e-12	1.40538e-06
cg26277197	0.0475059	1.91201e-12	1.41424e-06
cg21811986	-0.081673	1.92572e-12	1.42438e-06
cg20742981	0.0905934	1.94038e-12	1.43522e-06
cg02064336	-0.0966679	1.98361e-12	1.46719e-06
cg11472217	-0.000498569	1.98837e-12	1.47072e-06
cg27028796	0.0394576	2.00739e-12	1.48478e-06
cg21166775	0.0603544	2.01569e-12	1.49092e-06
cg18846636	-0.0908494	2.03802e-12	1.50744e-06
cg08792798	0.044532	2.05292e-12	1.51846e-06
cg13876650	0.0436865	2.06147e-12	1.52479e-06
cg12035123	-0.0100437	2.06234e-12	1.52543e-06
cg08651417	-0.111603	2.06629e-12	1.52835e-06
cg06687184	0.0708054	2.06846e-12	1.52995e-06
cg25243771	0.0810987	2.11842e-12	1.56691e-06
cg01265613	-0.0902567	2.12244e-12	1.56988e-06
cg03020547	-0.111278	2.12372e-12	1.57083e-06
cg22347637	0.038994	2.15194e-12	1.5917e-06
cg05086879	-0.122264	2.18375e-12	1.61523e-06
cg23349798	-0.137974	2.2179e-12	1.64049e-06
cg04041654	0.0481494	2.22461e-12	1.64545e-06
cg07899076	0.0504885	2.23465e-12	1.65288e-06
cg06197201	0.0469201	2.2347e-12	1.65292e-06
cg12018179	-0.0852974	2.24087e-12	1.65748e-06
cg09150130	-0.0927967	2.25744e-12	1.66973e-06
cg24961378	0.0342264	2.27456e-12	1.6824e-06
cg00207352	0.0626943	2.28744e-12	1.69193e-06
cg23655651	0.0301372	2.31466e-12	1.71206e-06
cg12788400	-0.108607	2.33476e-12	1.72693e-06
cg02012974	0.023215	2.36175e-12	1.74689e-06
cg17235791	-0.0770798	2.36225e-12	1.74726e-06
cg17605007	-0.0941079	2.37752e-12	1.75855e-06
cg10975897	0.0672636	2.37942e-12	1.75996e-06
cg05976716	0.0449752	2.38082e-12	1.761e-06
cg12634306	0.0920056	2.44698e-12	1.80993e-06
cg10357697	-0.118375	2.44947e-12	1.81177e-06
cg18768238	-0.102004	2.46793e-12	1.82543e-06
cg00253848	0.0339306	2.47454e-12	1.83032e-06
cg23720170	0.0355244	2.54901e-12	1.8854e-06
cg09207613	0.0429172	2.55977e-12	1.89336e-06
cg17496539	-0.0519322	2.65295e-12	1.96228e-06
cg15930310	-0.0868922	2.72679e-12	2.01689e-06
cg06051069	-0.1122	2.75476e-12	2.03758e-06
cg15784615	0.0686957	2.75589e-12	2.03842e-06
cg23250322	0.0422328	2.76695e-12	2.0466e-06
cg09328012	0.0592459	2.7905e-12	2.06402e-06
cg02572427	0.0537249	2.7991e-12	2.07038e-06
cg00580652	0.112466	2.80927e-12	2.0779e-06
cg00072720	0.0672927	2.814e-12	2.0814e-06
cg06726154	0.0205811	2.89003e-12	2.13764e-06
cg03702343	0.0460796	2.89489e-12	2.14123e-06
cg04903159	0.0573831	2.91613e-12	2.15694e-06
cg15164173	0.0715111	3.00731e-12	2.22438e-06
cg20698781	0.000452126	3.02194e-12	2.2352e-06
cg01155927	0.0684035	3.0549e-12	2.25959e-06
cg01424078	-0.0796225	3.07578e-12	2.27503e-06
cg05207354	-0.0621933	3.09018e-12	2.28568e-06
cg23066564	0.0458464	3.12971e-12	2.31492e-06
cg04428290	-0.162968	3.15816e-12	2.33596e-06
cg04086928	-0.11909	3.28701e-12	2.43127e-06
cg19178081	-0.101659	3.30288e-12	2.44301e-06
cg09112329	-0.0937645	3.31482e-12	2.45183e-06
cg05495790	-0.192683	3.37705e-12	2.49786e-06
cg03521660	0.0579415	3.37836e-12	2.49883e-06
cg12664706	0.0396737	3.37903e-12	2.49933e-06
cg21533897	-0.07867	3.39519e-12	2.51128e-06
cg20789939	0.0310685	3.40188e-12	2.51623e-06
cg03865018	0.0628973	3.40459e-12	2.51823e-06
cg14946295	-0.120617	3.41579e-12	2.52652e-06
cg25387624	0.0341539	3.47247e-12	2.56844e-06
cg24116176	-0.0800251	3.5206e-12	2.60405e-06
cg10043090	0.107416	3.57572e-12	2.64481e-06
cg18096987	0.0840989	3.60271e-12	2.66478e-06
cg13681992	0.0475254	3.60285e-12	2.66488e-06
cg05970238	-0.0425483	3.62939e-12	2.68451e-06
cg15910205	0.0433022	3.63573e-12	2.6892e-06
cg13420642	-0.102516	3.69284e-12	2.73144e-06
cg00621366	0.0526364	3.7293e-12	2.75841e-06
cg23418857	-0.0971029	3.78053e-12	2.7963e-06
cg03595161	0.0431363	3.97136e-12	2.93745e-06
cg17653875	0.0481552	3.97429e-12	2.93962e-06
cg06254629	0.0823268	4.03406e-12	2.98383e-06
cg26914914	-0.113201	4.06012e-12	3.0031e-06
cg24221044	-0.0911622	4.13263e-12	3.05674e-06
cg08608523	0.0748291	4.27527e-12	3.16224e-06
cg21668280	0.0495199	4.27663e-12	3.16324e-06
cg12405048	0.0358526	4.29059e-12	3.17357e-06
cg11838868	0.0238363	4.30142e-12	3.18158e-06
cg10706843	-0.14449	4.30215e-12	3.18212e-06
cg22700848	0.115777	4.31599e-12	3.19236e-06
cg00859792	-0.0104984	4.33637e-12	3.20744e-06
cg24183514	-0.0911974	4.35786e-12	3.22333e-06
cg12326923	0.0607017	4.35811e-12	3.22351e-06
cg02095334	-0.067052	4.38936e-12	3.24663e-06
cg14613901	0.0260172	4.43306e-12	3.27895e-06
cg04281401	0.0788175	4.53175e-12	3.35195e-06
cg07850154	0.0735781	4.54366e-12	3.36076e-06
cg08874747	0.0920342	4.55485e-12	3.36903e-06
cg27109588	0.0652856	4.56484e-12	3.37642e-06
cg08816569	-0.0778358	4.62112e-12	3.41805e-06
cg25288194	0.0508021	4.62198e-12	3.41869e-06
cg14095677	-0.11836	4.63698e-12	3.42978e-06
cg00753287	0.0686129	4.72061e-12	3.49164e-06
cg26161921	-0.061417	4.74402e-12	3.50896e-06
cg18213495	0.0557662	4.75515e-12	3.51719e-06
cg05208306	0.069954	4.86113e-12	3.59558e-06
cg26154937	0.067104	4.89956e-12	3.624e-06
cg21108628	-0.0502627	4.96146e-12	3.66979e-06
cg10264003	-0.0922242	5.0475e-12	3.73343e-06
cg19540466	0.0414941	5.07142e-12	3.75112e-06
cg10129944	0.0468656	5.11266e-12	3.78163e-06
cg04787575	0.0526818	5.17257e-12	3.82594e-06
cg03740761	0.0581019	5.26248e-12	3.89244e-06
cg26748295	-0.0596887	5.35364e-12	3.95987e-06
cg15175179	0.0515874	5.354e-12	3.96014e-06
cg03398958	-0.0832506	5.37056e-12	3.97238e-06
cg27582323	0.0518114	5.41786e-12	4.00737e-06
cg19956971	0.0437391	5.41811e-12	4.00755e-06
cg25655106	0.053733	5.43525e-12	4.02023e-06
cg09755547	0.0729844	5.46947e-12	4.04554e-06
cg07835154	-0.0866923	5.47284e-12	4.04804e-06
cg06897797	0.0306707	5.61995e-12	4.15685e-06
cg20263678	0.0514384	5.67503e-12	4.19759e-06
cg08472369	-0.108762	5.75149e-12	4.25414e-06
cg21337881	-0.0903976	5.79554e-12	4.28673e-06
cg00060866	0.0717653	5.85242e-12	4.3288e-06
cg20010135	0.0387745	5.8834e-12	4.35171e-06
cg12627844	0.0807994	5.91019e-12	4.37152e-06
cg23051123	-0.0838185	5.94136e-12	4.39458e-06
cg09287353	0.0847076	5.96525e-12	4.41225e-06
cg17229371	-0.0803904	5.96602e-12	4.41282e-06
cg13725172	0.0713032	6.01602e-12	4.4498e-06
cg10311217	-0.0609186	6.0296e-12	4.45985e-06
cg15504662	0.0766357	6.03183e-12	4.4615e-06
cg05991401	0.0610509	6.10755e-12	4.51751e-06
cg01405445	0.411098	6.12381e-12	4.52953e-06
cg02685953	-0.0763273	6.17802e-12	4.56963e-06
cg00169782	0.057209	6.19841e-12	4.58471e-06
cg01944380	0.0507517	6.22114e-12	4.60152e-06
cg14800111	-0.0861642	6.22684e-12	4.60574e-06
cg01012943	-0.082652	6.23905e-12	4.61477e-06
cg19011176	-0.0613695	6.26488e-12	4.63388e-06
cg13253439	0.0478731	6.34067e-12	4.68993e-06
cg07945861	0.0411606	6.44223e-12	4.76505e-06
cg09811393	-0.0949091	6.46837e-12	4.78439e-06
cg26430287	0.0803473	6.58751e-12	4.87251e-06
cg04749316	-0.0757668	6.61994e-12	4.89649e-06
cg13871695	-0.16206	6.74053e-12	4.98569e-06
cg24853724	0.0904788	6.76535e-12	5.00405e-06
cg01308536	0.0469564	6.76735e-12	5.00553e-06
cg05824218	0.108786	6.89405e-12	5.09925e-06
cg09917488	0.0406579	6.9256e-12	5.12258e-06
cg05902656	0.0503593	6.96117e-12	5.14889e-06
cg17972995	-0.109696	6.98847e-12	5.16908e-06
cg11558464	-0.140023	7.02319e-12	5.19476e-06
cg00118233	0.0253348	7.07824e-12	5.23549e-06
cg16496462	0.0739782	7.13661e-12	5.27866e-06
cg06991495	0.054546	7.1855e-12	5.31482e-06
cg11624211	-0.0798315	7.19155e-12	5.31929e-06
cg20237820	0.0332329	7.19292e-12	5.32031e-06
cg24610561	-0.0786983	7.28001e-12	5.38473e-06
cg11926933	0.0732208	7.38752e-12	5.46425e-06
cg16272981	-0.14151	7.45467e-12	5.51391e-06
cg07345836	0.0500597	7.46683e-12	5.52291e-06
cg24985226	0.0480569	7.51993e-12	5.56218e-06
cg04438162	-0.100716	7.5289e-12	5.56882e-06
cg17982054	0.0705918	7.60991e-12	5.62874e-06
cg01441777	0.0691947	7.61974e-12	5.63601e-06
cg15047582	0.161013	7.63441e-12	5.64686e-06
cg03477627	-0.10653	7.6966e-12	5.69286e-06
cg00082235	0.118112	7.78311e-12	5.75685e-06
cg23554164	0.0150883	7.84617e-12	5.80349e-06
cg17890886	-0.0940587	8.08319e-12	5.97881e-06
cg07148691	-0.0892399	8.13476e-12	6.01695e-06
cg05506818	-0.0784082	8.13626e-12	6.01805e-06
cg17769967	0.0444569	8.2672e-12	6.11491e-06
cg01872544	0.0445651	8.29963e-12	6.13889e-06
cg09804247	0.0784714	8.54657e-12	6.32154e-06
cg13916835	0.0506875	8.58695e-12	6.35142e-06
cg06856602	-0.0841637	8.63317e-12	6.3856e-06
cg07333792	0.0916349	8.67056e-12	6.41326e-06
cg12043187	-0.0795925	8.67416e-12	6.41592e-06
cg19808047	-0.104899	8.72963e-12	6.45695e-06
cg01581561	-0.0992829	8.7654e-12	6.48341e-06
cg15059254	-0.0879508	8.79169e-12	6.50285e-06
cg11420364	-0.0857045	8.79801e-12	6.50752e-06
cg16449402	0.0552315	8.85323e-12	6.54837e-06
cg10751207	-0.0990159	8.88006e-12	6.56822e-06
cg16694239	0.0527348	8.88887e-12	6.57473e-06
cg19836874	0.0333893	8.90941e-12	6.58993e-06
cg01427685	-0.0292444	8.93053e-12	6.60555e-06
cg13490670	-0.109837	8.9345e-12	6.60849e-06
cg01871631	0.0656942	9.02509e-12	6.67549e-06
cg10948353	-0.0789547	9.03651e-12	6.68393e-06
cg12459798	-0.083843	9.0658e-12	6.7056e-06
cg17586094	0.0310219	9.12236e-12	6.74744e-06
cg17892178	0.12606	9.12243e-12	6.74749e-06
cg18333339	0.0235229	9.13512e-12	6.75687e-06
cg14892570	0.0349836	9.22602e-12	6.82411e-06
cg02952945	-0.0598952	9.24078e-12	6.83503e-06
cg03082860	0.0474881	9.28406e-12	6.86704e-06
cg04242898	0.0404657	9.30032e-12	6.87906e-06
cg09200437	0.0619676	9.3141e-12	6.88926e-06
cg16471830	0.0582784	9.33429e-12	6.90419e-06
cg09565408	0.0214517	9.34815e-12	6.91444e-06
cg18702012	0.0363489	9.35653e-12	6.92064e-06
cg12386151	-0.0708885	9.52958e-12	7.04864e-06
cg12748148	-0.0726948	9.56021e-12	7.0713e-06
cg22573376	0.0106249	9.68619e-12	7.16447e-06
cg15773678	-0.108376	9.70957e-12	7.18177e-06
cg11360845	-0.0830267	9.74739e-12	7.20975e-06
cg15337558	0.0705337	9.94457e-12	7.35559e-06
cg10519313	-0.0957345	1.00734e-11	7.45091e-06
cg21775570	0.0493557	1.01151e-11	7.48174e-06
cg27058021	0.0332044	1.01597e-11	7.5147e-06
cg22632947	-0.10741	1.02077e-11	7.55019e-06
cg10377921	0.0715777	1.02301e-11	7.56677e-06
cg11067146	-0.0697584	1.02561e-11	7.58599e-06
cg11012463	0.0400076	1.04514e-11	7.73047e-06
cg12997242	0.0282802	1.0461e-11	7.73755e-06
cg25109238	0.061902	1.05167e-11	7.7788e-06
cg19880790	0.077853	1.06165e-11	7.85261e-06
cg11447922	0.0444153	1.06203e-11	7.85542e-06
cg16190478	0.0758754	1.0799e-11	7.9876e-06
cg15352841	0.0716561	1.10246e-11	8.15441e-06
cg26243277	-0.104589	1.11548e-11	8.25073e-06
cg00971789	-0.0836853	1.13284e-11	8.37916e-06
cg09541539	0.0339918	1.14036e-11	8.43478e-06
cg08355042	0.0594159	1.14126e-11	8.44142e-06
cg10552836	-0.0581328	1.14539e-11	8.472e-06
cg18581405	-0.0982517	1.15565e-11	8.54785e-06
cg21970789	-0.111652	1.16715e-11	8.63294e-06
cg19889669	-0.0996493	1.19226e-11	8.81865e-06
cg03233624	0.0916434	1.20663e-11	8.92494e-06
cg24754626	0.0509382	1.23912e-11	9.16526e-06
cg25922969	0.0515447	1.25476e-11	9.28097e-06
cg13742374	0.0807934	1.25679e-11	9.29593e-06
cg00149679	-0.0938464	1.25772e-11	9.30283e-06
cg04793333	-0.0940387	1.26197e-11	9.33429e-06
cg25153824	0.0874225	1.27786e-11	9.45178e-06
cg13299986	-0.0638366	1.28429e-11	9.49938e-06
cg00194540	-0.146223	1.29195e-11	9.55601e-06
cg23076949	-0.111379	1.30076e-11	9.62116e-06
cg21283720	0.0623661	1.30724e-11	9.66915e-06
cg23767029	-0.07845	1.31203e-11	9.70457e-06
cg15073676	-0.095472	1.32086e-11	9.76986e-06
cg15216801	-0.108931	1.32157e-11	9.77514e-06
cg23586138	-0.079947	1.32342e-11	9.78878e-06
cg06009834	-0.084666	1.33183e-11	9.85102e-06
cg14380517	0.0547051	1.35742e-11	1.00403e-05
cg14318467	-0.099173	1.36144e-11	1.007e-05
cg01209984	0.0800043	1.36226e-11	1.00761e-05
cg14590394	-0.0759764	1.3754e-11	1.01733e-05
cg21034580	-0.0897297	1.37679e-11	1.01836e-05
cg20777437	0.0449291	1.37787e-11	1.01916e-05
cg27315314	0.0785864	1.38722e-11	1.02607e-05
cg04289036	0.0861937	1.39279e-11	1.03019e-05
cg13647528	0.0677217	1.39922e-11	1.03495e-05
cg02489552	0.0420372	1.4044e-11	1.03878e-05
cg08574044	0.0256787	1.40624e-11	1.04014e-05
cg08876406	-0.08858	1.41216e-11	1.04452e-05
cg19928195	-0.0795481	1.41264e-11	1.04487e-05
cg17254229	-0.0818112	1.41774e-11	1.04864e-05
cg02029665	0.0510764	1.45583e-11	1.07682e-05
cg17661906	-0.0948136	1.46479e-11	1.08345e-05
cg00872631	-0.0849658	1.47299e-11	1.08951e-05
cg17474301	0.108183	1.48682e-11	1.09974e-05
cg03699072	-0.108697	1.48862e-11	1.10107e-05
cg20347666	0.0451171	1.50115e-11	1.11034e-05
cg13423770	0.0636355	1.50376e-11	1.11227e-05
cg24761525	0.0591174	1.51261e-11	1.11882e-05
cg02104644	0.0970716	1.51736e-11	1.12233e-05
cg17100513	0.0990012	1.51983e-11	1.12416e-05
cg18191046	0.0544252	1.52945e-11	1.13127e-05
cg16100244	-0.081181	1.5514e-11	1.1475e-05
cg13695585	0.0545929	1.55257e-11	1.14837e-05
cg09075398	-0.0832588	1.55894e-11	1.15308e-05
cg07198782	-0.0875767	1.55968e-11	1.15363e-05
cg05933681	-0.0852018	1.56801e-11	1.15979e-05
cg06182359	0.0512453	1.57104e-11	1.16203e-05
cg12994448	-0.0960924	1.57135e-11	1.16227e-05
cg17496921	0.0621767	1.58977e-11	1.17589e-05
cg04216235	0.0433838	1.59364e-11	1.17875e-05
cg15241876	-0.0760195	1.5954e-11	1.18005e-05
cg02731237	-0.060351	1.5956e-11	1.1802e-05
cg06840535	0.0778408	1.60718e-11	1.18877e-05
cg06329316	-0.0975297	1.61708e-11	1.19609e-05
cg01005608	0.0227183	1.61784e-11	1.19665e-05
cg20028869	-0.0704637	1.66734e-11	1.23326e-05
cg18181607	0.0769893	1.68602e-11	1.24708e-05
cg16600822	-0.0822937	1.70739e-11	1.26289e-05
cg22777668	0.0737774	1.73198e-11	1.28108e-05
cg12264517	0.0577739	1.7498e-11	1.29425e-05
cg03852570	0.0591905	1.75133e-11	1.29539e-05
cg09244635	0.0512322	1.75239e-11	1.29617e-05
cg22685009	-0.105614	1.75553e-11	1.29849e-05
cg27485075	-0.108439	1.77767e-11	1.31487e-05
cg08342762	-0.0752371	1.77988e-11	1.3165e-05
cg20884967	0.0484475	1.78073e-11	1.31713e-05
cg16343806	0.0896658	1.78164e-11	1.31781e-05
cg24994863	0.0707423	1.78198e-11	1.31806e-05
cg10810999	-0.106463	1.78367e-11	1.3193e-05
cg00248297	-0.079419	1.80436e-11	1.33461e-05
cg10530793	-0.0827717	1.81709e-11	1.34403e-05
cg05799997	0.0490167	1.82862e-11	1.35255e-05
cg27505106	-0.10627	1.8485e-11	1.36726e-05
cg16434449	0.0503691	1.86564e-11	1.37994e-05
cg24395117	0.0574196	1.86846e-11	1.38203e-05
cg01612961	-0.0984421	1.88228e-11	1.39225e-05
cg23897520	0.0489699	1.93073e-11	1.42808e-05
cg07618393	0.0474959	1.93129e-11	1.42849e-05
cg02569142	0.0412376	1.93129e-11	1.42849e-05
cg16781205	0.225798	1.94123e-11	1.43585e-05
cg06526676	0.0620532	1.94473e-11	1.43844e-05
cg08030235	-0.105197	1.97434e-11	1.46034e-05
cg10142237	0.0461348	1.98454e-11	1.46788e-05
cg10132627	0.0657769	1.98794e-11	1.4704e-05
cg21972903	0.0583676	2.05559e-11	1.52043e-05
cg16711522	-0.0871494	2.0597e-11	1.52348e-05
cg00471696	0.0648652	2.07064e-11	1.53157e-05
cg07931865	0.078302	2.07256e-11	1.53299e-05
cg03752628	0.0299788	2.07926e-11	1.53795e-05
cg26431163	-0.128067	2.15539e-11	1.59426e-05
cg19074669	0.00473878	2.17603e-11	1.60952e-05
cg16429175	0.00991771	2.17741e-11	1.61054e-05
cg25717214	0.0382768	2.18476e-11	1.61598e-05
cg09697724	0.0478519	2.19193e-11	1.62128e-05
cg19402876	-0.126345	2.20721e-11	1.63258e-05
cg18038331	0.0528083	2.24809e-11	1.66282e-05
cg03912518	-0.0778025	2.26312e-11	1.67394e-05
cg05581415	0.0740545	2.28695e-11	1.69156e-05
cg07972116	0.072193	2.2975e-11	1.69937e-05
cg11475454	0.0497533	2.29825e-11	1.69992e-05
cg22298996	0.0584572	2.30361e-11	1.70388e-05
cg11017613	0.0539956	2.32329e-11	1.71844e-05
cg21153358	0.0516357	2.3274e-11	1.72148e-05
cg15580797	-0.092795	2.3561e-11	1.74271e-05
cg13185757	-0.064748	2.38644e-11	1.76515e-05
cg17029168	0.0911688	2.39775e-11	1.77352e-05
cg16010218	-0.000523178	2.43484e-11	1.80095e-05
cg27596513	0.0845737	2.43665e-11	1.80229e-05
cg02001060	0.0722151	2.44073e-11	1.80531e-05
cg22210751	-0.141937	2.44186e-11	1.80615e-05
cg22430565	-0.0909304	2.47616e-11	1.83152e-05
cg26769927	-0.10735	2.49017e-11	1.84188e-05
cg11376472	0.0706418	2.49559e-11	1.84589e-05
cg27123351	0.0418891	2.51338e-11	1.85904e-05
cg08451967	-0.0901569	2.52725e-11	1.86931e-05
cg23425533	0.0870622	2.54374e-11	1.8815e-05
cg07608053	-0.089521	2.56674e-11	1.89851e-05
cg06692153	0.0315111	2.59449e-11	1.91904e-05
cg07967042	0.0776483	2.60285e-11	1.92522e-05
cg22921027	0.00356252	2.60407e-11	1.92613e-05
cg16111461	-0.0949715	2.60853e-11	1.92942e-05
cg17036530	-0.0831093	2.60996e-11	1.93048e-05
cg25330665	-0.0954577	2.61433e-11	1.93371e-05
cg03268699	-0.0571828	2.62723e-11	1.94326e-05
cg13914531	-0.0650724	2.63556e-11	1.94942e-05
cg06017697	0.0615436	2.63727e-11	1.95068e-05
cg17852326	0.05455	2.63918e-11	1.9521e-05
cg11891735	0.0905773	2.63926e-11	1.95215e-05
cg05094429	-0.124558	2.67192e-11	1.97631e-05
cg17602884	-0.0988375	2.69026e-11	1.98988e-05
cg14335158	0.0407768	2.70053e-11	1.99747e-05
cg13606440	-0.0886386	2.71084e-11	2.0051e-05
cg03432814	0.019205	2.71998e-11	2.01186e-05
cg07946896	0.0205294	2.7337e-11	2.02201e-05
cg03840011	-0.0976862	2.76116e-11	2.04232e-05
cg24856447	0.0354886	2.77031e-11	2.04908e-05
cg14233448	-0.0857025	2.77047e-11	2.0492e-05
cg16680159	0.0331152	2.79027e-11	2.06385e-05
cg20150640	0.100695	2.79278e-11	2.0657e-05
cg18604947	-0.0975817	2.79304e-11	2.0659e-05
cg27534833	0.0360875	2.80265e-11	2.073e-05
cg15657306	-0.00716547	2.84245e-11	2.10245e-05
cg08192639	-0.0952356	2.89145e-11	2.13869e-05
cg02690559	0.112805	2.92185e-11	2.16117e-05
cg11136341	0.049298	2.9319e-11	2.1686e-05
cg13444413	0.0651783	2.94218e-11	2.17621e-05
cg16559872	-0.0983324	2.96259e-11	2.19131e-05
cg06278880	-0.0585326	2.98513e-11	2.20798e-05
cg04051649	-0.0755667	3.00093e-11	2.21967e-05
cg14015015	0.028512	3.0454e-11	2.25256e-05
cg15286094	0.136089	3.04847e-11	2.25483e-05
cg10369428	0.0556984	3.05175e-11	2.25726e-05
cg02907097	0.0323495	3.05933e-11	2.26286e-05
cg21951438	-0.114081	3.06484e-11	2.26694e-05
cg04027111	0.0451725	3.07529e-11	2.27466e-05
cg05905531	0.0479901	3.08097e-11	2.27887e-05
cg13439730	0.0487106	3.09924e-11	2.29238e-05
cg03870453	0.0651644	3.12724e-11	2.31309e-05
cg18932116	0.0515078	3.15501e-11	2.33364e-05
cg13727629	0.120791	3.17111e-11	2.34554e-05
cg23800967	0.0537592	3.21152e-11	2.37543e-05
cg03115009	-0.113782	3.21846e-11	2.38057e-05
cg05684430	0.0924567	3.2488e-11	2.403e-05
cg24395323	0.0624339	3.29272e-11	2.43549e-05
cg21048052	0.0825233	3.3037e-11	2.44361e-05
cg07823639	-0.0985918	3.30412e-11	2.44392e-05
cg16491284	0.0620373	3.31387e-11	2.45113e-05
cg22505924	-0.0854775	3.32643e-11	2.46043e-05
cg14423620	-0.0581564	3.36748e-11	2.49079e-05
cg21496173	-0.0229731	3.39522e-11	2.51131e-05
cg17100176	-0.0687112	3.3961e-11	2.51195e-05
cg03410925	0.0467531	3.42153e-11	2.53077e-05
cg15566798	-0.0754742	3.42736e-11	2.53508e-05
cg04605299	0.0435203	3.45361e-11	2.55449e-05
cg09370982	0.052079	3.45951e-11	2.55886e-05
cg04957377	0.0188212	3.48289e-11	2.57615e-05
cg08461229	0.0470742	3.49193e-11	2.58284e-05
cg00795538	-0.112048	3.4922e-11	2.58304e-05
cg07523553	0.0591753	3.49531e-11	2.58533e-05
cg02196386	-0.0655789	3.57746e-11	2.6461e-05
cg14119631	-0.0817873	3.59878e-11	2.66187e-05
cg23895418	-0.030254	3.61153e-11	2.6713e-05
cg00759427	-0.0715305	3.65682e-11	2.7048e-05
cg04673032	0.0111158	3.66909e-11	2.71388e-05
cg24315421	0.0700184	3.67383e-11	2.71738e-05
cg02481714	0.0437169	3.69855e-11	2.73567e-05
cg02308079	0.0499746	3.70351e-11	2.73933e-05
cg23749725	0.0645568	3.70641e-11	2.74148e-05
cg13721412	0.0237523	3.7088e-11	2.74325e-05
cg06958058	0.146105	3.72848e-11	2.75781e-05
cg19352605	0.0549149	3.72961e-11	2.75864e-05
cg13892383	-0.0849521	3.77826e-11	2.79462e-05
cg11932292	0.0477382	3.78158e-11	2.79708e-05
cg11963660	0.065929	3.78317e-11	2.79826e-05
cg09901765	-0.0782784	3.80299e-11	2.81292e-05
cg04584485	-0.0618409	3.84949e-11	2.84731e-05
cg16621189	0.0380716	3.85442e-11	2.85096e-05
cg15241519	-0.113065	3.88087e-11	2.87052e-05
cg07652096	0.0454119	3.91559e-11	2.8962e-05
cg19061142	0.0384259	3.96187e-11	2.93044e-05
cg17360849	-0.0775788	3.98299e-11	2.94606e-05
cg14906976	-0.132514	4.05938e-11	3.00256e-05
cg07827347	-0.111723	4.09603e-11	3.02966e-05
cg25091527	0.0793355	4.10174e-11	3.03389e-05
cg15307593	0.0133817	4.11368e-11	3.04272e-05
cg19526353	0.0559626	4.14216e-11	3.06379e-05
cg06679537	-0.0752412	4.19407e-11	3.10218e-05
cg07072064	0.0525558	4.28385e-11	3.16859e-05
cg13736939	-0.122361	4.31053e-11	3.18832e-05
cg03132729	0.0428901	4.32907e-11	3.20204e-05
cg00288494	0.0343692	4.37202e-11	3.2338e-05
cg14244020	-0.11817	4.3742e-11	3.23542e-05
cg08084219	0.0410039	4.40779e-11	3.26026e-05
cg25415932	0.0578	4.44933e-11	3.29098e-05
cg11389191	-0.0267955	4.49257e-11	3.32297e-05
cg17630499	-0.0998675	4.50211e-11	3.33003e-05
cg17326389	-0.101207	4.511e-11	3.3366e-05
cg14134256	0.0676438	4.59815e-11	3.40106e-05
cg11558731	0.110009	4.65973e-11	3.44661e-05
cg24126180	-0.0529311	4.66219e-11	3.44843e-05
cg05369810	0.0692845	4.66664e-11	3.45172e-05
cg00860722	-0.072311	4.68171e-11	3.46287e-05
cg06257110	-0.0557068	4.70551e-11	3.48047e-05
cg03190661	-0.0822004	4.72608e-11	3.49569e-05
cg24457403	-0.075735	4.73046e-11	3.49893e-05
cg12499309	0.0559668	4.79328e-11	3.54539e-05
cg14153852	0.061254	4.8012e-11	3.55125e-05
cg07369741	0.0654273	4.81082e-11	3.55836e-05
cg09888670	0.0971323	4.8449e-11	3.58358e-05
cg03478851	0.0279275	4.93823e-11	3.65261e-05
cg03608224	0.0440988	4.94296e-11	3.6561e-05
cg00872683	0.0546532	4.95713e-11	3.66658e-05
cg25052312	-0.126346	5.02532e-11	3.71703e-05
cg25588348	0.0643891	5.04134e-11	3.72887e-05
cg12188699	-0.131805	5.04627e-11	3.73252e-05
cg06217960	-0.0558435	5.04802e-11	3.73381e-05
cg06713550	-0.13604	5.08498e-11	3.76115e-05
cg14874133	0.0653261	5.12269e-11	3.78904e-05
cg14733637	-0.147531	5.13703e-11	3.79965e-05
cg10585321	0.0402031	5.1603e-11	3.81687e-05
cg02824904	0.0552761	5.16584e-11	3.82096e-05
cg00666845	0.0586143	5.21408e-11	3.85664e-05
cg00109764	0.078956	5.23329e-11	3.87085e-05
cg20181030	0.042892	5.31093e-11	3.92827e-05
cg02604522	0.079781	5.4412e-11	4.02463e-05
cg21057323	-0.107541	5.44477e-11	4.02728e-05
cg24500630	0.0833117	5.47262e-11	4.04787e-05
cg11979298	-0.060987	5.51818e-11	4.08157e-05
cg18059891	0.047893	5.55263e-11	4.10705e-05
cg05350026	0.0922251	5.58468e-11	4.13076e-05
cg03082779	0.0597163	5.58709e-11	4.13254e-05
cg10603136	-0.0936532	5.60687e-11	4.14717e-05
cg16826347	0.0641647	5.7733e-11	4.27027e-05
cg06410824	-0.104708	5.80294e-11	4.2922e-05
cg19905396	0.0466686	5.84123e-11	4.32052e-05
cg21104975	-0.107949	5.8788e-11	4.34831e-05
cg03355524	0.0966547	5.89548e-11	4.36064e-05
cg23782426	0.0415052	5.90466e-11	4.36744e-05
cg24210717	0.0466459	5.91726e-11	4.37675e-05
cg22706402	0.0328586	5.93071e-11	4.3867e-05
cg02309242	0.039564	5.93301e-11	4.38841e-05
cg21221767	-0.0570659	5.93364e-11	4.38887e-05
cg20290884	0.0415971	5.94172e-11	4.39485e-05
cg10021351	0.0796167	5.9957e-11	4.43478e-05
cg15138281	0.0627527	6.0092e-11	4.44476e-05
cg01519508	-0.135489	6.03756e-11	4.46574e-05
cg04085984	0.0220124	6.0595e-11	4.48196e-05
cg22697386	0.00485271	6.08749e-11	4.50267e-05
cg14120058	0.0486683	6.10343e-11	4.51445e-05
cg10440302	-0.0695606	6.11591e-11	4.52369e-05
cg11484828	0.0369272	6.14625e-11	4.54613e-05
cg08133629	0.0631074	6.19678e-11	4.5835e-05
cg08049649	-0.0887518	6.31885e-11	4.67379e-05
cg17969123	0.0518416	6.33995e-11	4.6894e-05
cg03825736	-0.0968381	6.35331e-11	4.69928e-05
cg06236276	-0.091146	6.41654e-11	4.74605e-05
cg01485408	-0.0575374	6.45647e-11	4.77559e-05
cg16713016	-0.0927304	6.48738e-11	4.79845e-05
cg00752478	0.0807411	6.49637e-11	4.8051e-05
cg15111872	-0.0585609	6.52481e-11	4.82614e-05
cg05302701	-0.122433	6.61334e-11	4.89161e-05
cg02572204	0.0485242	6.61615e-11	4.89369e-05
cg14970975	0.0575563	6.76089e-11	5.00075e-05
cg20502011	0.071981	6.8291e-11	5.05121e-05
cg01824180	0.0415039	6.86492e-11	5.0777e-05
cg15818700	-0.122857	7.02825e-11	5.19851e-05
cg06200967	-0.0790304	7.06543e-11	5.22601e-05
cg08036172	-0.0940953	7.09445e-11	5.24747e-05
cg25550753	-0.0977765	7.11275e-11	5.26101e-05
cg10240348	-0.114114	7.13444e-11	5.27706e-05
cg13794673	-0.0656218	7.15777e-11	5.29431e-05
cg16779794	-0.0881675	7.21003e-11	5.33296e-05
cg10463369	-0.0980903	7.23102e-11	5.34849e-05
cg01965939	0.0481181	7.25371e-11	5.36527e-05
cg27353963	-0.0672615	7.31345e-11	5.40946e-05
cg18824549	0.0415969	7.32421e-11	5.41742e-05
cg19420599	-0.0744224	7.39621e-11	5.47067e-05
cg07815896	0.0449465	7.44112e-11	5.50389e-05
cg06651452	0.0645231	7.47048e-11	5.52561e-05
cg06798578	-0.084424	7.47201e-11	5.52674e-05
cg02393092	-0.102523	7.5169e-11	5.55994e-05
cg19166623	0.061366	7.60684e-11	5.62647e-05
cg24810654	0.0477347	7.65527e-11	5.66229e-05
cg01776341	0.0568303	7.71378e-11	5.70557e-05
cg22536394	-0.0947265	7.81787e-11	5.78256e-05
cg11738258	-0.0268812	7.86906e-11	5.82042e-05
cg26504688	-0.0835923	7.98115e-11	5.90333e-05
cg02802072	0.0469777	8.006e-11	5.92171e-05
cg18361792	-0.0894733	8.02257e-11	5.93397e-05
cg16002891	-0.090137	8.03468e-11	5.94292e-05
cg02221302	0.159091	8.12654e-11	6.01087e-05
cg04371007	0.043207	8.17325e-11	6.04542e-05
cg03005293	0.0366757	8.18538e-11	6.05439e-05
cg15866432	-0.100201	8.18909e-11	6.05714e-05
cg02986632	-0.063692	8.21408e-11	6.07562e-05
cg10918624	0.0320032	8.2796e-11	6.12408e-05
cg06534752	0.0106024	8.34807e-11	6.17473e-05
cg03649834	0.0522557	8.35096e-11	6.17687e-05
cg25459450	0.0690543	8.44669e-11	6.24767e-05
cg09437994	-0.120761	8.45005e-11	6.25016e-05
cg06088069	0.0470249	8.5029e-11	6.28924e-05
cg07891518	-0.0979039	8.52121e-11	6.30279e-05
cg06494955	0.0350711	8.54372e-11	6.31944e-05
cg18757169	0.0819918	8.58756e-11	6.35186e-05
cg14407840	0.0366917	8.60858e-11	6.36741e-05
cg27095718	0.00492898	8.65881e-11	6.40457e-05
cg23260754	0.0564785	8.72259e-11	6.45174e-05
cg10207459	-0.0662535	8.78201e-11	6.49569e-05
cg13867341	-0.0858938	8.87311e-11	6.56308e-05
cg20918393	0.0583849	8.88535e-11	6.57213e-05
cg19794888	0.066428	8.89951e-11	6.5826e-05
cg06779020	0.0418344	8.92122e-11	6.59866e-05
cg03874689	-0.0951951	8.92492e-11	6.6014e-05
cg08227290	0.0408104	8.9318e-11	6.60648e-05
cg05933240	0.0382049	9.01585e-11	6.66865e-05
cg13004765	-0.0786732	9.02957e-11	6.67881e-05
cg17691598	0.0601599	9.08755e-11	6.72169e-05
cg14649416	-0.0788977	9.12105e-11	6.74646e-05
cg13567542	0.211435	9.17137e-11	6.78369e-05
cg10142008	-0.0578369	9.27377e-11	6.85942e-05
cg26281789	-0.141782	9.30248e-11	6.88067e-05
cg08351710	0.0467584	9.3613e-11	6.92417e-05
cg05891759	-0.0662041	9.39524e-11	6.94927e-05
cg26274662	0.0614467	9.44135e-11	6.98338e-05
cg20565652	-0.0777758	9.44483e-11	6.98595e-05
cg07088064	-0.08221	9.50448e-11	7.03007e-05
cg10761077	0.00845067	9.52247e-11	7.04338e-05
cg12674212	0.0453598	9.54565e-11	7.06052e-05
cg02226984	0.0550455	9.7394e-11	7.20384e-05
cg17427421	-0.0856596	9.83362e-11	7.27352e-05
cg03385871	-0.0602294	9.83789e-11	7.27668e-05
cg24073384	-0.0706682	9.85891e-11	7.29223e-05
cg14430754	-0.0794013	9.95467e-11	7.36306e-05
cg17300723	0.0390726	1.00479e-10	7.43205e-05
cg02381488	-0.0919152	1.00821e-10	7.45732e-05
cg08052292	-0.0614427	1.01284e-10	7.49157e-05
cg06305891	-0.110733	1.01761e-10	7.52683e-05
cg19694909	0.0690852	1.02255e-10	7.56339e-05
cg11783364	0.049866	1.02784e-10	7.60249e-05
cg21830459	0.0663568	1.02848e-10	7.60725e-05
cg21670840	0.0448724	1.0311e-10	7.62659e-05
cg24437007	-0.0883336	1.04081e-10	7.69845e-05
cg04511619	0.0588415	1.04138e-10	7.70262e-05
cg01404522	0.0466613	1.04322e-10	7.71629e-05
cg12550486	-0.0688985	1.04613e-10	7.73781e-05
cg00605777	0.0501639	1.05003e-10	7.76666e-05
cg23671196	-0.083893	1.0508e-10	7.77236e-05
cg07448457	0.0400265	1.05154e-10	7.7778e-05
cg08939481	0.15344	1.06226e-10	7.85709e-05
cg19345417	-0.0837025	1.07116e-10	7.92293e-05
cg13286786	-0.0762856	1.08157e-10	7.99995e-05
cg11802013	-0.161509	1.08439e-10	8.02076e-05
cg03377962	0.0512979	1.1006e-10	8.14068e-05
cg08489279	-0.103134	1.10178e-10	8.1494e-05
cg13485184	0.044332	1.10368e-10	8.16349e-05
cg13432945	0.0149924	1.10412e-10	8.16672e-05
cg04435876	0.0187108	1.10554e-10	8.17726e-05
cg06064964	-0.0724841	1.11005e-10	8.21058e-05
cg19365176	0.0329346	1.12479e-10	8.31963e-05
cg01474265	-0.0686591	1.13423e-10	8.38946e-05
cg26672426	0.0552413	1.1482e-10	8.49274e-05
cg07009835	0.213774	1.15116e-10	8.51465e-05
cg03080879	0.0228413	1.15402e-10	8.53581e-05
cg00900735	-0.116582	1.15415e-10	8.53679e-05
cg00336867	0.0466217	1.15445e-10	8.53901e-05
cg11700230	0.0400952	1.15758e-10	8.56215e-05
cg14315655	-0.0861195	1.16659e-10	8.62877e-05
cg08089221	-0.0697349	1.17973e-10	8.72598e-05
cg21948636	-0.106604	1.18778e-10	8.78553e-05
cg22903543	-0.0820692	1.18932e-10	8.7969e-05
cg02771464	0.0527774	1.18945e-10	8.79788e-05
cg02319097	0.0253625	1.20954e-10	8.94648e-05
cg27618939	0.0559306	1.21068e-10	8.95492e-05
cg23719062	-0.0893417	1.22298e-10	9.04588e-05
cg25055992	0.074677	1.22338e-10	9.04883e-05
cg26226650	0.0610891	1.22414e-10	9.05446e-05
cg02659916	0.0530961	1.23149e-10	9.10886e-05
cg07044770	0.0516048	1.25365e-10	9.27271e-05
cg25092712	-0.145097	1.26163e-10	9.33179e-05
cg23512275	0.0452304	1.26803e-10	9.37911e-05
cg00948520	0.0347892	1.2725e-10	9.41215e-05
cg08775230	0.0383204	1.27323e-10	9.41758e-05
cg06139341	0.0895421	1.27615e-10	9.43917e-05
cg11462121	-0.0820016	1.27926e-10	9.46219e-05
cg19786988	0.0627287	1.2841e-10	9.49799e-05
cg10386420	0.0698095	1.28779e-10	9.52524e-05
cg01426713	0.0167339	1.29101e-10	9.54906e-05
cg21049840	-0.084148	1.29775e-10	9.5989e-05
cg02382109	0.0547977	1.30124e-10	9.62476e-05
cg19961411	0.0808959	1.30425e-10	9.64701e-05
cg19785559	0.023041	1.30805e-10	9.67513e-05
cg20193665	-0.0775638	1.31974e-10	9.76158e-05
cg23787873	-0.129205	1.32222e-10	9.77992e-05
cg18530324	0.0559353	1.33181e-10	9.85082e-05
cg23186640	0.0518891	1.3415e-10	9.92253e-05
cg15262886	0.0491485	1.34667e-10	9.96079e-05
cg16988611	0.0721608	1.36243e-10	0.000100773
cg10673833	-0.0811326	1.3628e-10	0.000100801
cg13189271	0.0870455	1.36464e-10	0.000100937
cg15296105	-0.0425262	1.36488e-10	0.000100955
cg11308227	-0.122388	1.36612e-10	0.000101046
cg03616958	-0.0376154	1.37583e-10	0.000101764
cg20427362	-0.0749091	1.38542e-10	0.000102474
cg16698623	-0.124807	1.41438e-10	0.000104616
cg13590876	0.0590628	1.41827e-10	0.000104904
cg17399166	-0.105953	1.41979e-10	0.000105016
cg18363129	-0.069231	1.42274e-10	0.000105234
cg16933181	0.113409	1.43186e-10	0.000105909
cg24391854	-0.099525	1.44381e-10	0.000106793
cg05845997	0.0396657	1.44542e-10	0.000106912
cg00226815	-0.07931	1.45841e-10	0.000107873
cg26615224	-0.0994252	1.46522e-10	0.000108377
cg23963252	0.0403211	1.46936e-10	0.000108683
cg16603943	-0.0870014	1.47118e-10	0.000108817
cg25801976	0.0391706	1.47243e-10	0.00010891
cg16730908	0.101764	1.48509e-10	0.000109846
cg14731400	-0.0704804	1.50145e-10	0.000111056
cg07989614	0.0219012	1.50838e-10	0.000111569
cg03374695	0.0631352	1.51582e-10	0.000112119
cg16281776	0.038252	1.51639e-10	0.000112161
cg00245018	-0.0692162	1.5212e-10	0.000112517
cg05300378	0.0430267	1.52824e-10	0.000113037
cg23409168	0.0275669	1.53112e-10	0.000113251
cg05893614	0.0481638	1.55277e-10	0.000114852
cg27300619	-0.0917683	1.55286e-10	0.000114859
cg27476331	0.0655999	1.56064e-10	0.000115434
cg03724931	-0.0531844	1.56674e-10	0.000115886
cg27416204	-0.0525628	1.57032e-10	0.00011615
cg26590607	0.0304228	1.58452e-10	0.0001172
cg02820197	0.0594458	1.58645e-10	0.000117343
cg11179816	0.0315643	1.58926e-10	0.000117551
cg10708213	-0.0885061	1.61302e-10	0.000119309
cg03618816	0.0397002	1.62103e-10	0.000119901
cg05977840	0.0539243	1.63803e-10	0.000121158
cg01383401	-0.0734228	1.6389e-10	0.000121223
cg18132256	-0.116901	1.64046e-10	0.000121338
cg14410016	0.0535816	1.64528e-10	0.000121695
cg15852391	-0.061335	1.65273e-10	0.000122245
cg10776530	0.040894	1.65677e-10	0.000122545
cg16854275	-0.105938	1.6634e-10	0.000123035
cg23466059	0.0608296	1.67088e-10	0.000123588
cg08697251	-0.130632	1.67831e-10	0.000124138
cg10815291	0.0877732	1.68138e-10	0.000124364
cg27026281	-0.0490974	1.68315e-10	0.000124496
cg00147160	0.0706622	1.71016e-10	0.000126493
cg08081580	0.00452386	1.71263e-10	0.000126676
cg16328342	0.201765	1.71521e-10	0.000126867
cg26052456	0.0505711	1.72547e-10	0.000127626
cg13213689	-0.120036	1.73403e-10	0.000128259
cg22551157	0.0570735	1.76428e-10	0.000130497
cg16182148	0.136226	1.77169e-10	0.000131044
cg17431888	0.0587453	1.78237e-10	0.000131834
cg22315619	0.0273163	1.80506e-10	0.000133513
cg26320504	0.0497763	1.81155e-10	0.000133993
cg01276169	0.0668236	1.82075e-10	0.000134673
cg07322848	0.0343054	1.82526e-10	0.000135007
cg20331691	0.214803	1.82986e-10	0.000135347
cg09062708	0.0146628	1.83779e-10	0.000135934
cg00824681	-0.0980345	1.8517e-10	0.000136962
cg00928122	-0.0991174	1.85565e-10	0.000137255
cg05265015	-0.0924254	1.86611e-10	0.000138028
cg23748990	0.0904934	1.88685e-10	0.000139563
cg01844201	-0.0598227	1.93405e-10	0.000143054
cg08392500	0.0337001	1.93975e-10	0.000143476
cg21141143	-0.108657	1.9472e-10	0.000144026
cg16794139	-0.0659063	1.95621e-10	0.000144693
cg11632667	0.0435049	1.96925e-10	0.000145657
cg17659212	-0.108314	1.97192e-10	0.000145855
cg17828015	0.035784	1.97597e-10	0.000146154
cg11877875	-0.0762939	1.98012e-10	0.000146461
cg18249634	0.242981	1.99433e-10	0.000147513
cg12045443	0.00609796	1.99659e-10	0.00014768
cg26589003	-0.0887945	2.00098e-10	0.000148005
cg18711196	-0.125804	2.00103e-10	0.000148008
cg12906136	-0.0685511	2.01388e-10	0.000148958
cg13132731	-0.0727353	2.01921e-10	0.000149353
cg11295309	0.0351311	2.03537e-10	0.000150548
cg19356022	0.0435665	2.05075e-10	0.000151686
cg24568905	0.0663566	2.05094e-10	0.000151699
cg23034485	0.0588116	2.05479e-10	0.000151985
cg16730293	-0.0888949	2.0563e-10	0.000152096
cg16896571	-0.0813027	2.06006e-10	0.000152374
cg07506247	-0.0419862	2.08076e-10	0.000153905
cg18133072	0.0372635	2.08526e-10	0.000154238
cg20222843	0.0409434	2.09202e-10	0.000154738
cg22910462	0.092868	2.11204e-10	0.000156219
cg10763288	0.0624089	2.12394e-10	0.000157099
cg00771084	0.0445212	2.1419e-10	0.000158427
cg22041417	0.0656922	2.14361e-10	0.000158554
cg10194884	0.0603355	2.15978e-10	0.00015975
cg26823003	0.0466687	2.17505e-10	0.000160879
cg05921138	-0.0540225	2.1797e-10	0.000161224
cg19802185	0.0275408	2.17993e-10	0.000161241
cg21575095	0.0532074	2.19229e-10	0.000162154
cg07310873	0.0545585	2.20386e-10	0.00016301
cg06868592	0.0655841	2.20829e-10	0.000163338
cg16623478	-0.0916793	2.21698e-10	0.000163981
cg10226326	0.0598325	2.22151e-10	0.000164316
cg22524508	0.074762	2.22285e-10	0.000164415
cg14485110	0.0406773	2.24192e-10	0.000165825
cg19188597	0.0388877	2.24514e-10	0.000166064
cg26319722	-0.0848922	2.24728e-10	0.000166222
cg09905178	0.0233775	2.25039e-10	0.000166452
cg23047669	-0.0892764	2.25252e-10	0.00016661
cg07201614	0.0532091	2.26688e-10	0.000167672
cg13727277	-0.113913	2.2703e-10	0.000167925
cg04553838	0.0294097	2.2927e-10	0.000169582
cg18750087	0.0835152	2.30298e-10	0.000170342
cg05270693	0.0487114	2.30674e-10	0.00017062
cg07837260	0.10392	2.31651e-10	0.000171343
cg03417473	0.00105437	2.32191e-10	0.000171742
cg09904987	0.0550919	2.328e-10	0.000172193
cg12613839	0.0622545	2.34386e-10	0.000173365
cg00929887	-0.0886631	2.35144e-10	0.000173926
cg01603095	0.0669874	2.37121e-10	0.000175388
cg02503376	0.0256429	2.37129e-10	0.000175395
cg24358146	-0.0913706	2.38386e-10	0.000176324
cg00033666	-0.147633	2.40773e-10	0.00017809
cg03356868	-0.105486	2.42784e-10	0.000179577
cg21454279	-0.0796278	2.42936e-10	0.00017969
cg15636391	-0.13095	2.43672e-10	0.000180235
cg02424715	-0.102184	2.44714e-10	0.000181005
cg05229803	0.0573402	2.44818e-10	0.000181082
cg05775517	-0.0852336	2.45059e-10	0.00018126
cg14628260	-0.0925315	2.45229e-10	0.000181386
cg09152259	0.0659519	2.45231e-10	0.000181388
cg24104815	-0.0925989	2.46882e-10	0.000182608
cg14434062	0.0492644	2.48719e-10	0.000183968
cg00003036	0.0810135	2.49964e-10	0.000184888
cg20391895	-0.0658215	2.50825e-10	0.000185525
cg19886151	-0.063474	2.53942e-10	0.000187831
cg12524061	-0.0822359	2.54057e-10	0.000187916
cg00438486	-0.0873442	2.55649e-10	0.000189093
cg03051563	-0.0742664	2.55712e-10	0.00018914
cg15170386	-0.0958684	2.5676e-10	0.000189915
cg11905007	0.0853077	2.57669e-10	0.000190587
cg11124262	0.0348661	2.57842e-10	0.000190715
cg04126424	-0.101796	2.58551e-10	0.000191239
cg09626193	0.0722364	2.60795e-10	0.000192899
cg16139572	0.0335296	2.61849e-10	0.000193679
cg23516261	-0.0747097	2.62444e-10	0.000194119
cg22928365	-0.0979661	2.62571e-10	0.000194213
cg24127015	0.0659172	2.63279e-10	0.000194736
cg13104185	0.0882596	2.65611e-10	0.000196461
cg02719518	0.0117138	2.66186e-10	0.000196887
cg00980106	0.0790174	2.69301e-10	0.000199191
cg17837191	0.0384558	2.69904e-10	0.000199637
cg11074659	0.0507954	2.72474e-10	0.000201538
cg03409288	-0.0463037	2.72828e-10	0.0002018
cg13327134	0.0476989	2.75878e-10	0.000204056
cg21940640	0.0318902	2.767e-10	0.000204664
cg07475017	-0.114086	2.76785e-10	0.000204727
cg06710485	-0.0914812	2.79829e-10	0.000206978
cg09903452	0.0376672	2.82544e-10	0.000208986
cg20375030	0.0549387	2.84101e-10	0.000210138
cg24553184	-0.0796946	2.8623e-10	0.000211713
cg25617835	0.0630518	2.86739e-10	0.000212089
cg15558195	-0.0815437	2.87869e-10	0.000212925
cg03920999	-0.0880636	2.979e-10	0.000220344
cg11510774	-0.0889667	2.97948e-10	0.00022038
cg12519569	-0.0881675	3.02804e-10	0.000223972
cg16215084	0.0242414	3.04365e-10	0.000225126
cg06374918	0.0726857	3.0558e-10	0.000226025
cg08636638	0.0251352	3.06869e-10	0.000226978
cg08333580	-0.0680842	3.10379e-10	0.000229575
cg08279186	0.0489412	3.12447e-10	0.000231104
cg02034457	0.0581356	3.12829e-10	0.000231387
cg09390241	-0.220134	3.15765e-10	0.000233558
cg04048912	-0.100869	3.16116e-10	0.000233818
cg06775471	-0.0951865	3.18989e-10	0.000235943
cg01791232	0.0794503	3.19075e-10	0.000236007
cg16681559	0.0616232	3.20081e-10	0.000236751
cg08659997	0.0598824	3.22931e-10	0.000238859
cg27545451	0.0551706	3.23621e-10	0.000239369
cg25579419	0.0593336	3.24764e-10	0.000240215
cg18504989	0.0833927	3.25538e-10	0.000240787
cg05436231	0.178228	3.31738e-10	0.000245373
cg02533526	0.0374938	3.32162e-10	0.000245687
cg26925717	0.0222804	3.33719e-10	0.000246838
cg13274254	0.0791745	3.35088e-10	0.000247851
cg15564459	-0.0898002	3.35106e-10	0.000247864
cg25946374	0.0454508	3.35453e-10	0.000248121
cg15527643	0.067575	3.35527e-10	0.000248175
cg27153059	0.0700185	3.36382e-10	0.000248808
cg18504615	-0.0898965	3.36745e-10	0.000249077
cg19414630	0.0300905	3.37217e-10	0.000249426
cg22401657	-0.0837088	3.38023e-10	0.000250021
cg00104303	0.000676856	3.38901e-10	0.000250671
cg17603988	0.0605985	3.44498e-10	0.000254811
cg20505577	-0.0712642	3.446e-10	0.000254886
cg12133952	0.041478	3.46028e-10	0.000255943
cg19039140	-0.0982421	3.46803e-10	0.000256516
cg02761541	-0.0667334	3.48582e-10	0.000257832
cg04848693	-0.162924	3.48694e-10	0.000257914
cg05957567	-0.0914071	3.50404e-10	0.00025918
cg19713330	0.0398231	3.50612e-10	0.000259333
cg05984569	0.0566912	3.50853e-10	0.000259512
cg00997655	0.213095	3.51663e-10	0.000260111
cg22226832	0.0528339	3.53007e-10	0.000261105
cg01828460	0.0382536	3.5531e-10	0.000262808
cg09569347	-0.0774259	3.56002e-10	0.00026332
cg04841478	-0.112651	3.56914e-10	0.000263994
cg01196336	0.026882	3.58328e-10	0.00026504
cg22093957	0.0471252	3.67338e-10	0.000271705
cg10898402	-0.119272	3.68702e-10	0.000272714
cg15498379	0.0848535	3.69173e-10	0.000273062
cg14421700	-0.108968	3.70666e-10	0.000274166
cg08046044	0.0710308	3.72347e-10	0.00027541
cg13155726	0.0631347	3.72941e-10	0.000275849
cg25022086	0.0872615	3.73495e-10	0.000276259
cg16463963	-0.0526567	3.76042e-10	0.000278143
cg13689667	-0.104251	3.78136e-10	0.000279692
cg00669776	-0.0913551	3.78854e-10	0.000280222
cg01718380	0.0341753	3.82839e-10	0.00028317
cg21628404	-0.0800025	3.84858e-10	0.000284664
cg14311559	-0.090733	3.85733e-10	0.000285311
cg17691837	0.0284723	3.86133e-10	0.000285607
cg13710341	0.0709952	3.86348e-10	0.000285766
cg02588183	-0.0822802	3.86724e-10	0.000286044
cg16716806	0.0442718	3.87202e-10	0.000286397
cg12787553	-0.0964434	3.92262e-10	0.00029014
cg11028401	-0.132798	3.92619e-10	0.000290404
cg20101237	-0.0396465	3.99465e-10	0.000295468
cg10743544	0.0409936	4.00292e-10	0.000296079
cg13865934	0.0471443	4.00603e-10	0.00029631
cg08368299	0.059289	4.00993e-10	0.000296598
cg04948529	0.0456632	4.01009e-10	0.00029661
cg13105459	-0.0822886	4.02646e-10	0.000297821
cg09153462	0.0213914	4.02683e-10	0.000297848
cg19844718	0.0735601	4.02922e-10	0.000298025
cg01298194	0.0473916	4.05044e-10	0.000299594
cg11217679	-0.0898054	4.05318e-10	0.000299797
cg05206657	-0.0356417	4.07653e-10	0.000301524
cg17159843	0.0472723	4.10716e-10	0.00030379
cg11917911	-0.106912	4.11339e-10	0.00030425
cg27284034	-0.0569849	4.1313e-10	0.000305576
cg00364074	-0.0799329	4.14573e-10	0.000306643
cg14956920	-0.0947787	4.17804e-10	0.000309033
cg14439101	-0.0667668	4.18556e-10	0.000309588
cg24855780	0.0394814	4.18954e-10	0.000309883
cg04594900	-0.204075	4.19476e-10	0.000310269
cg17864646	0.051977	4.20358e-10	0.000310922
cg09387117	-0.102638	4.2339e-10	0.000313164
cg04345034	-0.0803667	4.23573e-10	0.0003133
cg08075204	-0.0170564	4.24969e-10	0.000314332
cg22274575	0.0555964	4.25174e-10	0.000314484
cg07394127	0.101407	4.25284e-10	0.000314565
cg15656702	0.0630004	4.29952e-10	0.000318018
cg10324568	-0.0881998	4.35703e-10	0.000322271
cg20291069	0.0617657	4.35715e-10	0.00032228
cg25848064	0.0760289	4.38962e-10	0.000324682
cg24550880	-0.120596	4.40436e-10	0.000325772
cg08048687	-0.117489	4.40917e-10	0.000326128
cg00181497	0.0116682	4.42426e-10	0.000327244
cg19405124	0.266916	4.45905e-10	0.000329817
cg17349330	-0.0828786	4.47021e-10	0.000330643
cg19947214	-0.111949	4.47781e-10	0.000331206
cg13247329	0.018577	4.52186e-10	0.000334464
cg20208009	0.0792931	4.52317e-10	0.00033456
cg08912287	-0.239016	4.54741e-10	0.000336354
cg25989783	-0.0954107	4.56439e-10	0.000337609
cg11971423	0.0672319	4.5817e-10	0.00033889
cg18884912	0.0774343	4.60259e-10	0.000340435
cg27168076	-0.0972297	4.62655e-10	0.000342207
cg24632944	0.041475	4.62946e-10	0.000342422
cg06884401	0.0369533	4.65042e-10	0.000343972
cg15207925	-0.0879002	4.65419e-10	0.000344251
cg05219593	0.0520092	4.6699e-10	0.000345413
cg14083015	0.00115284	4.69122e-10	0.00034699
cg17284326	-0.066783	4.71626e-10	0.000348842
cg20373393	0.0537189	4.75618e-10	0.000351795
cg23167035	-0.138375	4.7674e-10	0.000352625
cg02355885	0.0922035	4.76933e-10	0.000352768
cg08691235	-0.108553	4.78004e-10	0.00035356
cg14731414	-0.101491	4.80995e-10	0.000355772
cg05673431	-0.0476772	4.82679e-10	0.000357018
cg13001289	0.0201511	4.83178e-10	0.000357387
cg05543748	0.0498142	4.83835e-10	0.000357873
cg23417096	0.049349	4.88601e-10	0.000361398
cg07872560	0.0633683	4.91843e-10	0.000363796
cg12215975	-0.079766	4.95503e-10	0.000366503
cg08526904	-0.0985721	4.99599e-10	0.000369533
cg14203580	-0.0752465	4.99683e-10	0.000369595
cg21276413	0.265589	5.02022e-10	0.000371325
cg07324083	-0.0750855	5.03103e-10	0.000372124
cg27078890	0.312565	5.11188e-10	0.000378105
cg10759972	-0.102174	5.11927e-10	0.000378651
cg26388153	0.0574245	5.12042e-10	0.000378737
cg16239218	-0.0516483	5.13393e-10	0.000379735
cg18892054	-0.0795814	5.13471e-10	0.000379793
cg05612966	0.048425	5.14628e-10	0.000380649
cg02322889	0.0321344	5.15517e-10	0.000381307
cg20259210	-0.0552797	5.15615e-10	0.000381379
cg01775490	-0.0986355	5.17131e-10	0.000382501
cg03130276	0.076365	5.18498e-10	0.000383512
cg22797900	0.178025	5.18561e-10	0.000383559
cg10254855	-0.0778973	5.19173e-10	0.000384011
cg04889960	0.0697592	5.19191e-10	0.000384024
cg04393958	-0.0685568	5.19548e-10	0.000384288
cg14845129	-0.0988259	5.19885e-10	0.000384538
cg26685722	0.177035	5.25377e-10	0.0003886
cg20659405	-0.0941895	5.26302e-10	0.000389284
cg11441704	0.0397343	5.29125e-10	0.000391372
cg17924390	0.0389899	5.30907e-10	0.00039269
cg15924887	-0.0875126	5.33786e-10	0.000394819
cg19342711	0.0137093	5.34063e-10	0.000395024
cg02004641	0.324563	5.35783e-10	0.000396297
cg00428638	0.0328495	5.36002e-10	0.000396459
cg03700780	-0.0569074	5.40952e-10	0.00040012
cg00641105	0.0454118	5.44238e-10	0.00040255
cg16413076	0.0175045	5.44469e-10	0.000402722
cg15751131	-0.0915796	5.46159e-10	0.000403971
cg14350325	-0.0810562	5.47028e-10	0.000404614
cg03779603	0.0478485	5.48057e-10	0.000405376
cg14588463	0.0341828	5.53185e-10	0.000409169
cg16194036	0.0876069	5.58608e-10	0.00041318
cg00881974	0.0638398	5.65575e-10	0.000418332
cg16774690	-0.0905536	5.65585e-10	0.00041834
cg15291389	0.0846362	5.6614e-10	0.00041875
cg14772321	0.0283128	5.70915e-10	0.000422283
cg06150905	-0.128389	5.72399e-10	0.00042338
cg08326019	-0.200528	5.74541e-10	0.000424964
cg21002224	-0.0822398	5.75114e-10	0.000425388
cg26730221	-0.0708961	5.75741e-10	0.000425852
cg10039238	0.0339254	5.79432e-10	0.000428582
cg19456997	0.0414175	5.79902e-10	0.00042893
cg24673101	0.0841875	5.80863e-10	0.00042964
cg05432083	0.0723959	5.84122e-10	0.000432051
cg07903371	0.0545888	5.86905e-10	0.00043411
cg05754015	0.141366	5.90966e-10	0.000437114
cg08553572	-0.0513603	5.93604e-10	0.000439064
cg13476469	0.0595432	5.94305e-10	0.000439583
cg21906976	0.050019	5.95571e-10	0.000440519
cg21183664	0.0666904	5.96473e-10	0.000441186
cg07122686	-0.0928466	5.98745e-10	0.000442867
cg04509605	0.0718722	5.99027e-10	0.000443076
cg01661457	-0.0679947	6.02558e-10	0.000445687
cg06578434	0.0582676	6.05524e-10	0.000447881
cg17319795	-0.0615126	6.06269e-10	0.000448432
cg20621944	0.0167208	6.07721e-10	0.000449506
cg07441712	-0.0654817	6.11762e-10	0.000452495
cg17258387	-0.0856775	6.12123e-10	0.000452762
cg14746668	0.0347416	6.12473e-10	0.000453021
cg22980156	0.0517576	6.13023e-10	0.000453428
cg24433287	0.0349142	6.13442e-10	0.000453738
cg19733736	0.0205435	6.13835e-10	0.000454028
cg18636558	0.025953	6.14218e-10	0.000454312
cg17716965	-0.0781083	6.18964e-10	0.000457822
cg15048810	-0.0620296	6.23113e-10	0.000460891
cg02773764	0.045787	6.27741e-10	0.000464314
cg14669607	-0.100461	6.29304e-10	0.00046547
cg05046722	0.0658745	6.34114e-10	0.000469028
cg09716921	-0.053643	6.34388e-10	0.000469231
cg11803771	-0.0702723	6.34959e-10	0.000469653
cg17718899	0.0378195	6.35218e-10	0.000469845
cg16408794	-0.0890889	6.35498e-10	0.000470052
cg07418682	0.0546965	6.36067e-10	0.000470473
cg01193320	0.028691	6.44451e-10	0.000476674
cg00524443	0.0554611	6.48755e-10	0.000479858
cg09082384	-0.0727775	6.49451e-10	0.000480373
cg14309008	0.0457879	6.51099e-10	0.000481591
cg17237804	0.0478411	6.54445e-10	0.000484066
cg17226348	-0.168771	6.56093e-10	0.000485285
cg07328060	0.0585663	6.61049e-10	0.000488951
cg15816464	0.044232	6.65664e-10	0.000492364
cg03370106	0.035197	6.68031e-10	0.000494115
cg13320202	0.0181766	6.71202e-10	0.00049646
cg11375297	-0.0844733	6.74788e-10	0.000499113
cg05935800	0.0451985	6.75711e-10	0.000499796
cg20981219	0.0346394	6.77514e-10	0.000501129
cg16151082	0.0446553	6.78432e-10	0.000501808
cg21969674	-0.0794837	6.78973e-10	0.000502208
cg14662892	-0.121317	6.8048e-10	0.000503323
cg25935813	0.0242713	6.80534e-10	0.000503363
cg00533407	0.0464253	6.82001e-10	0.000504448
cg21614816	0.0635016	6.82366e-10	0.000504718
cg24326398	0.0637671	6.85818e-10	0.000507271
cg06969233	-0.0826585	6.90881e-10	0.000511016
cg24950222	0.058479	6.93809e-10	0.000513182
cg02433278	0.235912	7.02903e-10	0.000519908
cg06107909	0.233079	7.03529e-10	0.000520371
cg23964606	-0.112615	7.04021e-10	0.000520736
cg21350984	0.0206659	7.05414e-10	0.000521766
cg04588850	0.0450485	7.10631e-10	0.000525624
cg06623197	0.0268292	7.10875e-10	0.000525805
cg23280305	-0.0598319	7.1276e-10	0.0005272
cg09160123	0.0327798	7.13478e-10	0.000527731
cg01765930	-0.0795547	7.14645e-10	0.000528594
cg14546778	0.0452731	7.14789e-10	0.0005287
cg13510423	-0.0685294	7.17498e-10	0.000530704
cg11476001	-0.0874137	7.17967e-10	0.000531051
cg18614558	0.01527	7.23929e-10	0.000535461
cg27514730	-0.0794597	7.2857e-10	0.000538893
cg02090656	0.0733121	7.30514e-10	0.000540331
cg16815651	-0.0837251	7.33398e-10	0.000542464
cg12737110	0.123086	7.37309e-10	0.000545358
cg13300756	0.0574903	7.51564e-10	0.000555901
cg16527734	-0.100613	7.55997e-10	0.00055918
cg13622535	0.0453019	7.60055e-10	0.000562182
cg15335593	-0.0938616	7.60478e-10	0.000562495
cg06430014	0.027856	7.61945e-10	0.000563579
cg06218310	-0.0830832	7.62295e-10	0.000563838
cg17471102	0.0528258	7.63497e-10	0.000564728
cg05770700	-0.0346713	7.78083e-10	0.000575516
cg26022073	0.1806	7.78838e-10	0.000576075
cg08789486	-0.0834627	7.83371e-10	0.000579428
cg19792261	-0.0964137	7.87131e-10	0.000582208
cg01148282	0.0430186	7.90896e-10	0.000584993
cg20326425	0.0400928	7.91527e-10	0.00058546
cg09747669	0.0571684	7.93133e-10	0.000586648
cg04086097	-0.0768214	7.93804e-10	0.000587144
cg23026864	0.135772	7.9725e-10	0.000589693
cg26449680	0.0483825	7.97405e-10	0.000589808
cg02860797	0.0440204	7.98272e-10	0.000590449
cg03301622	-0.0565849	7.99323e-10	0.000591226
cg01803101	0.060859	8.02348e-10	0.000593464
cg20246900	0.0153594	8.09603e-10	0.00059883
cg18972765	-0.0876123	8.14802e-10	0.000602675
cg23255283	0.0113368	8.16364e-10	0.000603831
cg05948411	0.0601538	8.19252e-10	0.000605967
cg21301387	0.0131008	8.2003e-10	0.000606543
cg23302214	-0.174654	8.20976e-10	0.000607243
cg20376123	-0.105938	8.21636e-10	0.00060773
cg10312186	-0.104243	8.23057e-10	0.000608782
cg10605996	0.0999066	8.23772e-10	0.00060931
cg25467652	0.0680905	8.23952e-10	0.000609444
cg25635864	0.0630219	8.25823e-10	0.000610828
cg04390191	-0.0476532	8.27405e-10	0.000611997
cg01979888	0.178784	8.32187e-10	0.000615534
cg04150100	0.136979	8.32486e-10	0.000615756
cg10332039	0.0500309	8.35695e-10	0.000618129
cg23973524	0.0529414	8.42948e-10	0.000623494
cg15265586	-0.0874269	8.45966e-10	0.000625727
cg05084947	-0.0875631	8.5244e-10	0.000630515
cg15655274	0.0227381	8.54011e-10	0.000631677
cg26189983	0.133583	8.55274e-10	0.000632611
cg05714960	-0.0590363	8.72632e-10	0.00064545
cg13466988	0.0379684	8.79546e-10	0.000650564
cg17593384	0.0380977	8.83056e-10	0.00065316
cg07715777	0.0472241	8.85656e-10	0.000655083
cg03780851	0.0502144	8.88967e-10	0.000657532
cg18094568	-0.0664285	8.9147e-10	0.000659384
cg10025432	-0.0689582	8.94194e-10	0.000661399
cg06321925	0.0850289	8.9825e-10	0.000664398
cg13905148	0.0287768	9.01561e-10	0.000666847
cg13857922	0.063337	9.05544e-10	0.000669793
cg25112191	0.0494529	9.09445e-10	0.000672679
cg00527659	0.0343369	9.096e-10	0.000672794
cg04093298	0.0356732	9.18455e-10	0.000679344
cg07078732	-0.0711747	9.20458e-10	0.000680825
cg16913955	-0.0878537	9.22008e-10	0.000681972
cg22454593	-0.0747179	9.29156e-10	0.000687258
cg00297147	-0.0739522	9.30101e-10	0.000687958
cg05349016	0.039215	9.3025e-10	0.000688068
cg02078525	0.0570251	9.3146e-10	0.000688963
cg10853746	0.0570191	9.32278e-10	0.000689568
cg05546847	-0.0656171	9.34559e-10	0.000691255
cg11308512	0.0337923	9.40354e-10	0.000695541
cg13920090	0.0162618	9.43318e-10	0.000697733
cg23408471	0.0581695	9.49329e-10	0.00070218
cg23280890	-0.116189	9.51715e-10	0.000703945
cg13570101	0.270848	9.52401e-10	0.000704452
cg05653164	-0.0773971	9.52973e-10	0.000704875
cg07101212	0.0371946	9.5662e-10	0.000707573
cg08664615	-0.0195565	9.56711e-10	0.00070764
cg00291006	-0.0897181	9.59167e-10	0.000709456
cg01017395	0.0159001	9.61692e-10	0.000711324
cg25760227	-0.109734	9.625e-10	0.000711922
cg13415831	-0.0402379	9.626e-10	0.000711996
cg23610147	-0.106117	9.76198e-10	0.000722054
cg06003296	0.211766	9.82279e-10	0.000726552
cg02976355	0.0462029	9.89075e-10	0.000731578
cg26402776	-0.105046	9.90629e-10	0.000732728
cg16408081	-0.0855962	9.95146e-10	0.000736069
cg26648917	0.280757	9.95854e-10	0.000736593
cg16604035	0.0280178	9.95903e-10	0.000736629
cg21587506	-0.291839	1.00258e-09	0.000741567
cg07338787	-0.0861319	1.00286e-09	0.000741772
cg13832201	0.0536593	1.00453e-09	0.000743007
cg20081344	-0.107919	1.01161e-09	0.000748249
cg00781782	-0.0911088	1.0141e-09	0.000750091
cg02232751	0.0405208	1.0168e-09	0.000752082
cg14209920	0.0792295	1.01767e-09	0.000752727
cg14405813	-0.106078	1.02232e-09	0.000756169
cg05199819	0.0226862	1.02334e-09	0.000756925
cg15408020	0.0534363	1.02723e-09	0.000759796
cg04929759	-0.087337	1.03317e-09	0.00076419
cg21954510	0.104419	1.03454e-09	0.00076521
cg01660934	-0.142633	1.03669e-09	0.000766796
cg24754181	-0.0983878	1.04012e-09	0.000769336
cg13342435	0.0761303	1.04378e-09	0.000772042
cg02014179	0.0780644	1.04664e-09	0.000774154
cg10468849	0.0800381	1.04958e-09	0.000776329
cg27021709	-0.0465361	1.05025e-09	0.000776826
cg19698137	0.0762513	1.05295e-09	0.000778826
cg25739016	-0.107305	1.05322e-09	0.000779024
cg22328644	-0.0680708	1.05637e-09	0.000781351
cg02359367	-0.0744961	1.05652e-09	0.000781468
cg03498832	0.0467432	1.05863e-09	0.000783025
cg05622862	-0.0825077	1.05989e-09	0.000783957
cg11803285	0.0390816	1.0617e-09	0.000785297
cg17288471	0.036503	1.07041e-09	0.000791736
cg14097786	0.0462685	1.07208e-09	0.000792975
cg11621211	0.0343026	1.07298e-09	0.000793639
cg22706883	0.0747435	1.073e-09	0.000793658
cg23776628	0.0617248	1.0739e-09	0.00079432
cg21600346	0.0261449	1.07908e-09	0.000798151
cg07520074	0.111018	1.07954e-09	0.00079849
cg26165277	-0.065171	1.08586e-09	0.000803164
cg03059348	-0.0453224	1.08661e-09	0.00080372
cg25882471	0.110457	1.09412e-09	0.000809278
cg19212399	-0.0798004	1.09606e-09	0.000810713
cg14305907	0.063211	1.09654e-09	0.000811066
cg16375742	-0.0685226	1.10405e-09	0.00081662
cg18591304	-0.106901	1.10431e-09	0.000816816
cg06637924	-0.101231	1.11067e-09	0.000821516
cg14186103	0.0376727	1.11179e-09	0.000822345
cg01904296	-0.0802145	1.11746e-09	0.000826543
cg12146889	-0.0500085	1.11963e-09	0.000828141
cg21573696	0.0480247	1.12261e-09	0.00083035
cg01613294	-0.107693	1.1242e-09	0.000831523
cg26341112	0.0390688	1.12497e-09	0.000832093
cg16564994	0.0110411	1.12798e-09	0.000834319
cg05099107	-0.115637	1.12973e-09	0.000835617
cg26938497	-0.0715843	1.13519e-09	0.000839656
cg13480773	-0.0911213	1.13834e-09	0.000841986
cg03765396	-0.0826139	1.13835e-09	0.000841989
cg23929682	-0.092681	1.13982e-09	0.000843078
cg22928954	-0.127029	1.14405e-09	0.000846209
cg05249435	0.0710644	1.14499e-09	0.000846905
cg11779113	-0.0717516	1.14968e-09	0.000850371
cg07150045	0.0630116	1.1524e-09	0.000852381
cg12019755	0.0444563	1.15692e-09	0.000855727
cg03168947	0.0718793	1.16333e-09	0.000860468
cg13622546	0.0402064	1.16382e-09	0.000860833
cg02280683	0.0368963	1.16526e-09	0.000861895
cg09305825	0.115392	1.1657e-09	0.000862222
[truncated: 1,663 more rows]

## Sheet: epi_dmrs
Supplementary Table 1: Significant Epithelial cell DMRs
gene	region	chr	start	end	nprobe	p	fdr	sidak	island_location	mean_diff	direction
MIRLET7BHG	inside	chr22	46469091	46471443	6	4.04193e-47	2.79742e-43	0	S_Shore	0.0270485	hyper
RIN2	overlaps 5'	chr20	19866743	19867424	9	3.10375e-45	1.07405e-41	0	OpenSea	0.0443404	hyper
IRF5	inside	chr7	128579876	128580793	9	7.48185e-38	1.72606e-34	0	S_Shore	-0.07997	hypo
ARID3A	inside	chr19	947612	948453	4	3.21125e-35	5.55626e-32	0	Island	-0.121605	hypo
ZMYND8	inside	chr20	45947025	45948854	10	4.66132e-35	6.45221e-32	0	OpenSea	0.0194864	hyper
GCNT2	inside	chr6	10555808	10556524	8	4.0341e-34	4.39067e-31	0	OpenSea	0.0182727	hyper
NCOR2	inside	chr12	124997389	124997488	2	4.44078e-34	4.39067e-31	0	OpenSea	0.117594	hyper
RXRA	inside	chr9	137270186	137271105	5	7.90618e-34	6.83984e-31	0	OpenSea	0.074729	hyper
BCAR1	inside	chr16	75279566	75279645	2	2.40835e-32	1.85202e-29	0	OpenSea	0.0762671	hyper
HELZ2	inside	chr20	62199034	62200286	11	1.57263e-31	1.08842e-28	0	N_Shore	-0.0725207	hypo
BCL9L	overlaps 5'	chr11	118780196	118783124	16	2.01966e-31	1.27073e-28	0	S_Shore	0.055966	hyper
VOPP1	inside	chr7	55605399	55605954	4	3.79173e-31	2.18688e-28	0	OpenSea	-0.103419	hypo
TRAF3IP2-AS1	inside	chr6	111873688	111873829	2	2.60681e-30	1.2887e-27	0	OpenSea	0.0475629	hyper
DOK3	overlaps 5'	chr5	176935305	176937835	14	1.84736e-29	8.52372e-27	0	OpenSea	-0.0893864	hypo
CDH5	overlaps 5'	chr16	66400320	66400600	8	2.64095e-28	1.14237e-25	0	OpenSea	0.0523037	hyper
RTN4R	inside	chr22	20232415	20232833	2	4.33809e-28	1.66799e-25	0	S_Shelf	-0.120082	hypo
KCNQ1	inside	chr11	2846681	2847259	5	5.101e-27	1.7652e-24	0	OpenSea	0.0353708	hyper
CAVIN2	inside	chr2	192711023	192711482	5	2.90615e-26	9.14248e-24	0	OpenSea	-0.111295	hypo
INF2	promoter	chr14	105154557	105155146	6	8.12601e-26	2.44522e-23	0	N_Shore	0.037994	hyper
IQCN	promoter	chr19	18385672	18385931	3	1.04399e-25	3.0106e-23	0	OpenSea	0.0418407	hyper
JARID2	inside	chr6	15504844	15506086	7	1.13187e-25	3.13347e-23	0	OpenSea	-0.0119159	hypo
BOLA2	inside	chr16	30196549	30197948	4	1.4426e-25	3.84008e-23	0	S_Shelf	-0.0347845	hypo
PNOC	inside	chr8	28195427	28196933	12	3.42722e-25	8.47135e-23	0	OpenSea	-0.0704287	hypo
FOSL2	inside	chr2	28617552	28618490	8	5.64663e-25	1.30268e-22	0	S_Shore	0.0192288	hyper
BTBD10	inside	chr11	13461782	13461902	5	8.33543e-25	1.86095e-22	0	OpenSea	0.0447737	hyper
RPS6KA1	inside	chr1	26869340	26869638	4	9.09306e-25	1.96666e-22	0	OpenSea	-0.0914644	hypo
PTPRS	inside	chr19	5308848	5308894	2	1.40107e-24	2.852e-22	0	OpenSea	0.0712077	hyper
CDC42EP2	inside	chr11	65084386	65084614	4	1.44533e-24	2.85804e-22	0	S_Shore	0.0527753	hyper
IGFBP7-AS1	inside	chr4	57985198	57985618	4	1.60557e-24	3.08671e-22	0	OpenSea	0.0392056	hyper
INPP5J	inside	chr22	31518707	31518964	5	1.66202e-24	3.10888e-22	0	OpenSea	0.0403794	hyper
GRAMD2A	downstream	chr15	72447866	72448023	4	2.61034e-24	4.63235e-22	0	OpenSea	0.0401678	hyper
ACSS1	inside	chr20	25013229	25013919	8	3.05053e-24	5.27818e-22	0	OpenSea	0.0228328	hyper
DTX1	inside	chr12	113513026	113513358	2	3.64571e-24	6.15413e-22	0	N_Shelf	-0.0929359	hypo
ANKRD11	inside	chr16	89461734	89461804	2	5.47312e-24	8.91735e-22	0	OpenSea	0.0720473	hyper
TNS2-AS1	inside	chr12	53442322	53443963	9	5.54032e-24	8.91735e-22	0	S_Shore	0.0567815	hyper
LINC01354	overlaps 5'	chr1	234667087	234667550	8	6.13708e-24	9.65335e-22	0	OpenSea	0.0408302	hyper
CD63	inside	chr12	56120816	56121765	9	1.07876e-23	1.65914e-21	0	N_Shore	0.0309654	hyper
TNK2	inside	chr3	195619562	195620148	5	1.29606e-23	1.95001e-21	0	N_Shelf	0.0465234	hyper
HTR3A	overlaps 5'	chr11	113845487	113846018	6	1.85985e-23	2.73873e-21	0	OpenSea	0.0370902	hyper
EPHA2	inside	chr1	16472001	16472729	3	2.33725e-23	3.28147e-21	0	N_Shelf	0.0596549	hyper
SMAD3	inside	chr15	67439412	67439568	3	2.37066e-23	3.28147e-21	0	OpenSea	0.0847021	hyper
ASPH	inside	chr8	62602522	62602644	2	4.65328e-23	6.31478e-21	0	OpenSea	0.037688	hyper
WDFY4	overlaps 5'	chr10	49892741	49893550	15	5.09134e-23	6.77638e-21	0	OpenSea	-0.0563128	hypo
SPECC1L	inside	chr22	24823389	24823555	6	5.19207e-23	6.78006e-21	0	S_Shelf	-0.0719956	hypo
APP	inside	chr21	27276157	27276248	2	6.06543e-23	7.77386e-21	0	OpenSea	-0.0754323	hypo
MIR3659	downstream	chr1	38604332	38604477	2	6.46446e-23	8.13464e-21	0	OpenSea	0.044291	hyper
EIF4G1	inside	chr3	184037145	184038253	8	9.71411e-23	1.20056e-20	0	OpenSea	0.0296775	hyper
RORC	overlaps 5'	chr1	151804260	151805291	3	1.00881e-22	1.22491e-20	0	OpenSea	0.0410438	hyper
NDST1	inside	chr5	149887008	149887040	2	1.59008e-22	1.8974e-20	0	OpenSea	0.0615877	hyper
SNX20	promoter	chr16	50717571	50719043	5	1.6536e-22	1.93975e-20	0	OpenSea	-0.0554875	hypo
TRIL	overlaps 5'	chr7	28997137	28998347	15	1.68506e-22	1.94372e-20	0	Island	0.0787942	hyper
RALGDS	inside	chr9	135994613	135995492	3	2.16399e-22	2.45525e-20	0	N_Shore	0.0390257	hyper
DDR1	inside	chr6	30853255	30854552	14	2.5849e-22	2.8855e-20	0	S_Shore	0.0294097	hyper
LYSMD1	inside	chr1	151137619	151137677	2	2.97761e-22	3.27111e-20	0	OpenSea	0.075266	hyper
PPP2R1B	inside	chr11	111606169	111606532	5	3.09119e-22	3.34283e-20	0	OpenSea	0.0380314	hyper
ZBTB38	inside	chr3	141131788	141132147	2	3.21008e-22	3.41799e-20	0	OpenSea	0.0931767	hyper
MBP	inside	chr18	74764937	74765156	2	4.12591e-22	4.32658e-20	0	OpenSea	-0.0997341	hypo
CRIP2	inside	chr14	105942636	105943044	2	4.53948e-22	4.68921e-20	0	N_Shore	0.0801118	hyper
CORO1B	overlaps 3'	chr11	67205096	67206435	13	4.69353e-22	4.77196e-20	0	S_Shore	-0.04834	hypo
MAD1L1	inside	chr7	2205691	2205746	3	4.75748e-22	4.77196e-20	0	OpenSea	-0.103005	hypo
LPCAT1	inside	chr5	1489818	1490693	4	5.05867e-22	5.00158e-20	0	Island	-0.0869859	hypo
LINC01270	upstream	chr20	48883871	48884383	5	5.75018e-22	5.60521e-20	0	OpenSea	-0.00896226	hypo
DPP6	overlaps 5'	chr7	153583318	153585369	16	6.34406e-22	5.93341e-20	0	Island	0.0819107	hyper
DOCK9	inside	chr13	99630210	99630584	5	1.01767e-21	9.2675e-20	0	OpenSea	0.0102342	hyper
LINC00899	promoter	chr22	46441799	46442104	2	1.07052e-21	9.6222e-20	0	S_Shore	0.0572046	hyper
F2R	inside	chr5	76028910	76028951	2	1.24539e-21	1.095e-19	0	OpenSea	-0.113681	hypo
CUEDC1	inside	chr17	55976493	55976523	2	1.24989e-21	1.095e-19	0	OpenSea	0.0634139	hyper
NENF	downstream	chr1	212643521	212643623	2	2.23241e-21	1.90747e-19	0	OpenSea	0.0605661	hyper
RPL3	downstream	chr22	39688916	39688988	3	2.42097e-21	2.04336e-19	0	S_Shore	0.0385626	hyper
MACF1	inside	chr1	39680237	39680739	3	2.7045e-21	2.25516e-19	0	OpenSea	0.0151033	hyper
MIRLET7BHG	inside	chr22	46480891	46482024	14	2.83205e-21	2.33341e-19	0	N_Shore	0.043101	hyper
KAZN	inside	chr1	15271830	15272568	10	2.9762e-21	2.42332e-19	0	OpenSea	0.0398315	hyper
PRSS8	overlaps 5'	chr16	31146682	31147200	8	3.78469e-21	3.01078e-19	0	OpenSea	0.0358762	hyper
LIMK2	inside	chr22	31643997	31644559	8	3.88826e-21	3.05803e-19	0	OpenSea	0.0420813	hyper
TRAK1	inside	chr3	42201649	42201899	2	5.13025e-21	3.94516e-19	0	OpenSea	0.0686885	hyper
METTL9	inside	chr16	21658497	21658719	2	5.81283e-21	4.32587e-19	0	OpenSea	-0.0690234	hypo
GATB	inside	chr4	152595559	152596246	3	6.27934e-21	4.62333e-19	0	OpenSea	0.0392975	hyper
GRM7	overlaps 5'	chr3	6902689	6904641	14	7.29155e-21	5.31208e-19	0	Island	0.0864732	hyper
VGLL4	inside	chr3	11623526	11624031	5	8.89297e-21	6.31546e-19	0	OpenSea	-0.000130406	hypo
CD37	inside	chr19	49841960	49842036	2	1.07187e-20	7.41842e-19	0	Island	0.0565237	hyper
CIDEC	inside	chr3	9958030	9959129	6	1.17702e-20	8.06551e-19	0	S_Shore	0.0201808	hyper
SPIDR	inside	chr8	48648112	48649087	4	1.47398e-20	9.80908e-19	0	N_Shore	0.0118073	hyper
BCAR1	inside	chr16	75272645	75272705	2	1.59057e-20	1.04841e-18	0	S_Shelf	0.0791123	hyper
SOX5	inside	chr12	24102581	24104358	12	1.77894e-20	1.16151e-18	0	OpenSea	0.0352721	hyper
IL34	overlaps 5'	chr16	70613522	70613945	7	2.45408e-20	1.57924e-18	0	OpenSea	0.0441983	hyper
UBAC2	inside	chr13	100027035	100027482	2	3.07776e-20	1.93647e-18	0	OpenSea	-0.0969338	hypo
POU2F2	inside	chr19	42635518	42635531	2	3.70838e-20	2.31001e-18	0	N_Shore	-0.103223	hypo
KCNAB2	inside	chr1	6094171	6094510	5	4.25288e-20	2.58195e-18	0	OpenSea	0.0410345	hyper
PSPH	inside	chr7	56147257	56147376	2	6.20226e-20	3.7005e-18	0	OpenSea	0.0547568	hyper
BRI3	inside	chr7	97913809	97914017	2	8.55723e-20	5.01903e-18	0	S_Shelf	0.111428	hyper
TFAP2A	downstream	chr6	10381196	10382104	5	8.81158e-20	5.12479e-18	0	Island	-0.078194	hypo
COL6A2	upstream	chr21	47485228	47485283	2	9.00943e-20	5.19619e-18	0	OpenSea	0.0641484	hyper
S1PR4	inside	chr19	3178742	3180036	9	1.2066e-19	6.84959e-18	0	Island	-0.0733998	hypo
PSPH	inside	chr7	56160409	56161021	10	1.43022e-19	7.9827e-18	0	OpenSea	0.0152833	hyper
RHBDL2	overlaps 5'	chr1	39407387	39407852	6	1.61934e-19	8.8948e-18	0	OpenSea	0.0315441	hyper
TFAP2A	promoter	chr6	10421865	10422875	8	1.84033e-19	1.00291e-17	0	Island	-0.0772962	hypo
BRD4	inside	chr19	15391832	15391947	4	2.0735e-19	1.12115e-17	0	OpenSea	0.0318334	hyper
FOXN3	inside	chr14	89774031	89774949	3	2.28595e-19	1.21834e-17	0	OpenSea	-0.0966912	hypo
SORL1	inside	chr11	121440849	121440893	3	2.2969e-19	1.21834e-17	0	OpenSea	-0.0781961	hypo
KBTBD11	downstream	chr8	1971220	1971645	4	2.30606e-19	1.21834e-17	0	N_Shore	-0.103118	hypo
RGS3	inside	chr9	116327183	116327279	5	2.61806e-19	1.36237e-17	0	OpenSea	0.0691928	hyper
BOC	upstream	chr3	112885720	112885857	2	2.69767e-19	1.39332e-17	0	OpenSea	0.023684	hyper
TPTEP2	inside	chr22	38714001	38714772	10	3.39643e-19	1.74124e-17	0	S_Shore	0.0178716	hyper
ARSG	inside	chr17	66342532	66343094	7	3.84996e-19	1.95923e-17	0	OpenSea	-0.0356477	hypo
ACP7	inside	chr19	39589948	39589955	2	4.15901e-19	2.08583e-17	0	OpenSea	0.0682601	hyper
ALDH3A1	overlaps 5'	chr17	19651631	19652174	9	4.23686e-19	2.10959e-17	0	S_Shelf	0.0358988	hyper
MTHFD1L	inside	chr6	151203416	151203459	2	6.33674e-19	3.04559e-17	0	OpenSea	0.0441773	hyper
DDX59	inside	chr1	200624136	200624551	2	6.80817e-19	3.22735e-17	0	OpenSea	-0.0939028	hypo
SLC22A5	inside	chr5	131723239	131724272	4	7.44826e-19	3.48307e-17	0	OpenSea	0.0265045	hyper
SEMA4D	inside	chr9	92041302	92042059	2	1.1149e-18	5.07646e-17	0	OpenSea	-0.0872559	hypo
MIR4435-2HG	inside	chr2	111996799	111996929	3	1.21407e-18	5.49186e-17	0	OpenSea	-0.102207	hypo
PRDM1	downstream	chr6	106562613	106562852	2	1.26544e-18	5.68706e-17	0	OpenSea	-0.0848394	hypo
CHD3	inside	chr17	7791630	7793007	8	1.282e-18	5.72432e-17	0	S_Shelf	0.0235558	hyper
TRPM2	inside	chr21	45788885	45789179	5	1.30304e-18	5.78098e-17	0	N_Shore	0.0502277	hyper
NEURL1B	upstream	chr5	171985354	171986332	5	1.3246e-18	5.80227e-17	0	OpenSea	0.0136846	hyper
IL27	overlaps 5'	chr16	28518114	28518348	6	1.38044e-18	6.00882e-17	0	OpenSea	-0.0586416	hypo
PLEK	inside	chr2	68592345	68593247	6	1.46351e-18	6.3306e-17	0	OpenSea	-0.0391975	hypo
TSPAN9	downstream	chr12	3424347	3424561	2	2.15305e-18	9.14189e-17	0	OpenSea	0.0583536	hyper
MIDEAS	inside	chr14	74237539	74237683	2	2.20153e-18	9.29072e-17	0	OpenSea	-0.0797293	hypo
FXYD3	promoter	chr19	35606534	35606555	2	2.51971e-18	1.05054e-16	0	OpenSea	0.058606	hyper
MBP	inside	chr18	74701280	74701493	2	2.54154e-18	1.05329e-16	0	OpenSea	-0.112663	hypo
SRGAP3	inside	chr3	9289747	9289894	3	2.77316e-18	1.14244e-16	0	OpenSea	0.0279552	hyper
NFIC	inside	chr19	3365553	3365737	2	3.317e-18	1.3584e-16	0	N_Shore	0.0451399	hyper
IGFBP2	downstream	chr2	217530276	217530593	2	3.91411e-18	1.58418e-16	0	OpenSea	0.0399345	hyper
NFIC	inside	chr19	3404252	3405141	3	4.17268e-18	1.67902e-16	0	OpenSea	0.0604679	hyper
CDKL1	inside	chr14	50864006	50864416	9	4.65731e-18	1.86167e-16	0	S_Shore	0.0343114	hyper
IFFO1	overlaps 5'	chr12	6664536	6665448	9	4.68041e-18	1.86167e-16	0	Island	0.10402	hyper
SPEG	inside	chr2	220313153	220313658	4	4.95031e-18	1.95778e-16	0	Island	-0.0957043	hypo
ENPP3	inside	chr6	131964554	131964715	3	5.41312e-18	2.12865e-16	0	OpenSea	0.0546751	hyper
TPRG1	inside	chr3	188665930	188666125	3	5.79918e-18	2.26242e-16	0	S_Shore	0.0315037	hyper
ZNF594-DT	inside	chr17	5138259	5138697	7	5.98446e-18	2.30774e-16	0	OpenSea	-0.0630847	hypo
SSH3	overlaps 5'	chr11	67070233	67071493	13	6.00192e-18	2.30774e-16	0	N_Shore	0.114963	hyper
ALDH7A1	inside	chr5	125929132	125929612	3	6.08473e-18	2.32665e-16	0	N_Shore	0.117177	hyper
NFE2L1	inside	chr17	46131583	46132019	4	6.37168e-18	2.42299e-16	0	OpenSea	0.0181223	hyper
EHF	inside	chr11	34652870	34654234	8	7.00206e-18	2.64815e-16	0	OpenSea	-0.0189078	hypo
PDXK	inside	chr21	45145759	45145842	2	7.49465e-18	2.78874e-16	0	N_Shelf	0.0533776	hyper
SKI	inside	chr1	2164542	2164603	2	7.69264e-18	2.8471e-16	0	S_Shelf	0.0576756	hyper
SKI	inside	chr1	2171834	2171880	2	7.88283e-18	2.90197e-16	0	OpenSea	0.053093	hyper
TBCD	inside	chr17	80797881	80798332	11	8.1996e-18	2.9912e-16	0	OpenSea	-0.0824814	hypo
MAMSTR	inside	chr19	49220102	49220486	5	8.46457e-18	3.05121e-16	0	N_Shelf	0.0373943	hyper
EMP2	inside	chr16	10652711	10653181	4	9.87529e-18	3.50497e-16	0	OpenSea	0.0104281	hyper
PPP1R18	inside	chr6	30651511	30653408	20	1.03839e-17	3.64806e-16	0	N_Shelf	0.0737243	hyper
OSM	promoter	chr22	30663881	30663902	2	1.19323e-17	4.12916e-16	0	OpenSea	-0.0571986	hypo
HCCAT5	downstream	chr16	73206310	73206625	3	1.23243e-17	4.24362e-16	0	OpenSea	0.0454224	hyper
PAQR6	overlaps 5'	chr1	156217801	156218341	6	1.33618e-17	4.55552e-16	0	S_Shelf	0.038178	hyper
LINC00598	inside	chr13	40962954	40963300	2	1.45033e-17	4.92047e-16	0	OpenSea	-0.063278	hypo
MTMR11	overlaps 5'	chr1	149908524	149909434	10	1.54266e-17	5.18287e-16	0	OpenSea	-0.0122459	hypo
PRORP	downstream	chr14	35810887	35811010	2	1.61489e-17	5.37339e-16	0	OpenSea	0.0618633	hyper
LINC02363	overlaps 5'	chr4	185275130	185275235	3	1.77066e-17	5.86351e-16	0	OpenSea	-0.0925105	hypo
TBCD	inside	chr17	80829028	80829310	4	1.86347e-17	6.14147e-16	0	N_Shore	-0.0926662	hypo
DGLUCY	downstream	chr14	91694672	91695018	2	1.89863e-17	6.22768e-16	0	OpenSea	-0.0540564	hypo
AGPAT3	inside	chr21	45348164	45349850	5	2.36579e-17	7.68714e-16	0	OpenSea	-0.172889	hypo
LIMCH1	inside	chr4	41614123	41614959	10	2.74233e-17	8.86902e-16	0	OpenSea	0.00549739	hyper
BAIAP2	inside	chr17	79018560	79018699	2	2.89997e-17	9.33521e-16	0	OpenSea	0.069188	hyper
MCM5	inside	chr22	35806330	35807233	5	3.05081e-17	9.64139e-16	0	OpenSea	-0.0719501	hypo
NINJ2	inside	chr12	680320	680323	2	3.42831e-17	1.0688e-15	0	S_Shore	0.0371044	hyper
DMPK	overlaps 5'	chr19	46284986	46286476	7	3.9129e-17	1.20898e-15	0	N_Shelf	0.0492186	hyper
MIR1247	covers	chr14	102026086	102027798	24	5.52884e-17	1.67829e-15	0	Island	0.081992	hyper
DNASE1L2	overlaps 5'	chr16	2286287	2287295	15	6.6383e-17	1.97183e-15	8.14904e-14	Island	0.0465852	hyper
CTSZ	promoter	chr20	57582706	57583710	20	1.37007e-16	3.64702e-15	8.18234e-14	S_Shore	-0.0491032	hypo
PHC2	inside	chr1	33803805	33804515	3	9.90081e-17	2.80834e-15	1.15685e-13	OpenSea	0.011057	hyper
ARHGEF10	inside	chr8	1900353	1901042	8	1.13963e-16	3.16686e-15	1.19238e-13	OpenSea	-0.0760793	hypo
SMAD7	upstream	chr18	46519204	46519860	2	1.14393e-16	3.16686e-15	1.25233e-13	OpenSea	-0.0897324	hypo
CORO7	inside	chr16	4414675	4415280	2	1.50537e-16	3.93157e-15	1.3578e-13	OpenSea	-0.105881	hypo
BANP	inside	chr16	88103035	88103630	4	1.05325e-16	2.95124e-15	1.38001e-13	S_Shore	-0.0857047	hypo
NCF4	inside	chr22	37257594	37258492	2	2.53015e-16	6.29898e-15	1.82854e-13	OpenSea	-0.0721498	hypo
RANBP17	inside	chr5	170289421	170289849	4	1.65012e-16	4.24552e-15	1.91847e-13	Island	0.0816776	hyper
NID1	downstream	chr1	236118040	236118451	3	1.5591e-16	4.04141e-15	1.9984e-13	OpenSea	-0.0525982	hypo
BFSP2	downstream	chr3	133210244	133210609	2	6.76782e-17	1.9932e-15	2.24931e-13	OpenSea	-0.0757882	hypo
BMF	inside	chr15	40384779	40385133	2	5.88792e-17	1.76408e-15	2.31926e-13	OpenSea	0.0266432	hyper
PRAP1	inside	chr10	135160697	135161048	7	1.09038e-16	3.04295e-15	2.33924e-13	OpenSea	0.0460958	hyper
RUNX3	overlaps 5'	chr1	25291385	25292413	13	3.38888e-16	8.14391e-15	2.39697e-13	OpenSea	-0.0517381	hypo
HCCAT5	downstream	chr16	73187987	73188311	2	9.40387e-17	2.68943e-15	2.53464e-13	OpenSea	-0.0702755	hypo
CEP250	inside	chr20	34078780	34079094	3	1.01479e-16	2.86667e-15	2.61569e-13	OpenSea	-0.0462983	hypo
LINC02209	upstream	chr8	29762857	29763135	3	1.34886e-16	3.61142e-15	2.9543e-13	OpenSea	0.0334613	hyper
TMEM63A	inside	chr1	226065109	226065638	4	2.12586e-16	5.36973e-15	3.10418e-13	OpenSea	0.0185875	hyper
SIPA1L1	inside	chr14	72052652	72053362	7	3.70455e-16	8.81071e-15	3.46945e-13	OpenSea	0.0140339	hyper
CD79B	overlaps 5'	chr17	62009607	62009836	5	9.33485e-17	2.68077e-15	3.58602e-13	OpenSea	-0.0744356	hypo
SOX6	downstream	chr11	15931625	15932291	3	2.99481e-16	7.32406e-15	3.69926e-13	OpenSea	-0.0576349	hypo
TTYH3	inside	chr7	2681223	2681437	3	6.06121e-17	1.80818e-15	3.83693e-13	OpenSea	0.0536648	hyper
CCR6	inside	chr6	167535764	167536185	8	2.70355e-16	6.63521e-15	3.90132e-13	OpenSea	-0.0672541	hypo
AFAP1	inside	chr4	7874092	7874297	3	1.05186e-16	2.95124e-15	4.00568e-13	OpenSea	0.0156026	hyper
SYT8	overlaps 5'	chr11	1848552	1848743	5	1.43627e-16	3.76531e-15	4.29989e-13	S_Shore	0.0233528	hyper
ARHGAP25	inside	chr2	69001624	69002379	15	4.45777e-16	1.03185e-14	4.35096e-13	OpenSea	-0.0516775	hypo
MIR22HG	inside	chr17	1617102	1617466	6	2.40158e-16	6.00048e-15	4.51195e-13	N_Shore	0.0255928	hyper
CLPTM1L	inside	chr5	1341878	1342396	6	3.80694e-16	9.02322e-15	4.7562e-13	N_Shelf	-0.121443	hypo
RAP1GAP	inside	chr1	21947294	21947438	3	7.29599e-17	2.13061e-15	5.70322e-13	N_Shore	0.0272797	hyper
NFATC1	inside	chr18	77195886	77196451	3	4.51487e-16	1.03812e-14	5.81424e-13	Island	-0.109455	hypo
SLC43A3	overlaps 5'	chr11	57194976	57195383	4	3.84003e-16	9.0706e-15	6.05294e-13	S_Shore	0.0063762	hyper
BAHCC1	inside	chr17	79415528	79416204	3	5.20589e-16	1.19305e-14	6.07403e-13	Island	-0.0626042	hypo
MAGI1	inside	chr3	65469183	65469312	2	1.60732e-16	4.15085e-15	6.36602e-13	OpenSea	0.0273205	hyper
SLC37A3	downstream	chr7	140015868	140016123	2	2.32929e-16	5.84095e-15	6.4404e-13	OpenSea	0.041604	hyper
TPPP	inside	chr5	663639	664560	6	8.60094e-16	1.85443e-14	7.13318e-13	N_Shore	-0.107876	hypo
BTG4	downstream	chr11	111321252	111321478	2	1.99345e-16	5.09103e-15	7.26752e-13	OpenSea	-0.0985144	hypo
PCDHGA8	inside	chr5	140871156	140871591	4	4.39758e-16	1.02477e-14	7.55063e-13	Island	-0.0776927	hypo
GUCA2A	promoter	chr1	42631405	42631836	2	4.13003e-16	9.72243e-15	7.62168e-13	OpenSea	0.0453317	hyper
ITGA9	inside	chr3	37710151	37710360	2	2.65143e-16	6.57725e-15	7.85816e-13	OpenSea	0.0445625	hyper
PLCD4	overlaps 5'	chr2	219472218	219472725	4	5.92601e-16	1.34032e-14	8.09797e-13	OpenSea	0.0145809	hyper
UACA	downstream	chr15	70766226	70767650	6	2.27448e-15	4.58942e-14	1.1533e-12	OpenSea	0.0288495	hyper
SPN	inside	chr16	29674903	29676072	7	2.06672e-15	4.23188e-14	1.33471e-12	N_Shore	-0.054438	hypo
SLC45A4	upstream	chr8	142289648	142289877	3	4.20722e-16	9.87057e-15	1.43441e-12	OpenSea	0.0288768	hyper
LINC00837	upstream	chr10	29228804	29228917	3	2.69718e-16	6.63521e-15	1.45339e-12	OpenSea	0.0615942	hyper
ANKRD11	inside	chr16	89477291	89477563	2	5.85792e-16	1.32927e-14	1.50957e-12	OpenSea	0.0371185	hyper
C7orf50	inside	chr7	1062652	1064101	10	3.37119e-15	6.5724e-14	1.7002e-12	Island	-0.0639763	hypo
MAD1L1	inside	chr7	2140143	2140232	2	2.1864e-16	5.50258e-15	1.84541e-12	OpenSea	-0.139637	hypo
OSM	inside	chr22	30661949	30661979	2	1.2182e-16	3.30635e-15	2.73725e-12	OpenSea	-0.0846315	hypo
USP43	inside	chr17	9603312	9603341	2	1.309e-16	3.52513e-15	2.83162e-12	OpenSea	-0.0778565	hypo
RHBDD1	inside	chr2	227771209	227771292	2	3.08992e-16	7.53006e-15	2.96818e-12	OpenSea	-0.0840168	hypo
TRPC6	overlaps 5'	chr11	101454317	101454831	11	2.1475e-15	4.37143e-14	3.03546e-12	Island	0.0353967	hyper
LINC00880	downstream	chr3	156782166	156782523	3	1.61267e-15	3.36655e-14	3.45035e-12	OpenSea	-0.0971674	hypo
NFIA	inside	chr1	61546179	61547164	5	4.72618e-15	8.86447e-14	3.58491e-12	N_Shelf	0.0233731	hyper
NUPR1	promoter	chr16	28550518	28550620	5	6.08226e-16	1.36231e-14	4.02545e-12	OpenSea	0.0282933	hyper
ZNF621	downstream	chr3	40822492	40822874	2	2.08418e-15	4.25506e-14	4.0844e-12	OpenSea	0.00712929	hyper
JARID2	inside	chr6	15400462	15400501	3	2.02566e-16	5.15426e-15	4.21119e-12	OpenSea	0.0633157	hyper
KLHL26	promoter	chr19	18745971	18745989	2	1.21323e-16	3.30581e-15	4.56213e-12	OpenSea	0.0535061	hyper
ATP2A3	upstream	chr17	3880172	3880262	2	6.03072e-16	1.35515e-14	4.56213e-12	OpenSea	0.0628728	hyper
PITRM1	upstream	chr10	3509710	3509833	3	8.40584e-16	1.81803e-14	5.34106e-12	OpenSea	0.0537064	hyper
ADA2	inside	chr22	17679738	17680707	12	7.37136e-15	1.31488e-13	5.59319e-12	OpenSea	0.04025	hyper
NFIC	inside	chr19	3409474	3409681	2	1.65719e-15	3.44426e-14	5.95057e-12	OpenSea	0.0378968	hyper
ARHGEF10	overlaps 5'	chr8	1771417	1772394	8	8.27093e-15	1.45287e-13	6.2198e-12	Island	0.0639834	hyper
NFATC1	inside	chr18	77284207	77284510	2	2.58423e-15	5.18419e-14	6.23346e-12	Island	-0.0685064	hypo
HCCAT5	downstream	chr16	73266282	73266786	7	4.41431e-15	8.39326e-14	6.51734e-12	OpenSea	0.0257646	hyper
RCOR2	upstream	chr11	63687862	63687938	2	7.91358e-16	1.72776e-14	7.56351e-12	S_Shore	0.0798816	hyper
PER1	inside	chr17	8057770	8059224	4	1.92054e-14	3.1129e-13	9.77063e-12	N_Shore	0.029166	hyper
FGF1	inside	chr5	142024615	142024840	3	3.23368e-15	6.32779e-14	1.05842e-11	OpenSea	0.0411272	hyper
AFF3	overlaps 5'	chr2	100759014	100759160	3	2.15884e-15	4.38162e-14	1.06867e-11	OpenSea	-0.0507434	hypo
FOXN1	inside	chr17	26845789	26846403	2	9.52645e-15	1.62796e-13	1.15019e-11	OpenSea	-0.0760145	hypo
GPD1	overlaps 5'	chr12	50496708	50498042	8	2.12903e-14	3.39516e-13	1.18192e-11	OpenSea	-0.0124365	hypo
TNKS1BP1	inside	chr11	57089366	57090276	7	1.58177e-14	2.60653e-13	1.28141e-11	N_Shore	0.0191681	hyper
CASP8	inside	chr2	202125088	202125311	5	3.87921e-15	7.49944e-14	1.28886e-11	OpenSea	-0.0279433	hypo
CYB5R3	inside	chr22	43040446	43041233	8	1.42499e-14	2.37647e-13	1.3356e-11	OpenSea	0.0205978	hyper
ARHGEF10L	inside	chr1	17965346	17966167	2	1.55602e-14	2.57636e-13	1.40031e-11	OpenSea	-0.064191	hypo
LINC00939	upstream	chr12	126675667	126676140	7	8.98862e-15	1.54752e-13	1.40626e-11	Island	0.073492	hyper
LINC02908	inside	chr9	139927493	139927647	3	3.23658e-15	6.32779e-14	1.54639e-11	S_Shore	-0.0769745	hypo
RARA	inside	chr17	38488367	38488758	2	8.56986e-15	1.494e-13	1.61717e-11	OpenSea	0.0576313	hyper
MAG	inside	chr19	35784467	35784829	3	8.52587e-15	1.49009e-13	1.74672e-11	N_Shore	0.0188437	hyper
NKX2-2	upstream	chr20	21502218	21503899	8	4.00665e-14	5.96344e-13	1.76352e-11	Island	0.0668155	hyper
TACC2	inside	chr10	123822854	123823130	2	6.81847e-15	1.22573e-13	1.81494e-11	OpenSea	0.039151	hyper
CMYA5	overlaps 5'	chr5	78985425	78986161	11	1.81081e-14	2.94885e-13	1.81866e-11	OpenSea	0.0547179	hyper
CLMN	inside	chr14	95651984	95653489	7	4.22445e-14	6.24731e-13	2.07888e-11	OpenSea	-0.0331951	hypo
HSPB1	close to 3'	chr7	75934414	75934485	2	2.0281e-15	4.16512e-14	2.08188e-11	S_Shore	0.0423258	hyper
ATP1A1-AS1	upstream	chr1	116976131	116976302	2	5.18381e-15	9.68207e-14	2.25706e-11	OpenSea	0.0607105	hyper
BCL2L2	inside	chr14	23776482	23776531	2	1.61275e-15	3.36655e-14	2.51383e-11	OpenSea	0.0295056	hyper
CYFIP2	inside	chr5	156698625	156698926	3	1.04876e-14	1.77904e-13	2.5645e-11	OpenSea	-0.0331987	hypo
ASPSCR1	inside	chr17	79949255	79949718	3	1.65413e-14	2.71285e-13	2.6427e-11	N_Shelf	-0.0348161	hypo
SYT12	overlaps 5'	chr11	66789821	66790374	7	2.01381e-14	3.22068e-13	2.68779e-11	N_Shore	0.0491509	hyper
GALNT9	overlaps 5'	chr12	132905611	132906444	9	3.24332e-14	4.91183e-13	2.87859e-11	S_Shore	0.101479	hyper
CREB3L2	inside	chr7	137655522	137655538	2	6.56475e-16	1.45624e-14	3.07945e-11	OpenSea	0.0607772	hyper
ASH2L	inside	chr8	37992045	37992522	2	2.46545e-14	3.8605e-13	3.82188e-11	OpenSea	-0.0670479	hypo
GRAMD1B	overlaps 5'	chr11	123396299	123396594	5	1.52974e-14	2.53892e-13	3.84148e-11	OpenSea	0.0220133	hyper
MTA1	inside	chr14	105935206	105936600	6	7.49212e-14	1.02476e-12	3.97633e-11	N_Shore	-0.0549702	hypo
TPCN1	inside	chr12	113684389	113684630	2	1.31402e-14	2.20197e-13	4.02075e-11	OpenSea	0.0357678	hyper
NPR3	promoter	chr5	32709301	32709397	3	5.32259e-15	9.87605e-14	4.10593e-11	N_Shore	-0.0690283	hypo
KANSL3	inside	chr2	97302668	97303176	3	2.93212e-14	4.46987e-13	4.26759e-11	N_Shore	0.0431002	hyper
SNX9	downstream	chr6	158375401	158375685	3	1.67589e-14	2.74204e-13	4.36616e-11	OpenSea	0.0174541	hyper
PDLIM2	inside	chr8	22446484	22446738	2	1.51704e-14	2.52389e-13	4.42923e-11	OpenSea	0.0575459	hyper
TCF3	inside	chr19	1649392	1650453	5	6.35907e-14	8.98186e-13	4.43487e-11	S_Shelf	-0.0707656	hypo
HOXC11	inside	chr12	54367250	54368273	5	6.19982e-14	8.81088e-13	4.47919e-11	Island	0.0982504	hyper
LOXL3	inside	chr2	74779799	74779890	3	5.70368e-15	1.04432e-13	4.60225e-11	N_Shore	-0.0660232	hypo
NOD1	inside	chr7	30510463	30510721	2	1.96407e-14	3.16861e-13	5.63372e-11	OpenSea	0.0193486	hyper
ERBB2	inside	chr17	37856147	37856514	8	2.86372e-14	4.39463e-13	5.77292e-11	N_Shore	0.0495947	hyper
CTSB	inside	chr8	11711104	11711451	4	2.72084e-14	4.21274e-13	5.79801e-11	OpenSea	0.0283999	hyper
XRCC3	inside	chr14	104178532	104179161	7	4.96193e-14	7.19025e-13	5.83578e-11	N_Shelf	0.0341595	hyper
TG	inside	chr8	134115055	134115654	8	4.7431e-14	6.91094e-13	5.85386e-11	OpenSea	0.00433854	hyper
LPCAT1	inside	chr5	1494980	1495285	4	2.44136e-14	3.83144e-13	5.92332e-11	Island	-0.0804483	hypo
PPP1R13B-DT	inside	chr14	104315145	104315224	3	6.34418e-15	1.14642e-13	5.92502e-11	S_Shore	0.0373986	hyper
CDKL1	inside	chr14	50802227	50802254	2	2.18052e-15	4.41269e-14	6.08287e-11	OpenSea	0.0319641	hyper
BCL6	upstream	chr3	187618877	187619585	2	5.89389e-14	8.4136e-13	6.1589e-11	OpenSea	-0.108408	hypo
LHPP	inside	chr10	126289971	126290193	3	1.99496e-14	3.2035e-13	6.65827e-11	OpenSea	-0.0973142	hypo
CRB2	upstream	chr9	126101872	126102415	3	5.19553e-14	7.50695e-13	7.07763e-11	S_Shore	-0.0900606	hypo
ARHGEF15	inside	chr17	8218709	8219096	3	3.78796e-14	5.6501e-13	7.23578e-11	OpenSea	0.0415946	hyper
LINC02418	overlaps 5'	chr12	130526793	130527107	9	3.20615e-14	4.87687e-13	7.55805e-11	Island	0.0523138	hyper
LY75-CD302	inside	chr2	160654866	160655271	7	4.32194e-14	6.35077e-13	7.88745e-11	S_Shore	0.0211256	hyper
LINC00173	upstream	chr12	116963394	116963472	2	8.60926e-15	1.4971e-13	8.21186e-11	OpenSea	0.0362057	hyper
DENND2B	inside	chr11	8832433	8833096	10	7.3844e-14	1.01404e-12	8.23663e-11	OpenSea	0.017406	hyper
ESRP2	inside	chr16	68268252	68269764	7	1.69059e-13	2.08195e-12	8.27161e-11	Island	-0.0190246	hypo
MLLT1	inside	chr19	6271786	6272159	4	4.28648e-14	6.32187e-13	8.49807e-11	Island	0.0412104	hyper
ATP9B	inside	chr18	77116201	77116311	2	1.31291e-14	2.20197e-13	8.80909e-11	OpenSea	-0.108634	hypo
STK10	inside	chr5	171541827	171542328	3	6.2923e-14	8.92398e-13	9.29367e-11	OpenSea	-0.0476342	hypo
COG7	inside	chr16	23435113	23435748	3	8.5377e-14	1.14409e-12	9.94477e-11	OpenSea	-0.00202568	hypo
MAP1B	inside	chr5	71475303	71475753	4	6.76895e-14	9.48339e-13	1.11316e-10	OpenSea	0.0337415	hyper
NPLOC4	inside	chr17	79533765	79534166	4	6.84026e-14	9.56393e-13	1.26147e-10	OpenSea	-0.000227999	hypo
LINC00977	downstream	chr8	129806984	129807059	2	1.29047e-14	2.17308e-13	1.2701e-10	OpenSea	0.0464677	hyper
GARS1-DT	inside	chr7	30590817	30590927	3	1.97067e-14	3.17186e-13	1.32883e-10	OpenSea	0.00677669	hyper
STARD13	inside	chr13	34184663	34185312	8	1.21153e-13	1.5442e-12	1.38045e-10	OpenSea	0.0526083	hyper
MIR148A	upstream	chr7	26007848	26008482	2	1.22233e-13	1.5551e-12	1.42607e-10	OpenSea	-0.0874249	hypo
CLXN	downstream	chr8	49340641	49341023	3	7.64219e-14	1.04323e-12	1.479e-10	OpenSea	0.0405892	hyper
TLR9	inside	chr3	52260090	52260433	6	6.98654e-14	9.72002e-13	1.50591e-10	OpenSea	-0.0580144	hypo
MYO5C	inside	chr15	52526980	52527481	2	1.02824e-13	1.34273e-12	1.5178e-10	OpenSea	-0.0705624	hypo
TBC1D16	inside	chr17	77916733	77916769	2	8.7075e-15	1.50903e-13	1.77924e-10	Island	-0.119169	hypo
UBAC2	inside	chr13	99956131	99956184	3	1.31717e-14	2.20197e-13	1.8438e-10	OpenSea	-0.0606195	hypo
ARHGAP20	downstream	chr11	110436181	110436595	2	1.04429e-13	1.35856e-12	1.86651e-10	OpenSea	0.0697805	hyper
NKX2-1	inside	chr14	36987301	36988855	9	3.97134e-13	4.43316e-12	1.89021e-10	Island	0.0789569	hyper
CLEC1A	promoter	chr12	10253743	10253936	2	4.96075e-14	7.19025e-13	1.90192e-10	OpenSea	0.0397387	hyper
LINC00638	promoter	chr14	105287326	105287428	3	2.64125e-14	4.09868e-13	1.9161e-10	OpenSea	0.0570195	hyper
MMP15	inside	chr16	58061220	58061474	3	6.71345e-14	9.44386e-13	1.95598e-10	Island	0.0524585	hyper
CDK6	inside	chr7	92324861	92325243	3	1.04202e-13	1.35816e-12	2.01857e-10	OpenSea	0.0502962	hyper
CBX2	inside	chr17	77755547	77755966	2	1.1448e-13	1.46726e-12	2.02063e-10	N_Shelf	-0.092794	hypo
FAT1	upstream	chr4	187765561	187765618	2	1.56097e-14	2.57839e-13	2.03136e-10	OpenSea	0.0494945	hyper
TRPS1	inside	chr8	116432059	116432159	2	2.7803e-14	4.28563e-13	2.05297e-10	OpenSea	0.0451966	hyper
VOPP1	inside	chr7	55621553	55621994	4	1.2553e-13	1.5912e-12	2.10604e-10	OpenSea	-0.079903	hypo
INSR	inside	chr19	7224320	7224714	4	1.15399e-13	1.4763e-12	2.16551e-10	OpenSea	0.0154341	hyper
ADCY9	downstream	chr16	3996295	3996417	4	3.76748e-14	5.6317e-13	2.28182e-10	OpenSea	0.0172425	hyper
SHC4	inside	chr15	49188970	49189539	3	1.87571e-13	2.26954e-12	2.43758e-10	OpenSea	0.0271884	hyper
SORBS3	inside	chr8	22421913	22422348	4	1.48815e-13	1.85242e-12	2.52963e-10	N_Shore	-0.0165096	hypo
ZC3H4	inside	chr19	47599648	47600158	2	1.75379e-13	2.14451e-12	2.54407e-10	OpenSea	-0.11641	hypo
LTBP1	inside	chr2	33359059	33359689	11	2.2163e-13	2.62655e-12	2.60173e-10	OpenSea	0.0224606	hyper
BOK	inside	chr2	242499273	242499543	4	9.52395e-14	1.25793e-12	2.60955e-10	S_Shore	0.0578814	hyper
PARD6B	promoter	chr20	49346996	49347059	2	2.2307e-14	3.54098e-13	2.61998e-10	N_Shore	0.0646289	hyper
LGALS3	inside	chr14	55603874	55604544	4	2.53179e-13	2.95988e-12	2.79449e-10	OpenSea	0.00287403	hyper
TCP11L2	inside	chr12	106736581	106736600	2	7.54566e-15	1.34251e-13	2.93898e-10	OpenSea	0.0188532	hyper
COTL1	inside	chr16	84627507	84627959	5	1.86144e-13	2.25622e-12	3.04675e-10	OpenSea	-0.0501911	hypo
BCL11B	downstream	chr14	99501901	99502467	2	2.34716e-13	2.75506e-12	3.06712e-10	OpenSea	0.0138713	hyper
SSTR3	promoter	chr22	37608611	37608820	3	8.75246e-14	1.16046e-12	3.09615e-10	OpenSea	0.0475	hyper
TP73	inside	chr1	3585225	3585588	5	1.57055e-13	1.94451e-12	3.20104e-10	OpenSea	0.06453	hyper
FADS3	inside	chr11	61647647	61648040	4	1.72305e-13	2.1144e-12	3.24295e-10	OpenSea	-0.0798738	hypo
EPHA1	inside	chr7	143089383	143089460	2	3.41722e-14	5.14143e-13	3.28475e-10	OpenSea	0.0145355	hyper
MKNK2	upstream	chr19	2059522	2059699	2	8.29515e-14	1.11477e-12	3.46569e-10	N_Shore	0.017287	hyper
SEC16B	inside	chr1	177905610	177905659	2	2.30152e-14	3.63672e-13	3.46909e-10	OpenSea	-0.067269	hypo
CARD14	inside	chr17	78161178	78161707	8	2.5416e-13	2.96634e-12	3.5533e-10	N_Shelf	0.0310306	hyper
SLC15A2	inside	chr3	121613396	121613704	2	1.47977e-13	1.84531e-12	3.55403e-10	OpenSea	0.0230301	hyper
ARHGEF26	inside	chr3	153839842	153840110	2	1.28765e-13	1.62625e-12	3.55439e-10	Island	0.0630767	hyper
CD180	upstream	chr5	66562931	66563233	2	1.46377e-13	1.82866e-12	3.58385e-10	OpenSea	-0.0860965	hypo
PRKCI	inside	chr3	170019329	170019478	2	7.26479e-14	1.00159e-12	3.6044e-10	OpenSea	9.26039e-06	hyper
NRG3	overlaps 5'	chr10	83634485	83635376	3	4.37723e-13	4.82016e-12	3.63405e-10	Island	0.0782969	hyper
DHRS3	downstream	chr1	12609957	12610105	2	7.4446e-14	1.02028e-12	3.72308e-10	OpenSea	0.0379723	hyper
PCDHA9	inside	chr5	140306054	140306459	10	2.05894e-13	2.46113e-12	3.76124e-10	Island	0.121264	hyper
COL23A1	inside	chr5	177799205	177799358	2	7.97366e-14	1.07852e-12	3.85367e-10	OpenSea	0.049949	hyper
HS3ST2	promoter	chr16	22825046	22825857	11	4.25519e-13	4.71203e-12	3.88114e-10	Island	0.0700166	hyper
SLC24A2	promoter	chr9	19788257	19788758	5	2.80649e-13	3.25355e-12	4.14363e-10	Island	0.057126	hyper
SIPA1L3	inside	chr19	38524517	38524591	2	4.42086e-14	6.48237e-13	4.41665e-10	OpenSea	-0.117073	hypo
SORL1	inside	chr11	121460778	121461567	5	4.79469e-13	5.23407e-12	4.49519e-10	OpenSea	-0.0494412	hypo
DNAJC6	inside	chr1	65774850	65775146	7	1.85775e-13	2.2557e-12	4.64137e-10	Island	0.0733084	hyper
EIF4G3	inside	chr1	21501248	21501371	4	8.72613e-14	1.15919e-12	5.24758e-10	N_Shore	0.042343	hyper
RAD51B	inside	chr14	68925902	68926468	3	4.20819e-13	4.66745e-12	5.49876e-10	OpenSea	0.010003	hyper
PCSK1	downstream	chr5	95582921	95583442	4	4.01623e-13	4.47606e-12	5.7026e-10	OpenSea	0.0221698	hyper
BATF	inside	chr14	76005929	76005973	2	3.48037e-14	5.22508e-13	5.84162e-10	OpenSea	-0.0439492	hypo
PLEKHG5	overlaps 5'	chr1	6580110	6580388	6	2.20844e-13	2.62172e-12	5.87532e-10	OpenSea	0.0288203	hyper
RASGRF1	inside	chr15	79270911	79271517	3	4.82704e-13	5.2611e-12	5.89194e-10	OpenSea	-0.0779757	hypo
LINC00693	overlaps 5'	chr3	28616682	28617867	7	9.57318e-13	9.54697e-12	5.9756e-10	Island	0.0654847	hyper
LSP1	inside	chr11	1884899	1885239	5	2.79899e-13	3.25355e-12	6.08886e-10	OpenSea	0.0141322	hyper
LTBR	inside	chr12	6493521	6494181	3	5.61987e-13	5.99308e-12	6.29825e-10	S_Shore	0.0512313	hyper
DUSP12	upstream	chr1	161708999	161710014	3	8.87985e-13	8.89398e-12	6.47079e-10	OpenSea	-0.0693293	hypo
SLC25A25	inside	chr9	130860547	130860808	5	2.30369e-13	2.71561e-12	6.52859e-10	OpenSea	0.0186914	hyper
GRAMD4	upstream	chr22	47016063	47016255	4	1.88842e-13	2.28094e-12	7.2752e-10	N_Shore	0.0384206	hyper
PMEPA1	inside	chr20	56256274	56256843	3	5.67344e-13	6.0409e-12	7.3748e-10	OpenSea	-0.0726826	hypo
TMEM105	upstream	chr17	79315848	79316842	5	1.0059e-12	9.95971e-12	7.48486e-10	Island	0.0380883	hyper
TTN	inside	chr2	179395885	179396215	4	3.35855e-13	3.81058e-12	7.52754e-10	OpenSea	-0.0866658	hypo
GPR158-AS1	overlaps 5'	chr10	25463757	25465504	23	1.80061e-12	1.65718e-11	7.62336e-10	Island	0.0542576	hyper
IQSEC1	downstream	chr3	12926674	12926891	4	2.29272e-13	2.70784e-12	7.81452e-10	OpenSea	-0.086032	hypo
AGAP2	inside	chr12	58130154	58131012	4	9.06811e-13	9.06942e-12	7.81754e-10	Island	0.067343	hyper
WNT7B	inside	chr22	46330705	46330822	2	1.24725e-13	1.58389e-12	7.88199e-10	S_Shelf	0.0571971	hyper
SYT16	inside	chr14	62547769	62548034	4	2.85125e-13	3.29991e-12	7.95776e-10	OpenSea	-0.0930383	hypo
NINJ2	upstream	chr12	791827	792278	2	4.88988e-13	5.31285e-12	8.01886e-10	OpenSea	-0.0803716	hypo
IFT81	upstream	chr12	110546961	110547054	2	1.06168e-13	1.37601e-12	8.44144e-10	OpenSea	0.030856	hyper
RBPJL	inside	chr20	43936663	43937449	14	9.64944e-13	9.5816e-12	9.08007e-10	S_Shore	0.0235833	hyper
CRB1	inside	chr1	197433283	197433348	2	8.63717e-14	1.15179e-12	9.82897e-10	OpenSea	0.056057	hyper
ATRIP	inside	chr3	48506717	48507088	4	5.10161e-13	5.49117e-12	1.01708e-09	OpenSea	0.00691629	hyper
MYT1L	inside	chr2	1796076	1796229	3	2.14634e-13	2.55677e-12	1.03749e-09	OpenSea	0.0522028	hyper
HLX	downstream	chr1	221068423	221069137	5	1.06883e-12	1.04778e-11	1.10722e-09	Island	-0.122727	hypo
SASH1	downstream	chr6	148932537	148932688	3	2.34862e-13	2.75506e-12	1.1502e-09	OpenSea	0.0232238	hyper
ANO1	upstream	chr11	69818819	69818877	2	9.0755e-14	1.20099e-12	1.15674e-09	OpenSea	-0.104883	hypo
SULT4A1	promoter	chr22	44258572	44258713	8	2.28187e-13	2.69963e-12	1.19684e-09	Island	0.0671054	hyper
LINC01132	inside	chr1	234861001	234861093	3	1.52601e-13	1.89274e-12	1.22732e-09	OpenSea	0.0501189	hyper
CCDC9B	overlaps 5'	chr15	40633124	40633417	5	4.89929e-13	5.31473e-12	1.23682e-09	OpenSea	0.036383	hyper
FERMT3	inside	chr11	63974772	63975482	6	1.22763e-12	1.18006e-11	1.27897e-09	Island	0.000133321	hyper
RIN1	inside	chr11	66103334	66103605	3	4.70895e-13	5.14861e-12	1.28511e-09	S_Shore	0.0232894	hyper
FAM167A	inside	chr8	11314934	11315563	3	1.10869e-12	1.07922e-11	1.30372e-09	OpenSea	-0.0636163	hypo
ZFAT	inside	chr8	135577391	135577923	2	1.02602e-12	1.01299e-11	1.42658e-09	OpenSea	-0.0985435	hypo
PLA2G4F	inside	chr15	42448079	42448260	3	3.57339e-13	4.01485e-12	1.46044e-09	OpenSea	-0.0933676	hypo
ENOX1	inside	chr13	43965336	43965342	2	1.21351e-14	2.04846e-13	1.49182e-09	OpenSea	-0.0792098	hypo
ACY3	inside	chr11	67415183	67415195	3	2.42188e-14	3.8095e-13	1.49182e-09	OpenSea	-0.0662917	hypo
MSRB2	upstream	chr10	23370258	23370460	3	4.19463e-13	4.65988e-12	1.53586e-09	OpenSea	0.0265408	hyper
LINC01119	overlaps 5'	chr2	47054833	47055139	3	6.57161e-13	6.79852e-12	1.58843e-09	OpenSea	-0.0726092	hypo
SMG6	inside	chr17	2026359	2026534	2	4.0264e-13	4.48018e-12	1.70197e-09	OpenSea	0.0280465	hyper
HSPB2	inside	chr11	111784570	111784943	3	8.72628e-13	8.76554e-12	1.73044e-09	OpenSea	0.0311351	hyper
NCOR2	inside	chr12	125002940	125003787	8	2.12912e-12	1.9212e-11	1.85926e-09	Island	0.0284293	hyper
BRI3	inside	chr7	97912149	97912642	2	1.24836e-12	1.19666e-11	1.8729e-09	S_Shore	0.0235566	hyper
GPR25	overlaps 5'	chr1	200841769	200842430	7	1.68953e-12	1.57676e-11	1.89059e-09	N_Shore	-0.0916506	hypo
PTPRC	upstream	chr1	198590276	198590739	2	1.1859e-12	1.14791e-11	1.89458e-09	OpenSea	-0.034376	hypo
PRELP	promoter	chr1	203444518	203444679	3	4.3807e-13	4.82016e-12	2.01267e-09	OpenSea	0.0241177	hyper
LINC01252	inside	chr12	11709548	11709858	2	8.45086e-13	8.53845e-12	2.01641e-09	OpenSea	-0.0010896	hypo
COL23A1	inside	chr5	177716201	177716738	2	1.47302e-12	1.3923e-11	2.02896e-09	OpenSea	0.0475448	hyper
PRSS27	inside	chr16	2770211	2770430	5	6.04443e-13	6.32882e-12	2.04134e-09	Island	-0.0941254	hypo
FGFRL1	inside	chr4	1015211	1015601	2	1.07957e-12	1.05533e-11	2.04749e-09	N_Shelf	-0.0578124	hypo
STAT5A	overlaps 5'	chr17	40439433	40441156	14	4.80442e-12	3.9585e-11	2.06245e-09	N_Shore	0.053102	hyper
SESTD1	upstream	chr2	180137570	180137782	3	5.95946e-13	6.27784e-12	2.07931e-09	OpenSea	0.0554725	hyper
CAMTA1	inside	chr1	7551576	7551852	2	7.99477e-13	8.10129e-12	2.14252e-09	OpenSea	0.049198	hyper
BOLA2	inside	chr16	30124803	30124963	4	4.68869e-13	5.13456e-12	2.16742e-09	OpenSea	0.0404381	hyper
CHI3L2	inside	chr1	111771121	111771389	2	7.8551e-13	7.98313e-12	2.16787e-09	OpenSea	0.0404898	hyper
CYB561A3	inside	chr11	61125001	61125361	5	1.07432e-12	1.05168e-11	2.20739e-09	OpenSea	-0.0493768	hypo
ITM2C	inside	chr2	231737741	231737959	4	6.5244e-13	6.7623e-12	2.21381e-09	OpenSea	-0.0685802	hypo
PLA2G2D	upstream	chr1	20453078	20454075	2	3.29272e-12	2.83092e-11	2.4428e-09	OpenSea	-0.0584579	hypo
DICER1	downstream	chr14	95403054	95403144	3	3.23781e-13	3.69174e-12	2.66064e-09	OpenSea	0.0287264	hyper
SLC2A4RG	inside	chr20	62372541	62372751	2	7.61776e-13	7.76473e-12	2.68293e-09	N_Shore	0.0574853	hyper
CRYAB	overlaps 5'	chr11	111781721	111782796	10	3.92629e-12	3.31389e-11	2.70151e-09	OpenSea	0.0194561	hyper
UACA	downstream	chr15	70797312	70797390	2	2.87455e-13	3.3158e-12	2.72571e-09	OpenSea	-0.0719509	hypo
VAV2	inside	chr9	136819239	136819695	3	1.72965e-12	1.60253e-11	2.80554e-09	OpenSea	-0.0777735	hypo
ETS1	overlaps 5'	chr11	128457400	128457683	4	1.10147e-12	1.07522e-11	2.8788e-09	OpenSea	0.0614131	hyper
ITPR2	inside	chr12	26676779	26676850	2	3.01947e-13	3.47139e-12	3.14595e-09	OpenSea	0.0211834	hyper
FAM214A	inside	chr15	52944233	52944387	4	6.85771e-13	7.03144e-12	3.29381e-09	OpenSea	0.0184189	hyper
NR2F2	downstream	chr15	96886805	96888025	11	5.5861e-12	4.5218e-11	3.38672e-09	Island	-0.0432661	hypo
F11R	inside	chr1	160989907	160990453	3	2.55731e-12	2.25397e-11	3.46432e-09	N_Shore	0.0429736	hyper
VAMP5	overlaps 5'	chr2	85811236	85811663	7	2.19794e-12	1.97558e-11	3.80727e-09	Island	0.0995573	hyper
KCNA4	overlaps 5'	chr11	30037696	30038798	16	5.74043e-12	4.61971e-11	3.85294e-09	Island	0.0688983	hyper
EGFL7	inside	chr9	139565026	139565155	4	6.82613e-13	7.00944e-12	3.91369e-09	Island	-0.173178	hypo
NR2F2	inside	chr15	96875656	96876554	9	4.79628e-12	3.95651e-11	3.95057e-09	Island	0.0425817	hyper
NEDD9	inside	chr6	11229522	11229696	2	9.63288e-13	9.5789e-12	4.09508e-09	OpenSea	0.0379662	hyper
KALRN	inside	chr3	123813090	123813192	2	5.74103e-13	6.08478e-12	4.16309e-09	OpenSea	-0.0590697	hypo
[truncated: 1,775 more rows]

## Sheet: b_dmp_gsea_hypo
Supplementary Table 5: Top hypomethylated B-cell GSEA for DMPs
[truncated: 11 more rows]

[truncated: 15 more sheets: b_dmp_gsea_hyper, b_dmr_gsea_hypo, b_dmr_gsea_hyper, epi_dmp_gsea_hypo, epi_dmp_gsea_hyper, epi_dmr_gsea_hypo, epi_dmr_gsea_hyper, b_dmp_euro, epi_dmp_euro, b_dmr_euro, epi_dmr_euro, b_dmp_asian, epi_dmp_asian, b_dmr_asian, epi_dmr_asian]
